# Supplementary material for: Smart touchless human–machine interaction based on crystalline porous cages
Source: Nat Commun. 2024 Feb 21;15:1575. doi: 10.1038/s41467-024-46071-8 (PMC10881501; doi:10.1038/s41467-024-46071-8)
Supplement: Supplementary file 14 — Source data [file 41467_2024_46071_MOESM14_ESM.xlsx]

## Sheet: Fig.1c
Fig.1c
PXRD-Cage-1 sensing film		PXRD-Cage-1 crystal
2θ (degree）	Intensity (a.u.)	2θ (degree）	Intensity (a.u.)
5.01087	13.2348	5.01087	995.383
5.03058	9.57712	5.03058	1004.02
5.0503	12.7194	5.0503	1017.62
5.07001	6.94739	5.07001	1014.37
5.08973	2.77538	5.08973	1010.09
5.10944	10.0319	5.10944	1026.33
5.12916	12.3742	5.12916	1041.85
5.14887	17.6308	5.14887	1064.82
5.16858	3.74449	5.16858	1044.14
5.1883	9.48677	5.1883	1002.35
5.20801	1.60047	5.20801	969.385
5.22773	17.4856	5.22773	992.049
5.24744	29.485	5.24744	1002.97
5.26716	25.2559	5.26716	1014.66
5.28687	4.31244	5.28687	1011.7
5.30659	1.71186	5.30659	983.101
5.3263	21.197	5.3263	985.793
5.34601	25.0536	5.34601	1017.46
5.36573	10.9958	5.36573	1033.03
5.38544	10.2238	5.38544	1001.3
5.40516	6.28039	5.40516	994.36
5.42487	0.765532	5.42487	987.309
5.44459	0.993524	5.44459	1009.11
5.4643	8.90723	5.4643	1015.18
5.48401	2.56379	5.48401	1038.53
5.50373	-8.95107	5.50373	997.218
5.52344	9.99121	5.52344	989.996
5.54316	24.0192	5.54316	977.03
5.56287	16.0758	5.56287	993.179
5.58259	-2.41054	5.58259	931.585
5.6023	-3.3254	5.6023	959.191
5.62202	0.816881	5.62202	977.111
5.64173	-1.24084	5.64173	1012.95
5.66144	1.21572	5.66144	999.666
5.68116	-7.49915	5.68116	1002.62
5.70087	-4.18544	5.70087	1001.59
5.72059	15.4711	5.72059	1044.2
5.7403	20.6705	5.7403	1010.52
5.76002	16.27	5.76002	977.153
5.77973	11.9551	5.77973	1001.76
5.79945	9.69738	5.79945	1032.17
5.81916	2.86823	5.81916	1017.46
5.83887	3.21051	5.83887	1015.86
5.85859	15.8099	5.85859	1048.1
5.8783	14.6379	5.8783	1027.08
5.89802	28.1802	5.89802	993.053
5.91773	-0.048954	5.91773	958.659
5.93745	2.80761	5.93745	960.893
5.95716	3.57846	5.95716	983.556
5.97687	7.83502	5.97687	992.419
5.99659	-4.87985	5.99659	1002.14
6.0163	1.91958	6.0163	991.374
6.03602	9.49043	6.03602	994.152
6.05573	8.74699	6.05573	995.472
6.07545	3.91783	6.07545	1011.31
6.09516	-2.2256	6.09516	1027.91
6.11488	4.37382	6.11488	1012.55
6.13459	7.48753	6.13459	1023.72
6.1543	1.71552	6.1543	1047.73
6.17402	-11.5993	6.17402	1049.02
6.19373	-6.28564	6.19373	980.085
6.21345	-2.17193	6.21345	978.349
6.23316	9.60134	6.23316	1005.3
6.25288	1.54953	6.25288	996.732
6.27259	-6.91154	6.27259	968.909
6.29231	-0.828345	6.29231	963.373
6.31202	23.376	6.31202	991.693
6.33173	29.4221	6.33173	1002.76
6.35145	15.0968	6.35145	1009.56
6.37116	-4.31428	6.37116	1000.45
6.39088	-2.1539	6.39088	990.088
6.41059	5.17791	6.41059	1024.24
6.43031	5.99544	6.43031	1050.96
6.45002	15.9558	6.45002	1031.28
6.46973	25.2305	6.46973	991.284
6.48945	10.7337	6.48945	1025.72
6.50916	2.60839	6.50916	1051.92
6.52888	21.5116	6.52888	1011.5
6.54859	37.1863	6.54859	993.019
6.56831	7.03239	6.56831	1007.75
6.58802	-7.6358	6.58802	1012.52
6.60774	8.15316	6.60774	962.283
6.62745	27.1135	6.62745	1002.55
6.64716	27.3311	6.64716	1035.57
6.66688	17.6343	6.66688	1051.85
6.68659	5.22325	6.68659	1068.58
6.70631	-3.33065	6.70631	1089.88
6.72602	-0.427412	6.72602	1069.87
6.74574	6.47583	6.74574	1035
6.76545	12.0933	6.76545	1040.84
6.78517	11.8537	6.78517	1034.09
6.80488	4.04268	6.80488	1021.48
6.82459	4.46021	6.82459	1020.47
6.84431	18.3634	6.84431	1039.05
6.86402	20.2095	6.86402	1100.01
6.88374	24.2842	6.88374	1157.92
6.90345	33.7589	6.90345	1163.7
6.92317	30.7193	6.92317	1143.38
6.94288	35.0796	6.94288	1104.62
6.96259	35.84	6.96259	1118.04
6.98231	28.429	6.98231	1147.6
7.00202	20.8751	7.00202	1209.36
7.02174	38.2069	7.02174	1210.92
7.04145	47.9673	7.04145	1151.88
7.06117	28.4705	7.06117	1114.27
7.08088	22.4023	7.08088	1126.03
7.1006	30.0198	7.1006	1157.39
7.12031	36.2088	7.12031	1154.46
7.14002	12.9406	7.14002	1145.19
7.15974	8.4724	7.15974	1116.44
7.17945	11.6899	7.17945	1109.2
7.19917	33.136	7.19917	1119.78
7.21888	40.2678	7.21888	1120.92
7.2386	36.0854	7.2386	1099.56
7.25831	30.3315	7.25831	1162.49
7.27803	27.8347	7.27803	1215.68
7.29774	33.2236	7.29774	1186.5
7.31745	27.3269	7.31745	1123.28
7.33717	32.8873	7.33717	1132.67
7.35688	35.3048	7.35688	1190.15
7.3766	50.3795	7.3766	1206.71
7.39631	50.7684	7.39631	1240.01
7.41603	47.2145	7.41603	1313.43
7.43574	56.7177	7.43574	1442.27
7.45545	72.1353	7.45545	1575.92
7.47517	90.0671	7.47517	1726.73
7.49488	123.056	7.49488	1866.64
7.5146	152.588	7.5146	2001.22
7.53431	159.605	7.53431	2092.73
7.55403	205.851	7.55403	2177.71
7.57374	250.698	7.57374	2262.02
7.59346	251.172	7.59346	2354.98
7.61317	224.447	7.61317	2357.36
7.63288	223.15	7.63288	2276.47
7.6526	205.111	7.6526	2097.31
7.67231	159.957	7.67231	1863.07
7.69203	121.574	7.69203	1634.92
7.71174	96.2202	7.71174	1462.99
7.73146	69.952	7.73146	1358.87
7.75117	57.6553	7.75117	1249.71
7.77089	47.1585	7.77089	1170.3
7.7906	33.3475	7.7906	1105.23
7.81031	25.5936	7.81031	1088.48
7.83003	29.6682	7.83003	1037.83
7.84974	26.5715	7.84974	1019.42
7.86946	8.16042	7.86946	1028.12
7.88917	6.7208	7.88917	1022.51
7.90889	13.5669	7.90889	1007.07
7.9286	19.7558	7.9286	1012.31
7.94831	6.18419	7.94831	1021.19
7.96803	8.94111	7.96803	1011.04
7.98774	3.37796	7.98774	1007.26
8.00746	11.1121	8.00746	1036.71
8.02717	19.5125	8.02717	1046.27
8.04689	25.6277	8.04689	1084.8
8.0666	18.5714	8.0666	1084.39
8.08632	10.0008	8.08632	1102.93
8.10603	20.5159	8.10603	1081.23
8.12574	26.9453	8.12574	1139.94
8.14546	46.0319	8.14546	1211.04
8.16517	49.4042	8.16517	1239.04
8.18489	61.0336	8.18489	1267.43
8.2046	63.463	8.2046	1318.67
8.22432	71.921	8.22432	1404.18
8.24403	94.579	8.24403	1454.03
8.26375	105.608	8.26375	1504.56
8.28346	114.438	8.28346	1510.98
8.30317	110.839	8.30317	1541.15
8.32289	118.24	8.32289	1539.79
8.3426	108.183	8.3426	1488.07
8.36232	105.356	8.36232	1413.66
8.38203	78.385	8.38203	1368.8
8.40175	53.0715	8.40175	1299.1
8.42146	56.7295	8.42146	1207.29
8.44117	49.4447	8.44117	1107.83
8.46089	21.5027	8.46089	1073.87
8.4806	-5.46793	8.4806	1065.75
8.50032	9.87578	8.50032	1056.43
8.52003	17.9338	8.52003	1021.82
8.53975	27.1061	8.53975	1034.38
8.55946	28.4212	8.55946	1040.46
8.57918	34.6506	8.57918	1014.56
8.59889	23.8229	8.59889	993.641
8.6186	9.28088	8.6186	1021.32
8.63832	8.16744	8.63832	1047
8.65803	7.93972	8.65803	1031.7
8.67775	9.94057	8.67775	1015.03
8.69746	11.9129	8.69746	1051.25
8.71718	6.5137	8.71718	1094.22
8.73689	5.11455	8.73689	1086.87
8.75661	9.17254	8.75661	1081.43
8.77632	24.9448	8.77632	1082.19
8.79603	26.2885	8.79603	1137.12
8.81575	16.7465	8.81575	1151.29
8.83546	4.17594	8.83546	1136.91
8.85518	2.14822	8.85518	1086.18
8.87489	17.4919	8.87489	1095
8.89461	29.4928	8.89461	1133.68
8.91432	33.7793	8.91432	1129.39
8.93403	11.4373	8.93403	1092.95
8.95375	-4.41896	8.95375	1076.31
8.97346	-5.13239	8.97346	1075.25
8.99318	1.02994	8.99318	1076.49
9.01289	-4.92224	9.01289	1054.68
9.03261	-15.4866	9.03261	1046.53
9.05232	-0.403475	9.05232	1041.01
9.07204	4.54402	9.07204	1056.29
9.09175	-4.34849	9.09175	1045.51
9.11146	-23.7839	9.11146	1035.81
9.13118	-2.90495	9.13118	1039.23
9.15089	6.63111	9.15089	1027.57
9.17061	5.48145	9.17061	1011.5
9.19032	3.64608	9.19032	1050.41
9.21004	2.06785	9.21004	1044.63
9.22975	-0.510378	9.22975	1031.82
9.24947	3.79711	9.24947	1019.15
9.26918	15.2189	9.26918	1028.77
9.28889	2.24065	9.28889	1004.69
9.30861	-0.337576	9.30861	1001.74
9.32832	16.4842	9.32832	1027.03
9.34804	16.0488	9.34804	1013.82
9.36775	-5.24369	9.36775	1028.19
9.38747	-11.8791	9.38747	1030.5
9.40718	5.39985	9.40718	1039.82
9.42689	5.50734	9.42689	1020.9
9.44661	1.92911	9.44661	1016.1
9.46632	-3.93483	9.46632	1003.25
9.48604	-5.25592	9.48604	1000.96
9.50575	0.251568	9.50575	1050.76
9.52547	2.93048	9.52547	1056.82
9.54518	3.0094	9.54518	1011.73
9.5649	6.45974	9.5649	969.162
9.58461	14.5101	9.58461	997.676
9.60432	19.989	9.60432	1016.59
9.62404	21.8108	9.62404	1001.02
9.64375	21.9183	9.64375	995.819
9.66347	20.6257	9.66347	994.305
9.68318	10.5618	9.68318	1017.02
9.7029	7.21214	9.7029	1024.93
9.72261	8.11962	9.72261	1031.82
9.74233	10.0271	9.74233	1022.13
9.76204	2.76317	9.76204	1015.96
9.78175	2.27455	9.78175	1002.53
9.80147	8.32072	9.80147	1018.57
9.82118	1.65765	9.82118	1015
9.8409	2.30786	9.8409	1004.93
9.86061	-5.49666	9.86061	1008.65
9.88033	6.19205	9.88033	1004.26
9.90004	-0.03353	9.90004	980.254
9.91975	7.28375	9.91975	1013.19
9.93947	15.201	9.93947	1077.84
9.95918	36.1183	9.95918	1084.98
9.9789	36.9213	9.9789	1097.43
9.99861	49.9243	9.99861	1134.43
10.0183	63.413	10.0183	1204.54
10.038	81.9589	10.038	1321.76
10.0578	77.619	10.0578	1417.39
10.0775	93.5077	10.0775	1475.95
10.0972	93.825	10.0972	1494.98
10.1169	107.428	10.1169	1524.97
10.1366	113.574	10.1366	1498.08
10.1563	125.177	10.1563	1473.7
10.176	102.066	10.176	1466.35
10.1958	70.9542	10.1958	1404.01
10.2155	52.4144	10.2155	1311.52
10.2352	50.6459	10.2352	1196.11
10.2549	52.0204	10.2549	1140.25
10.2746	37.6234	10.2746	1105.67
10.2943	13.7978	10.2943	1064.75
10.314	-4.34208	10.314	1041.72
10.3338	-8.08194	10.3338	1036.11
10.3535	7.9782	10.3535	1068.36
10.3732	23.524	10.3732	1068.58
10.3929	36.127	10.3929	1068.08
10.4126	20.6443	10.4126	1074.39
10.4323	41.1902	10.4323	1110.63
10.452	47.1932	10.452	1146.19
10.4718	49.9676	10.4718	1170.32
10.4915	32.9992	10.4915	1162.3
10.5112	30.6307	10.5112	1154.55
10.5309	32.6909	10.5309	1181.67
10.5506	27.6653	10.5506	1231.37
10.5703	43.354	10.5703	1247.44
10.59	49.1856	10.59	1271.29
10.6098	57.7886	10.6098	1311.04
10.6295	42.4487	10.6295	1362.86
10.6492	50.3945	10.6492	1372.56
10.6689	63.0261	10.6689	1359.11
10.6886	78.972	10.6886	1338.27
10.7083	68.9464	10.7083	1348.54
10.728	53.4351	10.728	1327.53
10.7478	39.7524	10.7478	1246.51
10.7675	45.9268	10.7675	1149.87
10.7872	48.3869	10.7872	1104.63
10.8069	25.5328	10.8069	1070.98
10.8266	14.6215	10.8266	1032.31
10.8463	17.1388	10.8463	976.868
10.866	13.0275	10.866	1005.94
10.8858	7.0019	10.8858	1023.12
10.9055	10.9763	10.9055	1040.54
10.9252	18.2079	10.9252	1030.41
10.9449	11.8966	10.9449	1038.88
10.9646	29.271	10.9646	1012.89
10.9843	16.7883	10.9843	1027.22
11.004	12.7913	11.004	1037.78
11.0238	8.90858	11.0238	1065.34
11.0435	18.7973	11.0435	1045.16
11.0632	4.65742	11.0632	1031.77
11.0829	-7.31101	11.0829	1013.16
11.1026	-8.17602	11.1026	1013.64
11.1223	-8.9242	11.1223	989.631
11.142	-1.3615	11.142	950.025
11.1618	-8.77121	11.1618	983.761
11.1815	-9.22818	11.1815	1010.7
11.2012	-2.24034	11.2012	1030.75
11.2209	3.03321	11.2209	996.512
11.2406	-9.9218	11.2406	997.791
11.2603	-24.9054	11.2603	999.013
11.28	-6.20326	11.28	997.749
11.2998	15.5274	11.2998	984.4
11.3195	18.5153	11.3195	983.079
11.3392	11.1317	11.3392	999.072
11.3589	2.60525	11.3589	1013.31
11.3786	3.6788	11.3786	1023.71
11.3983	6.29521	11.3983	1013.58
11.418	8.3402	11.418	996.537
11.4378	-5.55767	11.4378	1021.77
11.4575	-3.5984	11.4575	1073.37
11.4772	13.9037	11.4772	1071.03
11.4969	25.3773	11.4969	1041.77
11.5166	13.5937	11.5166	1030
11.5363	18.5815	11.5363	1029.54
11.5561	11.8265	11.5561	1007.59
11.5758	10.2429	11.5758	1022.33
11.5955	-3.45494	11.5955	1063.76
11.6152	-2.43853	11.6152	1058.76
11.6349	-4.5364	11.6349	1031.47
11.6546	3.13715	11.6546	1015.24
11.6743	13.8679	11.6743	1024.38
11.6941	5.36998	11.6941	997.495
11.7138	7.18639	11.7138	988.608
11.7335	9.31709	11.7335	1000.86
11.7532	10.6478	11.7532	1009.4
11.7729	-6.82151	11.7729	1013.24
11.7926	-5.09082	11.7926	1036.25
11.8123	0.154166	11.8123	1057
11.8321	-2.28034	11.8321	1037.08
11.8518	8.47368	11.8518	1023.86
11.8715	15.5959	11.8715	1024.69
11.8912	28.3887	11.8912	1043.97
11.9109	12.0197	11.9109	1041.91
11.9306	8.72134	11.9306	1057.57
11.9503	-3.94849	11.9503	1051.14
11.9701	0.895964	11.9701	1052.06
11.9898	6.85471	11.9898	1032.14
12.0095	15.5849	12.0095	1050.8
12.0292	28.8579	12.0292	1050.91
12.0489	25.9881	12.0489	1073.11
12.0686	12.1468	12.0686	1084.63
12.0883	10.8484	12.0883	1118.34
12.1081	28.4643	12.1081	1132
12.1278	51.5088	12.1278	1149.4
12.1475	47.4675	12.1475	1166.8
12.1672	43.912	12.1672	1187.66
12.1869	41.4421	12.1869	1203.09
12.2066	44.8009	12.2066	1196.29
12.2263	35.5025	12.2263	1194.6
12.2461	27.9183	12.2461	1173.2
12.2658	24.2771	12.2658	1153.51
12.2855	36.9501	12.2855	1106.69
12.3052	37.8803	12.3052	1110.74
12.3249	28.2676	12.3249	1065.91
12.3446	10.2835	12.3446	1033.74
12.3643	8.35651	12.3643	984.171
12.3841	13.0581	12.3841	976.057
12.4038	15.3311	12.4038	985.4
12.4235	8.43274	12.4235	999.4
12.4432	9.16291	12.4432	1020.71
12.4629	-3.62121	12.4629	1006.44
12.4826	4.73753	12.4826	1021.46
12.5023	4.7847	12.5023	1031.71
12.5221	16.6952	12.5221	1036.3
12.5418	1.97945	12.5418	1019.2
12.5615	8.84225	12.5615	1019.4
12.5812	11.8397	12.5812	1035.39
12.6009	27.5114	12.6009	1037.13
12.6206	27.4973	12.6206	1027.44
12.6403	16.4832	12.6403	1033.81
12.6601	18.1834	12.6601	1028.89
12.6798	25.1407	12.6798	1035.54
12.6995	31.4981	12.6995	1057.27
12.7192	41.8269	12.7192	1122.21
12.7389	59.7271	12.7389	1149.26
12.7586	54.3701	12.7586	1203.69
12.7783	35.756	12.7783	1227.17
12.7981	40.4848	12.7981	1280.53
12.8178	51.185	12.8178	1299.93
12.8375	48.0852	12.8375	1360.63
12.8572	54.9569	12.8572	1378.91
12.8769	73.5428	12.8769	1370.94
12.8966	97.043	12.8966	1357.25
12.9163	102.572	12.9163	1394.61
12.9361	85.9005	12.9361	1453.06
12.9558	64.0579	12.9558	1443.2
12.9755	68.5866	12.9755	1405.85
12.9952	87.944	12.9952	1358.73
13.0149	75.6442	13.0149	1314.67
13.0346	63.7158	13.0346	1308.64
13.0543	54.9589	13.0543	1342.52
13.0741	47.4877	13.0741	1324.65
13.0938	25.3593	13.0938	1275.28
13.1135	32.8595	13.1135	1237.98
13.1332	45.6168	13.1332	1237.67
13.1529	52.8028	13.1529	1185.29
13.1726	43.1315	13.1726	1118.31
13.1923	39.4032	13.1923	1109.71
13.2121	23.5034	13.2121	1157.5
13.2318	12.3464	13.2318	1158.12
13.2515	24.1895	13.2515	1103.37
13.2712	20.6325	13.2712	1059.43
13.2909	28.3899	13.2909	1043.11
13.3106	18.5472	13.3106	1038.56
13.3303	17.3617	13.3303	1071.07
13.3501	-4.85236	13.3501	1021.72
13.3698	1.96213	13.3698	982.112
13.3895	1.958	13.3895	970.392
13.4092	25.8363	13.4092	1031.39
13.4289	20.9406	13.4289	1019.35
13.4486	0.959966	13.4486	1002.72
13.4683	-10.3569	13.4683	967.456
13.4881	-1.40865	13.4881	1002.08
13.5078	-8.94612	13.5078	1014.19
13.5275	-3.51216	13.5275	986.994
13.5472	15.4075	13.5472	954.971
13.5669	12.2129	13.5669	962.043
13.5866	0.761155	13.5866	966.473
13.6064	-5.8906	13.6064	967.125
13.6261	-2.65664	13.6261	974.738
13.6458	5.49161	13.6458	1004.07
13.6655	22.7541	13.6655	1018.54
13.6852	18.331	13.6852	1037.41
13.7049	0.764917	13.7049	1017.85
13.7246	4.57031	13.7246	1020.69
13.7444	19.69	13.7444	1033.76
13.7641	35.0382	13.7641	1081.83
13.7838	35.5008	13.7838	1063.7
13.8035	28.4204	13.8035	1074.46
13.8232	8.54011	13.8232	1078.33
13.8429	12.2884	13.8429	1069.43
13.8626	20.4366	13.8626	1023.16
13.8824	18.1563	13.8824	1012.57
13.9021	4.19024	13.9021	1046.47
13.9218	2.76706	13.9218	1052.51
13.9415	12.9725	13.9415	1049.96
13.9612	31.0636	13.9612	1029.66
13.9809	43.8404	13.9809	1050.73
14.0006	39.8172	14.0006	1085.03
14.0204	33.3083	14.0204	1096.18
14.0401	30.7708	14.0401	1141.71
14.0598	38.1476	14.0598	1230.67
14.0795	48.2388	14.0795	1351.94
14.0992	94.7299	14.0992	1515.32
14.1189	129.221	14.1189	1725.68
14.1386	188.083	14.1386	1947.69
14.1584	228.546	14.1584	2217.91
14.1781	267.637	14.1781	2499.78
14.1978	294.471	14.1978	2725.99
14.2175	348.105	14.2175	2945.26
14.2372	384.682	14.2372	3179.08
14.2569	392.173	14.2569	3316.86
14.2766	390.978	14.2766	3362.47
14.2964	375.269	14.2964	3301.75
14.3161	341.675	14.3161	3167.04
14.3358	305.195	14.3358	2976.72
14.3555	271.257	14.3555	2784.47
14.3752	238.234	14.3752	2520.26
14.3949	221.725	14.3949	2251.21
14.4146	191.53	14.4146	2051.8
14.4344	167.364	14.4344	1990.27
14.4541	134.741	14.4541	1911.94
14.4738	128.232	14.4738	1778.44
14.4935	112.552	14.4935	1634.17
14.5132	100.757	14.5132	1567.01
14.5329	78.3913	14.5329	1483.85
14.5526	54.711	14.5526	1366.78
14.5724	17.9449	14.5724	1260.19
14.5921	12.6932	14.5921	1209.38
14.6118	6.83568	14.6118	1170.39
14.6315	14.7375	14.6315	1137.63
14.6512	7.15474	14.6512	1070.59
14.6709	15.3361	14.6709	1036.83
14.6906	8.82312	14.6906	1003.79
14.7104	10.618	14.7104	1028.49
14.7301	6.81292	14.7301	1028.93
14.7498	7.49354	14.7498	1030.3
14.7695	11.7742	14.7695	1014.18
14.7892	13.7405	14.7892	1047.48
14.8089	13.764	14.8089	1107.51
14.8286	26.3017	14.8286	1169.71
14.8483	41.6395	14.8483	1211.67
14.8681	54.1487	14.8681	1266.92
14.8878	66.2007	14.8878	1335.39
14.9075	70.5385	14.9075	1373.41
14.9272	68.3905	14.9272	1405.77
14.9469	65.5568	14.9469	1412.68
14.9666	73.6946	14.9666	1419.27
14.9864	82.9181	14.9864	1438.48
15.0061	87.4844	15.0061	1451.82
15.0258	89.8793	15.0258	1471.12
15.0455	90.0456	15.0455	1463.82
15.0652	91.7834	15.0652	1458.21
15.0849	83.0068	15.0849	1430
15.1046	85.7446	15.1046	1428.82
15.1244	82.3109	15.1244	1379.5
15.1441	74.2773	15.1441	1335.23
15.1638	54.5579	15.1638	1314.45
15.1835	57.6671	15.1835	1321.46
15.2032	41.1762	15.2032	1245.48
15.2229	35.7997	15.2229	1188.27
15.2426	28.4232	15.2426	1160.72
15.2624	56.1038	15.2624	1154.88
15.2821	43.9273	15.2821	1095.55
15.3018	29.9222	15.3018	1058.89
15.3215	-1.36643	15.3215	1030.93
15.3412	5.6844	15.3412	995.093
15.3609	5.99615	15.3609	999.036
15.3806	1.99198	15.3806	1036.8
15.4004	0.111105	15.4004	1022.06
15.4201	15.8643	15.4201	956.724
15.4398	22.2746	15.4398	957.169
15.4595	16.142	15.4595	989.851
15.4792	13.9523	15.4792	1008.16
15.4989	9.70541	15.4989	989.416
15.5186	9.48713	15.5186	1019.64
15.5384	3.326	15.5384	1072.58
15.5581	22.622	15.5581	1132.15
15.5778	38.7751	15.5778	1198.6
15.5975	60.0997	15.5975	1200.66
15.6172	51.1957	15.6172	1215.17
15.6369	56.1489	15.6369	1247.65
15.6567	59.3306	15.6567	1321.19
15.6764	63.1409	15.6764	1339.44
15.6961	50.6369	15.6961	1312.04
15.7158	40.8757	15.7158	1306.66
15.7355	45.1717	15.7355	1274.97
15.7552	58.182	15.7552	1261.51
15.7749	46.4495	15.7749	1189.08
15.7947	36.4312	15.7947	1134.39
15.8144	29.07	15.8144	1112.16
15.8341	36.3946	15.8341	1130.56
15.8538	19.2906	15.8538	1170.35
15.8735	13.6152	15.8735	1145.72
15.8932	25.5112	15.8932	1104.69
15.9129	26.9786	15.9129	1051.6
15.9327	32.6175	15.9327	1055.25
15.9524	20.2849	15.9524	1050.45
15.9721	28.1859	15.9721	1060.12
15.9918	6.80324	15.9918	1076.1
16.0115	9.29489	16.0115	1024.68
16.0312	6.97539	16.0312	1001.88
16.0509	22.2587	16.0509	1040.64
16.0707	21.821	16.0707	1127.92
16.0904	34.9263	16.0904	1190.11
16.1101	46.4887	16.1101	1288.42
16.1298	58.7082	16.1298	1347.12
16.1495	74.1849	16.1495	1372.51
16.1692	72.9473	16.1692	1422.84
16.1889	83.3668	16.1889	1482.98
16.2086	77.9006	16.2086	1532.85
16.2284	86.5201	16.2284	1550.42
16.2481	60.9397	16.2481	1571.21
16.2678	63.4449	16.2678	1561.08
16.2875	77.2359	16.2875	1543.73
16.3072	81.084	16.3072	1480.92
16.3269	60.5321	16.3269	1359.88
16.3467	50.4659	16.3467	1280.76
16.3664	48.8854	16.3664	1250.61
16.3861	44.9907	16.3861	1208
16.4058	27.4388	16.4058	1140.02
16.4255	28.2583	16.4255	1073.47
16.4452	22.5635	16.4452	1059.54
16.4649	27.1259	16.4649	1034.39
16.4846	27.6026	16.4846	1041.24
16.5044	21.8507	16.5044	1048.77
16.5241	2.04167	16.5241	1030.68
16.5438	-5.1388	16.5438	1002.07
16.5635	-0.347842	16.5635	1002.4
16.5832	0.345419	16.5832	1033.47
16.6029	9.92749	16.6029	1007.93
16.6227	13.4235	16.6227	1017.49
16.6424	16.6978	16.6424	1035.16
16.6621	9.22518	16.6621	1014.17
16.6818	24.3649	16.6818	984.645
16.7015	5.076	16.7015	1004.06
16.7212	4.44428	16.7212	1010.97
16.7409	8.06968	16.7409	1052.62
16.7606	22.6665	16.7606	1095.49
16.7804	12.7491	16.7804	1098.97
16.8001	31.2316	16.8001	1105.56
16.8198	62.2285	16.8198	1166.87
16.8395	64.4253	16.8395	1259.49
16.8592	47.9936	16.8592	1326.91
16.8789	30.619	16.8789	1357.41
16.8986	48.9015	16.8986	1317.34
16.9184	60.2412	16.9184	1322.56
16.9381	65.0095	16.9381	1322.35
16.9578	47.7492	16.9578	1315.26
16.9775	43.4889	16.9775	1275.28
16.9972	32.5429	16.9972	1262.58
17.0169	40.6826	17.0169	1211.32
17.0367	48.2794	17.0367	1168.14
17.0564	46.0477	17.0564	1118.41
17.0761	26.3588	17.0761	1104.95
17.0958	14.2128	17.0958	1109.68
17.1155	16.8668	17.1155	1123.1
17.1352	22.435	17.1352	1095.72
17.1549	28.489	17.1549	1084.34
17.1746	23.6573	17.1746	1118.9
17.1944	16.397	17.1944	1137.92
17.2141	25.7652	17.2141	1110.8
17.2338	32.3335	17.2338	1082.42
17.2535	30.0446	17.2535	1093.15
17.2732	22.0415	17.2732	1113.51
17.2929	24.924	17.2929	1125.45
17.3127	32.3209	17.3127	1103.21
17.3324	24.232	17.3324	1074.77
17.3521	20.286	17.3521	1057.65
17.3718	19.8542	17.3718	1041.27
17.3915	18.3082	17.3915	1011.07
17.4112	28.1051	17.4112	990.307
17.4309	19.7019	17.4309	1008.89
17.4507	24.1559	17.4507	1050.03
17.4704	8.98128	17.4704	1018.72
17.4901	12.3496	17.4901	1004.3
17.5098	-2.85361	17.5098	1024.78
17.5295	13.0004	17.5295	1065.25
17.5492	6.03487	17.5492	1027.01
17.5689	-1.13415	17.5689	1018.23
17.5887	0.123471	17.5887	1044.36
17.6084	30.13	17.6084	1047.2
17.6281	26.3	17.6281	1063.76
17.6478	13.5886	17.6478	1090.06
17.6675	14.6771	17.6675	1146.31
17.6872	34.3657	17.6872	1136.7
17.7069	48.2257	17.7069	1164.68
17.7267	47.6285	17.7267	1240.67
17.7464	46.8885	17.7464	1329.63
17.7661	61.4913	17.7661	1366.33
17.7858	76.5227	17.7858	1404.41
17.8055	70.5256	17.8055	1404.71
17.8252	64.1284	17.8252	1394.84
17.8449	77.1312	17.8449	1393.97
17.8647	97.1627	17.8647	1406.59
17.8844	99.0226	17.8844	1380.97
17.9041	62.4826	17.9041	1328.82
17.9238	36.1998	17.9238	1303.78
17.9435	49.4883	17.9435	1238.39
17.9632	54.2626	17.9632	1195.3
17.9829	41.8083	17.9829	1177.91
18.0027	25.1254	18.0027	1216.56
18.0224	54.8997	18.0224	1201.83
18.0421	60.6454	18.0421	1199.45
18.0618	55.7053	18.0618	1235.95
18.0815	29.8796	18.0815	1308.05
18.1012	37.9967	18.1012	1360.84
18.121	57.5424	18.121	1382.88
18.1407	77.0881	18.1407	1426.7
18.1604	91.9195	18.1604	1475.77
18.1801	102.58	18.1801	1527.13
18.1998	107.268	18.1998	1543.41
18.2195	104.385	18.2195	1539.82
18.2392	88.7023	18.2392	1527.95
18.2589	96.9337	18.2589	1503.17
18.2787	87.7366	18.2787	1482.13
18.2984	75.2823	18.2984	1417.15
18.3181	43.828	18.3181	1330.31
18.3378	38.8308	18.3378	1257.69
18.3575	33.9765	18.3575	1206.88
18.3772	40.4365	18.3772	1146.35
18.397	35.3536	18.397	1044.14
18.4167	10.9279	18.4167	1014.08
18.4364	3.35423	18.4364	1032.73
18.4561	-0.345163	18.4561	1046.58
18.4758	9.77755	18.4758	1005.84
18.4955	18.5382	18.4955	1008.38
18.5152	34.6491	18.5152	1074.4
18.5349	37.814	18.5349	1119.49
18.5547	22.6647	18.5547	1131.08
18.5744	35.6867	18.5744	1128.51
18.5941	55.7659	18.5941	1231.19
18.6138	79.988	18.6138	1353.04
18.6335	81.1529	18.6335	1530.61
18.6532	128.804	18.6532	1772.06
18.673	171.111	18.673	2003.52
18.6927	211.905	18.6927	2271
18.7124	231.127	18.7124	2540.56
18.7321	285.263	18.7321	2898.25
18.7518	316.942	18.7518	3089.27
18.7715	333.65	18.7715	3174.15
18.7912	311.358	18.7912	3129.06
18.8109	278.094	18.8109	3020.75
18.8307	242.974	18.8307	2821.4
18.8504	206.939	18.8504	2588.08
18.8701	169.418	18.8701	2314.02
18.8898	123.583	18.8898	2043.73
18.9095	91.1191	18.9095	1740.07
18.9292	62.7411	18.9292	1506.64
18.9489	36.706	18.9489	1319.2
18.9687	12.071	18.9687	1199.66
18.9884	6.80734	18.9884	1105.39
19.0081	7.05798	19.0081	1052.59
19.0278	3.88004	19.0278	1051.96
19.0475	-0.89789	19.0475	1041.25
19.0672	3.81013	19.0672	1007.81
19.087	9.00361	19.087	990.959
19.1067	16.193	19.1067	994.552
19.1264	17.9205	19.1264	1001.77
19.1461	9.44549	19.1461	967.99
19.1658	-6.00025	19.1658	992.383
19.1855	10.354	19.1855	1042.15
19.2052	31.2225	19.2052	1108.28
19.2249	42.0339	19.2249	1115.62
19.2447	30.5025	19.2447	1149.81
19.2644	26.9424	19.2644	1229.63
19.2841	34.5253	19.2841	1362.65
19.3038	56.9938	19.3038	1443.99
19.3235	75.9766	19.3235	1574.72
19.3432	87.588	19.3432	1658.75
19.363	88.4566	19.363	1726.94
19.3827	87.3537	19.3827	1761.99
19.4024	94.4508	19.4024	1844.01
19.4221	104.005	19.4221	1826.4
19.4418	112.674	19.4418	1760.05
19.4615	89.9136	19.4615	1673.96
19.4812	81.6678	19.4812	1593.92
19.5009	70.9935	19.5009	1509.97
19.5207	81.7763	19.5207	1439.85
19.5404	58.5877	19.5404	1379.02
19.5601	37.542	19.5601	1298.86
19.5798	19.9534	19.5798	1250.94
19.5995	31.9362	19.5995	1203.68
19.6192	34.1476	19.6192	1177.13
19.639	23.2447	19.639	1145.32
19.6587	18.1418	19.6587	1164.49
19.6784	36.6961	19.6784	1223.62
19.6981	48.7932	19.6981	1237.59
19.7178	56.376	19.7178	1263.41
19.7375	65.0445	19.7375	1247.48
19.7572	67.9988	19.7572	1262.53
19.7769	28.3245	19.7769	1240.27
19.7967	10.2787	19.7967	1254.81
19.8164	11.7187	19.8164	1243.28
19.8361	35.1301	19.8361	1204.79
19.8558	32.5415	19.8558	1197.16
19.8755	40.3815	19.8755	1187.72
19.8952	39.5071	19.8952	1185.54
19.915	30.1757	19.915	1159.33
19.9347	29.6156	19.9347	1142.55
19.9544	43.5127	19.9544	1096.03
19.9741	43.467	19.9741	1041.31
19.9938	-0.693027	19.9938	991.331
20.0135	-1.53878	20.0135	1012.71
20.0332	4.32976	20.0332	1056.46
20.053	5.9983	20.053	1049.81
20.0727	9.9291	20.0727	1005.38
20.0924	19.7737	20.0924	1019.21
20.1121	12.1284	20.1121	1049.33
20.1318	-7.17457	20.1318	1081.13
20.1515	19.819	20.1515	1099.17
20.1712	22.4325	20.1712	1128.94
20.191	20.1318	20.191	1175.72
20.2107	20.4596	20.2107	1223.81
20.2304	45.0446	20.2304	1211.7
20.2501	45.3724	20.2501	1192.96
20.2698	17.6716	20.2698	1205.14
20.2895	10.6566	20.2895	1206.26
20.3092	26.8416	20.3092	1172.18
20.329	35.5694	20.329	1182.7
20.3487	15.1829	20.3487	1146.56
20.3684	-1.46066	20.3684	1050.79
20.3881	4.41002	20.3881	993.312
20.4078	25.395	20.4078	997.974
20.4275	4.57995	20.4275	1011.09
20.4472	-10.1494	20.4472	972.755
20.467	-13.8787	20.467	989.874
20.4867	3.44915	20.4867	999.307
20.5064	-1.70874	20.5064	1009.21
20.5261	15.0477	20.5261	992.896
20.5458	18.2326	20.5458	1012.16
20.5655	18.3319	20.5655	995.353
20.5852	12.3454	20.5852	998.264
20.605	6.44467	20.605	1026.86
20.6247	21.6296	20.6247	1053.76
20.6444	38.1003	20.6444	1053.04
20.6641	39.1139	20.6641	1086.74
20.6838	29.356	20.6838	1076.74
20.7035	54.4552	20.7035	1070.64
20.7233	53.1831	20.7233	1144.03
20.743	49.2537	20.743	1210.68
20.7627	46.0101	20.7627	1204.44
20.7824	43.8523	20.7824	1220.24
20.8021	42.8944	20.8021	1292.2
20.8218	48.0793	20.8218	1316.33
20.8415	66.7786	20.8415	1351.98
20.8612	62.6493	20.8612	1422.63
20.881	72.8628	20.881	1531.76
20.9007	61.9621	20.9007	1577.44
20.9204	75.4327	20.9204	1625.72
20.9401	96.5606	20.9401	1633.82
20.9598	103.974	20.9598	1632.59
20.9795	83.1877	20.9795	1657.07
20.9992	76.8298	20.9992	1666.11
21.019	99.129	21.019	1611.96
21.0387	123.914	21.0387	1526.7
21.0584	112.899	21.0584	1600.35
21.0781	99.3125	21.0781	1632.19
21.0978	95.5546	21.0978	1617.39
21.1175	87.7396	21.1175	1604.78
21.1373	88.496	21.1373	1647.03
21.157	100.367	21.157	1659.82
21.1767	119.18	21.1767	1667.87
21.1964	103.337	21.1964	1654.17
21.2161	112.722	21.2161	1657.51
21.2358	94.9351	21.2358	1635.61
21.2555	87.6344	21.2555	1689.35
21.2752	86.6193	21.2752	1698.57
21.295	93.5471	21.295	1691.9
21.3147	91.7893	21.3147	1626.81
21.3344	88.8314	21.3344	1615.77
21.3541	82.0449	21.3541	1561.56
21.3738	73.3156	21.3738	1558.32
21.3935	92.8149	21.3935	1579.57
21.4133	88.9141	21.4133	1607.13
21.433	82.8705	21.433	1542.47
21.4527	66.5983	21.4527	1495.97
21.4724	69.4976	21.4724	1427.62
21.4921	67.254	21.4921	1400.59
21.5118	83.1532	21.5118	1370.41
21.5315	74.7382	21.5315	1430.25
21.5512	51.7232	21.5512	1410.39
21.571	44.5653	21.571	1360.29
21.5907	35.0074	21.5907	1250
21.6104	25.1066	21.6104	1188.48
21.6301	2.03448	21.6301	1127.44
21.6498	-0.351982	21.6498	1060.26
21.6695	-8.85273	21.6695	1043.71
21.6893	6.69522	21.6893	1019.45
21.709	0.762659	21.709	1008.63
21.7287	7.47798	21.7287	1042.81
21.7484	-2.48716	21.7484	1100.89
21.7681	18.0821	21.7681	1160.72
21.7878	17.6229	21.7878	1192.92
21.8075	52.1636	21.8075	1308.78
21.8272	60.2186	21.8272	1414.33
21.847	72.3308	21.847	1496.85
21.8667	74.9858	21.8667	1513.22
21.8864	89.6979	21.8864	1603.71
21.9061	84.8672	21.9061	1698.11
21.9258	95.3508	21.9258	1776.4
21.9455	111.263	21.9455	1862.83
21.9653	111.947	21.9653	1927.38
21.985	116.202	21.985	1934.07
22.0047	131.657	22.0047	1883.1
22.0244	129.797	22.0244	1905.41
22.0441	131.995	22.0441	1911.5
22.0638	104.65	22.0638	1852.02
22.0835	101.877	22.0835	1785.65
22.1032	74.2745	22.1032	1671.57
22.123	77.8152	22.123	1590.91
22.1427	62.3274	22.1427	1495.32
22.1624	58.6967	22.1624	1438.17
22.1821	28.666	22.1821	1306.15
22.2018	8.60668	22.2018	1209.29
22.2215	14.0903	22.2215	1144.87
22.2413	3.9167	22.2413	1135.9
22.261	17.8289	22.261	1128.02
22.2807	18.9981	22.2807	1154.88
22.3004	40.0817	22.3004	1153.88
22.3201	36.851	22.3201	1157.45
22.3398	33.6775	22.3398	1145.94
22.3595	17.9949	22.3595	1141.06
22.3793	20.6958	22.3793	1113.49
22.399	15.3389	22.399	1073.15
22.4187	-3.18877	22.4187	1071.41
22.4384	-2.67234	22.4384	1034.24
22.4581	8.90581	22.4581	1067.62
22.4778	17.7411	22.4778	1058.4
22.4975	33.6907	22.4975	1073.58
22.5173	20.926	22.5173	1021.38
22.537	11.647	22.537	1060.48
22.5567	10.4537	22.5567	1090.23
22.5764	40.1462	22.5764	1132.87
22.5961	40.0957	22.5961	1258
22.6158	60.1596	22.6158	1357.78
22.6355	85.4806	22.6355	1444.39
22.6553	116.544	22.6553	1512.98
22.675	93.7798	22.675	1591.1
22.6947	96.0436	22.6947	1635.25
22.7144	104.393	22.7144	1656.29
22.7341	114.286	22.7341	1644.19
22.7538	85.9209	22.7538	1583.17
22.7735	84.2705	22.7735	1596.18
22.7933	85.0773	22.7933	1542.77
22.813	75.9697	22.813	1457.64
22.8327	61.7193	22.8327	1359.36
22.8524	57.4974	22.8524	1308.4
22.8721	42.1327	22.8721	1202.93
22.8918	7.36802	22.8918	1104.82
22.9115	8.46045	22.9115	1042.58
22.9313	15.01	22.9313	998.044
22.951	7.47389	22.951	966.884
22.9707	-11.1155	22.9707	953.524
22.9904	-10.7465	22.9904	965.306
23.0101	-23.7517	23.0101	934.831
23.0298	-20.5861	23.0298	932.214
23.0495	2.11652	23.0495	944.11
23.0693	24.2787	23.0693	951.579
23.089	22.0123	23.089	965.361
23.1087	13.1174	23.1087	1002.4
23.1284	0.736681	23.1284	990.983
23.1481	-2.24399	23.1481	986.166
23.1678	14.8325	23.1678	998.006
23.1876	33.9947	23.1876	1033.79
23.2073	44.5854	23.2073	993.46
23.227	29.4619	23.227	1016.42
23.2467	18.1098	23.2467	1020.27
23.2664	19.3291	23.2664	1041.87
23.2861	32.177	23.2861	993.529
23.3058	31.7963	23.3058	978.388
23.3255	21.5585	23.3255	978.79
23.3453	5.66123	23.3453	1014.76
23.365	6.20791	23.365	1025.57
23.3847	0.152858	23.3847	973.283
23.4044	-0.879816	23.4044	942.142
23.4241	-8.08205	23.4241	934.287
23.4438	-3.9639	23.4438	952.661
23.4636	1.6114	23.4636	928.035
23.4833	-1.89902	23.4833	917.637
23.503	2.6477	23.503	925.439
23.5227	-0.919864	23.5227	977.785
23.5424	1.284	23.5424	974.873
23.5621	17.6879	23.5621	985.589
23.5818	32.9489	23.5818	1041.19
23.6015	43.4099	23.6015	1126.34
23.6213	25.4995	23.6213	1115.08
23.641	47.6176	23.641	1103.34
23.6607	62.6501	23.6607	1183.46
23.6804	79.8539	23.6804	1362.15
23.7001	92.0864	23.7001	1514.52
23.7198	112.833	23.7198	1605.55
23.7396	122.323	23.7396	1737.67
23.7593	130.069	23.7593	1899.81
23.779	152.216	23.779	2000.5
23.7987	175.449	23.7987	2083.13
23.8184	185.71	23.8184	2178.25
23.8381	201.399	23.8381	2286.36
23.8578	211.174	23.8578	2403.51
23.8775	215.464	23.8775	2519.85
23.8973	220.582	23.8973	2559.26
23.917	241.957	23.917	2545.97
23.9367	242.218	23.9367	2503.95
23.9564	221.279	23.9564	2570.72
23.9761	217.512	23.9761	2647.95
23.9958	224.63	23.9958	2702.41
24.0156	223.891	24.0156	2623.61
24.0353	210.466	24.0353	2596.64
24.055	183.299	24.055	2512.62
24.0747	150.56	24.0747	2390.28
24.0944	153.764	24.0944	2256.42
24.1141	146.025	24.1141	2174.14
24.1338	135.114	24.1338	2092.6
24.1535	113.432	24.1535	2039.46
24.1733	129.751	24.1733	2011.95
24.193	123.183	24.193	1930.23
24.2127	135.701	24.2127	1906.75
24.2324	145.048	24.2324	1912.38
24.2521	167.366	24.2521	2001.41
24.2718	168.656	24.2718	2012.39
24.2916	173.231	24.2916	2049.33
24.3113	153.92	24.3113	2033.13
24.331	131.981	24.331	2055.31
24.3507	124.871	24.3507	2045.54
24.3704	133.589	24.3704	2048.91
24.3901	121.507	24.3901	2040.54
24.4098	124.254	24.4098	1992.43
24.4295	127.258	24.4295	1930.35
24.4493	118.29	24.4493	1835.41
24.469	117.98	24.469	1804.64
24.4887	126.184	24.4887	1776.27
24.5084	121.302	24.5084	1759.58
24.5281	101.392	24.5281	1706.24
24.5478	101.681	24.5478	1655.25
24.5676	91.7993	24.5676	1615.16
24.5873	87.1746	24.5873	1535.62
24.607	83.207	24.607	1496.6
24.6267	96.268	24.6267	1450.6
24.6464	99.6719	24.6464	1461.03
24.6661	75.3615	24.6661	1456.52
24.6858	76.651	24.6858	1466.58
24.7055	90.4263	24.7055	1517.98
24.7253	97.2588	24.7253	1588.87
24.745	82.6055	24.745	1657.84
24.7647	92.4094	24.7647	1687.56
24.7844	94.8989	24.7844	1715.73
24.8041	104.274	24.8041	1762.88
24.8238	108.392	24.8238	1757.45
24.8436	103.053	24.8436	1709.97
24.8633	82.3144	24.8633	1658.45
24.883	79.5468	24.883	1620.86
24.9027	78.0936	24.9027	1529.97
24.9224	74.8688	24.9224	1472.52
24.9421	73.8727	24.9421	1465.06
24.9618	66.1052	24.9618	1369.27
24.9816	56.9947	24.9816	1291.44
25.0013	36.0272	25.0013	1249.38
25.021	43.1739	25.021	1281.3
25.0407	29.0349	25.0407	1250.3
25.0604	15.6959	25.0604	1235.79
25.0801	27.9283	25.0801	1215.19
25.0998	61.5608	25.0998	1248.42
25.1196	65.3075	25.1196	1333.8
25.1393	34.6542	25.1393	1364.46
25.159	37.7724	25.159	1353.55
25.1787	40.6048	25.1787	1310.18
25.1984	40.123	25.1984	1286.64
25.2181	39.6697	25.2181	1241.72
25.2378	48.7307	25.2378	1236.61
25.2576	36.4611	25.2576	1213.04
25.2773	15.6172	25.2773	1180.39
25.297	13.7574	25.297	1074.25
25.3167	10.2634	25.3167	1009.56
25.3364	-13.8601	25.3364	1009.14
25.3561	-26.6803	25.3561	1061
25.3758	-18.9862	25.3758	1025.89
25.3956	-0.920679	25.3956	979.002
25.4153	2.57341	25.4153	981.528
25.435	-6.50394	25.435	987.34
25.4547	2.76158	25.4547	973.339
25.4744	0.827094	25.4744	988.48
25.4941	6.32118	25.4941	1029.62
25.5139	-14.699	25.5139	1051.92
25.5336	-18.0335	25.5336	1025.61
25.5533	-12.1108	25.5533	1003.74
25.573	18.1547	25.573	997.406
25.5927	20.3059	25.5927	1049.9
25.6124	11.9714	25.6124	1086.43
25.6321	17.9226	25.6321	1120.66
25.6518	12.6167	25.6518	1107.87
25.6716	29.9965	25.6716	1135.77
25.6913	29.4906	25.6913	1117.61
25.711	27.5276	25.711	1100.59
25.7307	-2.14978	25.7307	1083.03
25.7504	11.4872	25.7504	1107.64
25.7701	10.6098	25.7701	1111.1
25.7899	24.8182	25.7899	1153.08
25.8096	8.21176	25.8096	1163.52
25.8293	-0.095397	25.8293	1154.56
25.849	-14.7929	25.849	1122.23
25.8687	9.83728	25.8687	1115.18
25.8884	27.6926	25.8884	1195.93
25.9081	27.4165	25.9081	1289.71
25.9278	20.0547	25.9278	1388.61
25.9476	31.9786	25.9476	1367.39
25.9673	62.7025	25.9673	1473.57
25.987	83.1978	25.987	1585.35
26.0067	118.636	26.0067	1753.79
26.0264	135.503	26.0264	1884.8
26.0461	137.284	26.0461	2058.18
26.0659	126.293	26.0659	2196.96
26.0856	147.617	26.0856	2275.83
26.1053	173.484	26.1053	2372.47
26.125	179.637	26.125	2441.11
26.1447	185.561	26.1447	2431.86
26.1644	177.199	26.1644	2448.73
26.1841	159.065	26.1841	2476.31
26.2038	131.932	26.2038	2449.52
26.2236	127.828	26.2236	2229.07
26.2433	124.637	26.2433	2008.02
26.263	100.133	26.263	1850.2
26.2827	63.7707	26.2827	1733.21
26.3024	2.46605	26.3024	1579.48
26.3221	-3.43861	26.3221	1402.26
26.3419	-3.40042	26.3419	1266.42
26.3616	12.1806	26.3616	1137.83
26.3813	4.99025	26.3813	1033.69
26.401	-1.31442	26.401	969.842
26.4207	-10.4945	26.4207	973.355
26.4404	9.34555	26.4404	1074.31
26.4601	22.8726	26.4601	1150.09
26.4798	35.3732	26.4798	1205.71
26.4996	54.6103	26.4996	1255.48
26.5193	84.7945	26.5193	1378.63
26.539	60.35	26.539	1489.69
26.5587	53.6198	26.5587	1528.75
26.5784	45.8325	26.5784	1557.98
26.5981	85.7024	26.5981	1566.04
26.6179	80.0293	26.6179	1635.36
26.6376	85.042	26.6376	1602.39
26.6573	52.5119	26.6573	1553.16
26.677	45.5817	26.677	1442.11
26.6967	33.8801	26.6967	1419.94
26.7164	25.6928	26.7164	1375.97
26.7361	22.0198	26.7361	1285.2
26.7558	11.5468	26.7558	1191.11
26.7756	14.4452	26.7756	1174.46
26.7953	12.715	26.7953	1166.32
26.815	16.2991	26.815	1115.81
26.8347	5.22134	26.8347	1064.68
26.8544	-15.6146	26.8544	1045.4
26.8741	-23.8575	26.8741	991.988
26.8939	-8.10574	26.8939	992.502
26.9136	2.86445	26.9136	1010.14
26.9333	0.571701	26.9333	1032.65
26.953	-2.66392	26.953	1011.84
26.9727	18.0433	26.9727	1021.83
26.9924	22.722	26.9924	1040.85
27.0121	11.8864	27.0121	1034.18
27.0318	2.02222	27.0318	1054.54
27.0516	-3.41339	27.0516	1160.59
27.0713	10.2081	27.0713	1278.55
27.091	31.6297	27.091	1291.8
27.1107	45.1655	27.1107	1346.07
27.1304	50.1585	27.1304	1423.06
27.1501	55.6943	27.1501	1517.48
27.1699	76.9158	27.1699	1492.87
27.1896	72.6516	27.1896	1532.78
27.2093	72.8446	27.2093	1533.83
27.229	48.409	27.229	1543.56
27.2487	57.8591	27.2487	1504.32
27.2684	37.7092	27.2684	1460.17
27.2881	23.0736	27.2881	1433.59
27.3079	11.6094	27.3079	1435.06
27.3276	36.4595	27.3276	1419.4
27.3473	52.6525	27.3473	1350.96
27.367	54.0454	27.367	1343.29
27.3867	60.6098	27.3867	1407.11
27.4064	70.9456	27.4064	1446.1
27.4261	82.9957	27.4261	1435.83
27.4459	79.6173	27.4459	1437.71
27.4656	74.4959	27.4656	1562.36
27.4853	80.2603	27.4853	1640.63
27.505	89.1104	27.505	1693.05
27.5247	80.5891	27.5247	1650.47
27.5444	82.4392	27.5444	1700.98
27.5641	84.9179	27.5641	1638.25
27.5839	74.2251	27.5839	1605.53
27.6036	51.5895	27.6036	1538.75
27.6233	41.1254	27.6233	1499.48
27.643	33.8326	27.643	1458.07
27.6627	32.397	27.6627	1416.89
27.6824	31.5614	27.6824	1372.17
27.7021	23.7258	27.7021	1244.61
27.7219	3.26159	27.7219	1190.55
27.7416	-1.97403	27.7416	1150.91
27.7613	-5.72393	27.7613	1155.47
27.781	7.64046	27.781	1078.95
27.8007	3.27758	27.8007	1022.99
27.8204	-5.09677	27.8204	993.041
27.8401	-18.2485	27.8401	987.374
27.8599	-7.84579	27.8599	965.021
27.8796	-11.3452	27.8796	976.04
27.8993	-12.2223	27.8993	993.402
27.919	0.700539	27.919	976.649
27.9387	24.3377	27.9387	989.011
27.9584	21.2891	27.9584	1072.23
27.9781	8.44055	27.9781	1124.73
27.9979	0.96342	27.9979	1163.13
28.0176	8.68628	28.0176	1245.54
28.0373	26.6091	28.0373	1379.42
28.057	48.6463	28.057	1502.3
28.0767	44.3406	28.0767	1625.57
28.0964	40.8635	28.0964	1646.88
28.1162	35.7292	28.1162	1598.15
28.1359	37.5377	28.1359	1551.17
28.1556	24.5749	28.1556	1498.05
28.1753	21.8978	28.1753	1418.38
28.195	14.2492	28.195	1293.31
28.2147	15.1149	28.2147	1203.19
28.2344	10.4347	28.2344	1108.47
28.2541	7.11579	28.2541	1092.63
28.2739	2.96112	28.2739	1037.1
28.2936	8.68866	28.2936	1014.09
28.3133	14.9314	28.3133	967.456
28.333	11.666	28.333	985.589
28.3527	-6.71375	28.3527	966.355
28.3724	-14.5792	28.3724	963.912
28.3922	1.84115	28.3922	978.394
28.4119	20.7186	28.4119	1022.57
28.4316	30.0246	28.4316	1047.12
28.4513	20.6163	28.4513	1097.19
28.471	21.6366	28.471	1166.95
28.4907	17.8855	28.4907	1228.9
28.5104	25.7629	28.5104	1249.63
28.5301	24.7547	28.5301	1306.62
28.5499	40.2892	28.5499	1409.92
28.5696	60.5952	28.5696	1585.9
28.5893	86.3298	28.5893	1683.95
28.609	104.207	28.609	1736.87
28.6287	114.17	28.6287	1829.17
28.6484	107.019	28.6484	1947.36
28.6682	108.525	28.6682	2066.26
28.6879	126.688	28.6879	2127.47
28.7076	152.394	28.7076	2161.29
28.7273	168.5	28.7273	2134.36
28.747	169.492	28.747	2143.72
28.7667	139.113	28.7667	2107.07
28.7864	108.19	28.7864	2055.75
28.8061	92.4674	28.8061	1971.05
28.8259	79.4877	28.8259	1835.92
28.8456	68.2508	28.8456	1706.07
28.8653	61.614	28.8653	1652.75
28.885	64.0057	28.885	1668.82
28.9047	54.1975	28.9047	1591.57
28.9244	62.4178	28.9244	1495.99
28.9442	59.6952	28.9442	1414.43
28.9639	51.9441	28.9639	1376.07
28.9836	35.0787	28.9836	1302.55
29.0033	37.4704	29.0033	1274.99
29.023	38.005	29.023	1262.75
29.0427	25.6538	29.0427	1215.79
29.0624	14.2455	29.0624	1179.15
29.0821	7.55157	29.0821	1151.93
29.1019	7.82901	29.1019	1147.46
29.1216	5.4493	29.1216	1087.25
29.1413	11.1267	29.1413	1068.55
29.161	-2.88153	29.161	1031.13
29.1807	-3.54694	29.1807	1078.83
29.2004	11.5876	29.2004	1060.9
29.2202	10.9508	29.2202	1051.2
29.2399	2.91636	29.2399	1036.1
29.2596	4.77913	29.2596	1058.8
29.2793	2.75313	29.2793	1045.05
29.299	-4.65956	29.299	1033.37
29.3187	6.30272	29.3187	1004.82
29.3384	21.629	29.3384	965.774
29.3581	8.81244	29.3581	946.474
29.3779	4.73872	29.3779	956.717
29.3976	-5.04927	29.3976	965.42
29.4173	-7.75156	29.4173	988.683
29.437	-9.48242	29.437	996.294
29.4567	-14.099	29.4567	1024.5
29.4764	-17.3441	29.4764	1001.66
29.4962	-6.33213	29.4962	1002.85
29.5159	9.36558	29.5159	1006.12
29.5356	6.09187	29.5356	1048.59
29.5553	8.53244	29.5553	1064.8
29.575	19.4587	29.575	1074.01
29.5947	20.2136	29.5947	1052.46
29.6144	23.397	29.6144	1050.3
29.6342	32.7519	29.6342	1082.57
29.6539	34.3353	29.6539	1117.67
29.6736	24.9759	29.6736	1156.43
29.6933	40.3307	29.6933	1137.58
29.713	64.3427	29.713	1138.88
29.7327	73.5833	29.7327	1149.15
29.7524	57.5382	29.7524	1174.71
29.7722	33.9216	29.7722	1132.98
29.7919	27.1336	29.7919	1131.88
29.8116	33.6313	29.8116	1145.38
29.8313	52.9004	29.8313	1129.51
29.851	61.9982	29.851	1119.03
29.8707	53.8959	29.8707	1138.96
29.8904	49.165	29.8904	1136.92
29.9102	39.8913	29.9102	1124.93
29.9299	33.1605	29.9299	1132.15
29.9496	25.9153	29.9496	1200.76
29.9693	48.3845	29.9693	1243.77
29.989	63.9107	29.989	1261.42
30.0087	65.9513	30.0087	1284.4
30.0284	73.849	30.0284	1332.73
30.0482	79.1182	30.0482	1322.77
30.0679	75.9302	30.0679	1292.04
30.0876	70.1136	30.0876	1366.28
30.1073	79.0685	30.1073	1466.58
30.127	76.4233	30.127	1458.05
30.1467	55.4639	30.1467	1364.81
30.1664	59.0187	30.1664	1356.77
30.1862	77.3736	30.1862	1330.35
30.2059	77.3285	30.2059	1298.19
30.2256	60.8833	30.2256	1236.78
30.2453	54.6096	30.2453	1225.31
30.265	57.0787	30.265	1173.41
30.2847	59.4622	30.2847	1149.93
30.3044	62.3313	30.3044	1084
30.3242	57.9147	30.3242	1020.7
30.3439	43.5839	30.3439	999.174
30.3636	50.8816	30.3636	1022.99
30.3833	43.4365	30.3833	1041.79
30.403	65.2199	30.403	1074.61
30.4227	55.3176	30.4227	1124.91
30.4425	61.0153	30.4425	1182.82
30.4622	43.2559	30.4622	1184.38
30.4819	54.9822	30.4819	1221.31
30.5016	60.4513	30.5016	1226.84
30.5213	60.0633	30.5213	1249.46
30.541	58.8468	30.541	1228.1
30.5607	48.573	30.5607	1215.64
30.5804	54.385	30.5804	1175.74
30.6002	55.7685	30.6002	1120.9
30.6199	55.7233	30.6199	1105.37
30.6396	33.2782	30.6396	1062.62
30.6593	22.8902	30.6593	1013.86
30.679	35.5022	30.679	957.489
30.6987	38.6285	30.6987	980.686
30.7185	35.9548	30.7185	1060.15
30.7382	30.9382	30.7382	1080.8
30.7579	46.2931	30.7579	1050.71
30.7776	28.3051	30.7776	1105.77
30.7973	27.4313	30.7973	1225.99
30.817	36.4719	30.817	1261.07
30.8367	57.2553	30.8367	1260.44
30.8564	48.9245	30.8564	1248.15
30.8762	38.6793	30.8762	1283.43
30.8959	44.3771	30.8959	1282.74
30.9156	61.1319	30.9156	1267.68
30.9353	55.7674	30.9353	1194.53
30.955	22.8442	30.955	1164.19
30.9747	1.09395	30.9747	1149.7
30.9945	6.83492	30.9945	1131.06
31.0142	10.6865	31.0142	1094.17
31.0339	-2.92646	31.0339	1081.74
31.0536	-7.45376	31.0536	1082.42
31.0733	4.81895	31.0733	1063.73
31.093	6.6345	31.093	1000.19
31.1127	-3.54994	31.1127	965.411
31.1324	-12.2201	31.1324	966.778
31.1522	-5.89024	31.1522	968.546
31.1719	4.63961	31.1719	977.399
31.1916	2.71231	31.1916	982.88
31.2113	-5.72928	31.2113	969.019
31.231	-18.3994	31.231	948.358
31.2507	-4.58387	31.2507	972.64
31.2705	9.71741	31.2705	1029.66
31.2902	8.96154	31.2902	1064.95
31.3099	-7.65148	31.3099	1027.76
31.3296	-9.40735	31.3296	995.597
31.3493	1.43679	31.3493	1024.19
31.369	2.08092	31.369	1091.8
31.3887	8.43934	31.3887	1122.77
31.4084	19.0835	31.4084	1136
31.4282	30.5562	31.4282	1135.68
31.4479	22.6003	31.4479	1185.88
31.4676	24.4444	31.4676	1251.11
31.4873	29.3171	31.4873	1277.31
31.507	35.647	31.507	1290.65
31.5267	14.8911	31.5267	1340.1
31.5465	20.7353	31.5465	1333.13
31.5662	32.5508	31.5662	1286.9
31.5859	30.1664	31.5859	1244.5
31.6056	12.5819	31.6056	1251.93
31.6253	13.2832	31.6253	1253.41
31.645	17.4416	31.645	1291.12
31.6647	17.5715	31.6647	1282.35
31.6844	17.8442	31.6844	1250.98
31.7042	18.4312	31.7042	1282.95
31.7239	13.0753	31.7239	1306.86
31.7436	23.6337	31.7436	1293.15
31.7633	12.4493	31.7633	1257.4
31.783	6.63626	31.783	1260.26
31.8027	3.42324	31.8027	1260.14
31.8224	21.4102	31.8224	1225.31
31.8422	22.4258	31.8422	1222.63
31.8619	22.8985	31.8619	1218.37
31.8816	22.7426	31.8816	1236.85
31.9013	19.4439	31.9013	1230.99
31.921	27.6309	31.921	1265.51
31.9407	28.3322	31.9407	1265.28
31.9605	25.2906	31.9605	1240.82
31.9802	20.649	31.9802	1186.1
31.9999	30.1217	31.9999	1194.04
32.0196	42.4801	32.0196	1195.5
32.0393	31.7243	32.0393	1239.56
32.059	19.0541	32.059	1294.04
32.0787	9.21252	32.0787	1299.3
32.0984	20.1138	32.0984	1224.55
32.1182	26.1865	32.1182	1161.44
32.1379	39.1449	32.1379	1197.66
32.1576	38.2462	32.1576	1218.23
32.1773	30.576	32.1773	1220.97
32.197	15.9344	32.197	1225
32.2167	22.0929	32.2167	1233
32.2365	19.7656	32.2365	1223
32.2562	26.8668	32.2562	1183.65
32.2759	18.9681	32.2759	1175.57
32.2956	27.6122	32.2956	1157.37
32.3153	26.7707	32.3153	1142.94
32.335	23.8148	32.335	1121.53
32.3547	3.37322	32.3547	1112.25
32.3745	-2.41122	32.3745	1104.22
32.3942	-5.13852	32.3942	1086.73
32.4139	-6.66582	32.4139	1075.07
32.4336	-1.65025	32.4336	1058.9
32.4533	5.33674	32.4533	1044.07
32.473	5.38087	32.473	975.354
32.4927	-4.2293	32.4927	957.815
32.5125	-0.020687	32.5125	966.47
32.5322	6.87972	32.5322	1016.18
32.5519	8.33115	32.5519	1024.21
32.5716	-0.849525	32.5716	1048.32
32.5913	0.628537	32.5913	1036.68
32.611	12.678	32.611	1060.52
32.6307	10.499	32.6307	1052.14
32.6505	4.89131	32.6505	1097.18
32.6702	6.39794	32.6702	1105.25
32.6899	27.1046	32.6899	1164.72
32.7096	33.4684	32.7096	1172.53
32.7293	21.9464	32.7293	1228.55
32.749	4.02449	32.749	1195.56
32.7687	7.98826	32.7687	1188.49
32.7885	9.58061	32.7885	1158.82
32.8082	9.77296	32.8082	1175.23
32.8279	9.33674	32.8279	1150.53
32.8476	20.9005	32.8476	1131.14
32.8673	23.2929	32.8673	1077.73
32.887	12.5995	32.887	1094.14
32.9068	-0.86529	32.9068	1110.27
32.9265	2.41278	32.9265	1087.2
32.9462	11.0908	32.9462	1050.76
32.9659	10.5118	32.9659	1055.4
32.9856	12.1898	32.9856	1077.81
33.0053	29.0965	33.0053	1036.86
33.025	30.4317	33.025	1039.27
33.0448	18.8526	33.0448	1074.71
33.0645	3.55923	33.0645	1150.21
33.0842	14.1516	33.0842	1166.03
33.1039	17.1439	33.1039	1168.5
33.1236	18.2506	33.1236	1195.28
33.1433	16.6143	33.1433	1194.98
33.163	20.0638	33.163	1183.11
33.1827	22.6562	33.1827	1149.87
33.2025	24.62	33.2025	1154.57
33.2222	22.2695	33.2222	1146.06
33.2419	11.9761	33.2419	1153.59
33.2616	13.3684	33.2616	1153.29
33.2813	13.7894	33.2813	1151.68
33.301	23.7817	33.301	1109.83
33.3207	19.4598	33.3207	1103.22
33.3405	12.4521	33.3405	1083.49
33.3602	-2.49838	33.3602	1068.25
33.3799	-7.67746	33.3799	1077.69
33.3996	-3.62797	33.3996	1095.36
33.4193	8.16439	33.4193	1067.57
33.439	9.41388	33.439	998.303
33.4588	2.32051	33.4588	1014.8
33.4785	7.97001	33.4785	1005.79
33.4982	16.3338	33.4982	995.259
33.5179	5.269	33.5179	985.645
33.5376	10.4042	33.5376	1004.22
33.5573	3.93941	33.5573	1004.11
33.577	0.446043	33.577	1027.67
33.5968	-2.99018	33.5968	1054.58
33.6165	18.745	33.6165	1037.34
33.6362	10.0517	33.6362	1012.02
33.6559	6.47259	33.6559	1041.86
33.6756	3.66494	33.6756	1072.11
33.6953	2.91443	33.6953	1059.87
33.715	-3.86465	33.715	1068.52
33.7347	-1.55801	33.7347	1076.68
33.7545	6.14862	33.7545	1080.5
33.7742	11.1981	33.7742	1049.46
33.7939	-0.009534	33.7939	1044.51
33.8136	-12.6458	33.8136	1048.53
33.8333	-19.2248	33.8333	1055
33.853	-9.14677	33.853	1028.82
33.8728	-6.69728	33.8728	1020.84
33.8925	4.12467	33.8925	1061.74
33.9122	7.45909	33.9122	1104.22
33.9319	13.55	33.9319	1112.95
33.9516	4.93806	33.9516	1087.77
33.9713	-10.082	33.9713	1068.02
33.991	-18.6425	33.991	1052.15
34.0108	-9.77457	34.0108	1053.82
34.0305	-1.96373	34.0305	1038.1
34.0502	6.98997	34.0502	1050.83
34.0699	13.0008	34.0699	1051.08
34.0896	22.6116	34.0896	1065.18
34.1093	5.27963	34.1093	1054.29
34.129	-1.70953	34.129	1044.19
34.1487	0.444164	34.1487	1023.3
34.1685	13.5407	34.1685	1058.74
34.1882	7.35156	34.1882	1053.59
34.2079	3.21954	34.2079	1052.07
34.2276	13.9732	34.2276	1026.46
34.2473	15.0698	34.2473	1054.27
34.267	9.9092	34.267	1061.21
34.2867	2.80575	34.2867	1072.82
34.3065	6.30231	34.3065	1041.53
34.3262	-2.91542	34.3262	1009.98
34.3459	-11.1332	34.3459	1010.85
34.3656	-10.608	34.3656	1018.7
34.3853	-6.82577	34.3853	1030.29
34.405	-2.35778	34.405	1001.76
34.4248	-0.204086	34.4248	1001.5
34.4445	-9.67896	34.4445	1002.12
34.4642	-22.0681	34.4642	992.848
34.4839	-16.3144	34.4839	974.009
34.5036	-13.5322	34.5036	990.228
34.5233	-9.14989	34.5233	1031.53
34.543	0.203804	34.543	1039.29
34.5628	11.3289	34.5628	1001.17
34.5825	6.36834	34.5825	997.53
34.6022	3.72204	34.6022	970.92
34.6219	-6.32427	34.6219	954.879
34.6416	-2.57057	34.6416	938.898
34.6613	13.1831	34.6613	987.037
34.681	14.6511	34.681	1003.82
34.7008	-3.45234	34.7008	993.168
34.7205	1.67279	34.7205	1027.11
34.7402	14.4265	34.7402	1072.94
34.7599	11.4373	34.7599	1093.14
34.7796	2.33387	34.7796	1076.39
34.7993	18.4304	34.7993	1059.31
34.819	16.8127	34.819	1082.91
34.8388	8.42353	34.8388	1095.96
34.8585	7.43437	34.8585	1123.16
34.8782	12.6738	34.8782	1097.22
34.8979	4.5132	34.8979	1116.96
34.9176	1.55261	34.9176	1131.67
34.9373	14.792	34.9373	1139.96
34.957	20.4029	34.957	1105.61
34.9768	19.5851	34.9768	1085.38
34.9965	7.48168	34.9965	1104.87
35.0162	-2.93606	35.0162	1135.27
35.0359	-0.096646	35.0359	1136.01
35.0556	10.1428	35.0556	1058.92
35.0753	16.9536	35.0753	1028.29
35.095	5.87873	35.095	1032.49
35.1148	1.60386	35.1148	1056.49
35.1345	8.81469	35.1345	1038.38
35.1542	18.397	35.1542	1061.86
35.1739	2.69351	35.1739	1080.4
35.1936	-2.80993	35.1936	1071.66
35.2133	0.172336	35.2133	1025.83
35.233	9.09746	35.233	1021.09
35.2528	10.8797	35.2528	1011.11
35.2725	18.4906	35.2725	1019.77
35.2922	12.7014	35.2922	1015.51
35.3119	9.68367	35.3119	1012.6
35.3316	5.15165	35.3316	997.967
35.3513	-0.723222	35.3513	1008.82
35.371	8.74476	35.371	1029.62
35.3908	18.3556	35.3908	1018.19
35.4105	15.2236	35.4105	1023.68
35.4302	4.97728	35.4302	1016.96
35.4499	3.24526	35.4499	1018.79
35.4696	4.0561	35.4696	994.96
35.4893	-4.36163	35.4893	1001.47
35.5091	-2.72222	35.5091	1023.13
35.5288	1.63148	35.5288	1035.21
35.5485	12.4423	35.5485	987.642
35.5682	12.2246	35.5682	954.641
35.5879	5.69257	35.5879	977.126
35.6076	6.44626	35.6076	1003.61
35.6273	16.0571	35.6273	1000.58
35.6471	13.1251	35.6471	978.901
35.6668	0.307347	35.6668	979.224
35.6865	-4.88181	35.6865	1017.43
35.7062	-5.78526	35.7062	1041.15
35.7259	-2.63156	35.7259	989.125
35.7456	7.00785	35.7456	972.019
35.7653	6.9044	35.7653	1011.94
35.785	6.42953	35.785	1052.41
35.8048	20.1261	35.8048	1022.87
35.8245	26.1655	35.8245	1018.59
35.8442	23.5192	35.8442	1022.43
35.8639	14.33	35.8639	1032.95
35.8836	24.6837	35.8836	1008.79
35.9033	3.95171	35.9033	1002.68
35.9231	3.99112	35.9231	1009.38
35.9428	-17.5409	35.9428	1019.84
35.9625	-4.84435	35.9625	1029.85
35.9822	-14.7678	35.9822	1039.43
36.0019	-0.894805	36.0019	1041.07
36.0216	4.46388	36.0216	1050.85
36.0413	7.40466	36.0413	1058.48
36.0611	-11.9117	36.0611	1051.72
36.0808	-8.0831	36.0808	1045.07
36.1005	16.6884	36.1005	1049.13
36.1202	19.7741	36.1202	1043.86
36.1399	5.00275	36.1399	1054.44
36.1596	8.28852	36.1596	1063.93
36.1793	17.26	36.1793	1056.34
36.199	22.66	36.199	1042.77
36.2188	4.40295	36.2188	1026.1
36.2385	1.203	36.2385	1035.85
36.2582	5.54591	36.2582	1066.43
36.2779	20.4031	36.2779	1068.64
36.2976	18.2317	36.2976	1049.76
36.3173	19.6318	36.3173	1017.39
36.337	29.2032	36.337	1045.09
36.3568	27.8319	36.3568	1059.21
36.3765	21.9748	36.3765	1059.19
36.3962	16.8034	36.3962	1031.54
36.4159	24.232	36.4159	1030.52
36.4356	24.9178	36.4356	1058.16
36.4553	18.175	36.4553	1067.39
36.4751	18.6893	36.4751	1078.26
36.4948	26.0322	36.4948	1069.41
36.5145	34.2037	36.5145	1088.7
36.5342	18.8609	36.5342	1082.51
36.5539	14.9181	36.5539	1067.83
36.5736	7.08955	36.5736	1061.56
36.5933	10.5182	36.5933	1069.39
36.6131	2.66107	36.6131	1080.63
36.6328	10.2897	36.6328	1088.87
36.6525	9.31831	36.6525	1102.87
36.6722	11.7184	36.6722	1089.05
36.6919	5.48984	36.6919	1097.06
36.7116	15.1185	36.7116	1123.81
36.7313	21.6042	36.7313	1151.73
36.751	18.3471	36.751	1140.03
36.7708	3.54718	36.7708	1118.89
36.7905	5.40437	36.7905	1082.5
36.8102	14.8616	36.8102	1084.77
36.8299	21.0616	36.8299	1107.49
36.8496	15.8331	36.8496	1091.78
36.8693	7.00457	36.8693	1092.02
36.889	3.5189	36.889	1111.57
36.9088	7.83323	36.9088	1110.84
36.9285	14.1476	36.9285	1070.7
36.9482	14.319	36.9482	1074.28
36.9679	8.09052	36.9679	1076.26
36.9876	8.60486	36.9876	1068.44
37.0073	25.0049	37.0073	1058.85
37.0271	30.5764	37.0271	1055.14
37.0468	18.1193	37.0468	1038.83
37.0665	-0.280659	37.0665	1042.21
37.0862	-2.1949	37.0862	1024.71
37.1059	1.00515	37.1059	1050.74
37.1256	11.1195	37.1256	1050.15
37.1453	10.5195	37.1453	1045.36
37.1651	3.03387	37.1651	1021.74
37.1848	-7.36608	37.1848	1033.52
37.2045	-10.4803	37.2045	1057.33
37.2242	-6.42313	37.2242	1068.04
37.2439	-3.16593	37.2439	1034.93
37.2636	2.00554	37.2636	972.743
37.2833	-0.108693	37.2833	971.288
37.3031	2.26278	37.3031	1012.11
37.3228	-1.42288	37.3228	1048.77
37.3425	-7.33712	37.3425	1054.91
37.3622	-6.07993	37.3622	1025.65
37.3819	0.434409	37.3819	1028.85
37.4016	6.63446	37.4016	1038.56
37.4213	7.77736	37.4213	1046.04
37.4411	11.0631	37.4411	1030.61
37.4608	16.7203	37.4608	1047.67
37.4805	17.4632	37.4805	1063.66
37.5002	7.00613	37.5002	1073.52
37.5199	-5.67953	37.5199	1105.86
37.5396	-1.10806	37.5396	1125.34
37.5593	7.74913	37.5593	1135.28
37.5791	16.8349	37.5791	1115.85
37.5988	21.7492	37.5988	1114.42
37.6185	13.4921	37.6185	1093.39
37.6382	6.7779	37.6382	1090.45
37.6579	15.0351	37.6579	1077.16
37.6776	18.3209	37.6776	1118.61
37.6973	13.8923	37.6973	1114.33
37.7171	11.4924	37.7171	1116.38
37.7368	9.97815	37.7368	1089.75
37.7565	-0.13609	37.7565	1098.86
37.7762	-2.4789	37.7762	1091.6
37.7959	-6.25028	37.7959	1061.43
37.8156	-5.22166	37.8156	1037.83
37.8353	0.521248	37.8353	1050.48
37.8551	16.007	37.8551	1071.85
37.8748	22.5785	37.8748	1041.28
37.8945	24.15	37.8945	1039.05
37.9142	6.37859	37.9142	1070.81
37.9339	1.83578	37.9339	1062.36
37.9536	-1.7356	37.9536	1030.55
37.9734	-4.76412	37.9734	1023.49
37.9931	-5.39265	37.9931	1041.18
38.0128	8.26455	38.0128	1021.06
38.0325	18.0932	38.0325	1004.74
38.0522	6.83607	38.0522	1006.86
38.0719	1.49326	38.0719	1014.74
38.0916	-2.87812	38.0916	998.994
38.1114	-0.33521	38.1114	1028.91
38.1311	-1.24945	38.1311	1055.45
38.1508	13.8077	38.1508	1059.27
38.1705	14.8935	38.1705	1037.73
38.1902	7.03641	38.1902	1051.35
38.2099	-10.2778	38.2099	1034.58
38.2296	3.72223	38.2296	1024.18
38.2493	11.2366	38.2493	1031.95
38.2691	12.2366	38.2691	1064
38.2888	-0.306198	38.2888	1084.37
38.3085	-1.04901	38.3085	1073.65
38.3282	1.92247	38.3282	1066.65
38.3479	6.57966	38.3479	1100.11
38.3676	18.1797	38.3676	1134.36
38.3873	25.3226	38.3873	1130.76
38.4071	28.0941	38.4071	1107.39
38.4268	18.5513	38.4268	1135.84
38.4465	8.46562	38.4465	1123.18
38.4662	-3.64861	38.4662	1105.69
38.4859	-4.36285	38.4859	1079.35
38.5056	11.0658	38.5056	1119.09
38.5254	29.5515	38.5254	1144.32
38.5451	22.8659	38.5451	1119.51
38.5648	3.55163	38.5648	1058.71
38.5845	-4.47689	38.5845	1069.82
38.6042	0.723156	38.6042	1068.13
38.6239	1.9232	38.6239	1061.79
38.6436	6.72325	38.6436	1019.47
38.6634	18.5233	38.6634	1014.36
38.6831	23.1234	38.6831	1003.41
38.7028	26.6091	38.7028	1038.75
38.7225	11.6949	38.7225	1043.98
38.7422	2.43778	38.7422	1017.63
38.7619	-6.33359	38.7619	1014.09
38.7816	14.1807	38.7816	1051.16
38.8013	7.72365	38.8013	1065.59
38.8211	9.15226	38.8211	1030.11
38.8408	4.92374	38.8408	1042.62
38.8605	18.7809	38.8605	1040.3
38.8802	13.6953	38.8802	1063.25
38.8999	23.2096	38.8999	1030.71
38.9196	16.0954	38.9196	1049.8
38.9393	5.55256	38.9393	1024.54
38.9591	1.2669	38.9591	1020.63
38.9788	6.92409	38.9788	1014.58
38.9985	-1.96158	38.9985	1035.72
39.0182	-10.9901	39.0182	1073.53
39.0379	-13.4186	39.0379	1057.04
39.0576	0.667139	39.0576	1031.82
39.0774	6.92433	39.0774	1019.02
39.0971	6.98152	39.0971	1009.42
39.1168	1.23871	39.1168	1019.71
39.1365	6.06733	39.1365	1019.74
39.1562	12.1531	39.1562	1042.77
39.1759	7.72457	39.1759	1023.09
39.1956	7.23891	39.1956	1030.21
39.2154	7.01039	39.2154	1021.27
39.2351	15.0676	39.2351	1055.36
39.2548	4.15334	39.2548	1075.87
39.2745	1.92482	39.2745	1069.07
39.2942	5.0963	39.2942	1049.05
39.3139	18.6106	39.3139	1049.91
39.3336	10.6678	39.3336	1024.51
39.3533	3.21073	39.3533	1023.29
39.3731	0.296493	39.3731	1024.06
39.3928	8.21083	39.3928	1042.43
39.4125	12.0109	39.4125	1043.75
39.4322	9.69664	39.4322	1081.75
39.4519	12.0967	39.4519	1066.33
39.4716	14.3539	39.4716	1024.16
39.4913	9.12536	39.4913	1002.82
39.5111	-5.41745	39.5111	1008.36
39.5308	-6.96026	39.5308	1040.54
39.5505	-3.50307	39.5505	1051.65
39.5702	2.95412	39.5702	1038.37
39.5899	-4.0744	39.5899	1008.92
39.6096	0.754222	39.6096	988.891
39.6294	0.011415	39.6294	981.694
39.6491	-4.87425	39.6491	975.725
39.6688	-8.18849	39.6688	1006.47
39.6885	-1.58844	39.6885	1018.19
39.7082	1.98304	39.7082	1045.85
39.7279	1.95452	39.7279	1015.05
39.7476	3.49742	39.7476	1001.97
39.7674	4.64033	39.7674	1001.97
39.7871	1.12609	39.7871	1034.34
39.8068	-6.55957	39.8068	1025.46
39.8265	-11.7595	39.8265	1063.41
39.8462	-6.90233	39.8462	1087.61
39.8659	9.46914	39.8659	1061.61
39.8856	15.4978	39.8856	1005.64
39.9054	13.4978	39.9054	999.703
39.9251	0.04072	39.9251	1034.05
39.9448	-9.47352	39.9448	1052.39
39.9645	-9.50204	39.9645	1062.65
39.9842	-8.1877	39.9842	1053.43
40.0039	-3.01623	40.0039	1026.63

## Sheet: Fig.2
Fig.2a			Fig.2b									Fig.2c
Time(s)	Resistance(MΩ)		67% RH		75% RH		85% RH		95% RH			h1		h2		h3
0.927	209.221		Z ' /Ohm	—Z ''/Ohm	Z ' /Ohm	—Z ''/Ohm	Z ' /Ohm	—Z ''/Ohm	Z ' /Ohm	—Z ''/Ohm		Time (s)	Resistance(MΩ)	Time (s)	Resistance(MΩ)	Time (s)	Resistance(MΩ)
0.969	209.452		156.019	87.0701	107.986	28.7609	40.0093	-3.17958	19.9306	-5.62119		0.024	30.5712	23.05	27.8271	45.71	25.6624
1.005	209.496		170.679	66.8954	102.452	16.2738	38.7274	-1.06432	19.8718	-2.94005		0.06	31.02	23.088	28.0732	45.747	25.2615
1.04	209.537		179.891	46.6913	103.71	11.4594	38.1887	0.7398	19.7825	-1.11961		0.102	30.7972	23.127	27.6783	45.789	24.9623
1.082	209.584		185.412	35.41	103.589	9.7354	38.3955	2.20301	19.9155	0.29355		0.139	29.2803	23.169	27.3287	45.826	24.7887
1.116	209.619		187.085	28.1086	104.553	10.0695	38.7738	3.99597	20.1561	1.60609		0.181	27.1895	23.205	26.4051	45.861	24.5009
1.158	209.666		189.678	26.3508	105.641	11.8637	39.2021	5.52935	20.5379	3.00788		0.218	26.0142	23.247	24.9441	45.902	24.2518
1.193	209.699		192.338	25.4761	106.833	14.3103	39.8343	7.76315	21.0465	4.55433		0.261	25.866	23.284	23.7739	45.937	24.1034
1.228	209.724		195.209	27.6756	109.346	17.4776	40.6342	10.7851	21.7212	6.47713		0.297	25.6301	23.319	22.8969	45.972	23.989
1.268	209.75		197.424	31.8046	112.005	22.1375	41.9534	14.9406	22.6072	8.96141		0.332	24.8715	23.36	22.1262	46.007	23.9004
1.303	209.778		201.904	38.3716	115.682	28.5488	43.3569	20.3656	23.8593	12.1805		0.374	24.0641	23.396	21.5889	46.049	23.832
1.338	209.805		206.059	48.6431	120.331	36.4614	45.6216	28.2317	25.5856	16.5998		0.409	22.9003	23.43	21.1824	46.083	23.7647
1.38	209.832		213.258	63.9842	126.447	47.5492	48.4145	39.0545	27.9304	22.3196		0.451	21.7488	23.465	20.5662	46.125	23.7185
1.414	209.854		222.269	84.4031	133.487	61.4385	52.5292	54.4215	31.0372	30.1974		0.489	20.2447	23.507	19.8267	46.16	23.6642
1.457	209.868		230.983	111.729	143.549	80.9516	58.3415	75.7641	35.4266	40.7225		0.529	19.6766	23.542	19.1732	46.197	23.6235
1.497	209.888		244.889	151.352	155.289	106.071	66.5771	104.925	41.3364	54.8075		0.57	18.9545	23.578	18.5091	46.236	23.578
1.535	209.898		258.796	206.683	171.064	139.282	79.2216	145.339	49.7108	73.2942		0.608	18.3568	23.619	17.9597	46.277	23.5344
1.577	209.912		281.145	283.062	190.825	185.799	96.89	199.305	60.5864	97.6341		0.642	17.9055	23.656	17.2623	46.315	23.4904
1.612	209.92		312.114	399.041	218.805	248.1	120.51	274.616	75.9617	130.266		0.677	17.4963	23.691	16.8885	46.357	23.4473
1.646	209.928		362.134	550.696	256.819	330.66	152.886	370.56	96.7031	172.706		0.719	17.1206	23.733	16.5307	46.394	23.403
1.689	209.934		409.312	781.811	306.881	438.24	207.205	509.066	125.257	228.787		0.754	16.6092	23.767	16.168	46.436	23.3592
1.724	209.943		438.793	1004	364.771	585.162	269.386	707.191	161.656	306.481		0.79	16.1315	23.81	15.9416	46.474	23.3124
1.766	209.948		650.34	1462.28	477.456	775.604	386.41	945.487	211.249	400.547		0.83	15.7097	23.849	15.7164	46.509	23.2699
1.8	209.954		923.025	1850.55	604.85	1034.33	549.595	1278.33	277.91	525.318		0.87	15.3519	23.889	15.5595	46.55	23.2191
1.835	209.957		1090.51	2770.9	744.753	1339.18	608.991	1872.36	352.246	699.073		0.909	15.0359	23.93	15.3949	46.585	23.1736
1.876	209.961		1483.11	3792.81	934.424	1790.49	888.28	2326.84	460.078	925.267		0.949	14.7153	23.969	15.278	46.619	23.1252
1.913	209.966		1925.12	4968.47	1254.05	2450.08	1215.67	3240.68	596.922	1233.24		0.987	14.3577	24.009	15.1347	46.654	23.0779
1.953	209.972		2790.82	6978.61	1657.27	3076.43	1683.81	4195.23	827.738	1569.06		1.028	14.0152	24.048	15.0319	46.694	23.0287
1.995	209.977		3924.19	8324.33	2166.64	4010.95	2155.72	5769.19	1063.63	2024.73		1.066	13.6743	24.089	14.8882	46.728	22.9726
2.031	209.981		4980.79	12588.7	2956.54	5162.6	2828.58	7629.43	1383.23	2787.15		1.107	13.3774	24.127	14.808	46.766	22.9195
2.065	209.984		6609.45	17056.5	3863.79	7114.88	3722.44	9885.16	1915.4	3593.69		1.145	13.0876	24.162	14.7111	46.806	22.8614
2.1	209.988		9189.55	22789.5	4918.2	9039.48	5852.46	13924.4	2409.59	4610.9		1.186	12.8047	24.196	14.6285	46.846	22.7978
2.141	209.99		12476.3	30036.6	6482.92	12298.4	7978.63	18942.2	3366.58	6309.97		1.225	12.535	24.237	14.5292	46.885	22.7268
2.175	209.994		16694.6	41597.8	8464.85	16232	10675.3	25160.3	4636.57	7941.77		1.266	12.2866	24.272	14.4143	46.926	22.6595
2.217	209.995		22975.3	55159.9	11636.5	21221.9	14772.4	33910.2	6248.53	10162.7		1.305	12.0318	24.307	14.3261	46.965	22.5818
2.252	209.997		31565.1	73778.3	15877	27582.4	19962.3	44669.9	8506.28	12910.5		1.345	11.8138	24.349	14.2385	47.006	22.5064
2.286	209.999		37421.1	98195.2	21163.4	35654.9	26146.5	59458.8	11131.7	16233		1.384	11.6014	24.386	14.1639	47.044	22.4257
2.327	210		58208.7	133367	28934.9	46190	36881.6	78962.1	14718.9	20221.2		1.425	11.4147	24.428	14.0863	47.086	22.3528
2.362	210		73582.5	172060	38879.7	58083	49919.2	105829	19579.9	24825.8		1.463	11.2143	24.464	14.0006	47.122	22.2716
2.404	210.001		100178	233236	52099.4	72406.7	67298.5	138956	25465.6	30435.6		1.505	11.0397	24.507	13.9097	47.157	22.2022
2.439	210.002		143994	320750	69913.3	87850	91058.1	182125	32119.6	37281.2		1.542	10.8468	24.543	13.8073	47.192	22.1391
2.476	210.003		194078	420819	91477.2	105974	126762	238942	40915.4	44519.4		1.585	10.6883	24.578	13.7312	47.233	22.0803
2.513	210.004		273291	526315	118432	125947	168081	316275	51159.1	52892.7		1.62	10.5256	24.62	13.6623	47.268	22.0143
2.547	210.004		406214	712247	153372	149826	239407	399091	63520.4	62482.4		1.655	10.39	24.655	13.5894	47.303	21.9634
2.59	210.005		565136	885339	188496	166848	322903	500396	78572.6	75003.4		1.696	10.2424	24.689	13.5151	47.345	21.9135
2.624	210.005		713877	1.12346e+06	233233	189098	441558	647200	95207.6	89419.1		1.731	10.1143	24.732	13.4213	47.379	21.8589
2.658	210.006											1.766	9.9872	24.766	13.3323	47.419	21.8125
2.7	210.006											1.801	9.863	24.808	13.2557	47.455	21.7635
2.735	210.006											1.842	9.74396	24.843	13.177	47.496	21.7249
2.77	210.007											1.876	9.61	24.878	13.1159	47.535	21.6812
2.812	210.006											1.913	9.49516	24.919	13.0665	47.569	21.6421
2.846	210.007											1.95	9.37817	24.953	13.0019	47.61	21.5987
2.881	210.007											1.992	9.2647	24.988	12.9794	47.646	21.5613
2.921	210.007											2.028	9.13742	25.031	13.0545	47.688	21.5193
2.955	210.007											2.063	9.0316	25.065	13.4157	47.725	21.4845
2.99	210.007											2.104	8.91102	25.104	13.94	47.767	21.4402
3.03	210.007											2.139	8.81105	25.141	14.7099	47.805	21.4062
3.07	210.007											2.175	8.71388	25.183	15.8543	47.839	21.3643
3.11	210.007											2.21	8.62215	25.221	17.3928	47.874	21.3306
3.152	210.007											2.25	8.53376	25.263	18.4007	47.916	21.2948
3.189	210.007											2.285	8.4371	25.3	19.1856	47.951	21.2512
3.224	210.007											2.322	8.35545	25.335	19.6401	47.986	21.2149
3.266	210.007											2.362	8.27288	25.376	20.0076	48.027	21.1806
3.3	210.007											2.402	8.19006	25.412	20.0963	48.065	21.1409
3.343	210.007											2.44	8.11813	25.446	20.2488	48.107	21.1033
3.378	210.007											2.482	8.06849	25.481	20.4312	48.144	21.0632
3.42	210.007											2.519	8.05527	25.523	20.6416	48.186	21.0272
3.455	210.007											2.561	8.11184	25.558	20.8627	48.222	20.985
3.494	210.007											2.597	8.3819	25.593	21.1247	48.265	20.9491
3.53	210.007											2.632	8.88695	25.633	21.397	48.301	20.9079
3.565	210.007											2.674	9.81319	25.671	21.7091	48.336	20.8686
3.606	210.007											2.709	10.7569	25.713	22.0379	48.378	20.8344
3.64	210.007											2.744	11.6684	25.751	22.4066	48.413	20.791
3.675	210.007											2.778	12.5909	25.793	22.7361	48.455	20.7557
3.715	210.007											2.82	13.4242	25.831	23.0179	48.494	20.7106
3.75	210.007											2.854	14.1448	25.872	23.2906	48.535	20.6749
3.791	210.007											2.89	14.5727	25.911	23.5921	48.575	20.6275
3.831	210.007											2.931	14.9552	25.951	23.847	48.613	20.5948
3.869	210.007											2.967	15.4102	25.991	24.0995	48.654	20.5547
3.911	210.007											3.01	15.812	26.031	24.3165	48.691	20.5231
3.948	210.007											3.046	16.3422	26.07	24.5231	48.725	20.4888
3.983	210.007											3.087	16.8552	26.111	24.7205	48.76	20.4577
4.026	210.007											3.126	17.4294	26.15	24.8923	48.803	20.4264
4.061	210.007											3.167	17.9983	26.19	25.0771	48.837	20.3932
4.095	210.007											3.206	18.5897	26.23	25.2586	48.872	20.3777
4.135	210.007											3.246	19.1576	26.27	25.4274	48.914	20.3715
4.17	210.007											3.286	19.779	26.31	25.5909	48.949	20.3871
4.211	210.007											3.325	20.3428	26.347	25.7462	48.984	20.3268
4.253	210.007											3.366	20.9035	26.388	25.8769	49.026	20.2301
4.289	210.007											3.405	21.4544	26.427	26.0184	49.061	19.9043
4.324	210.007											3.446	21.9512	26.469	26.1528	49.096	19.4751
4.365	210.007											3.485	22.482	26.506	26.2955	49.138	19.1753
4.4	210.007											3.526	22.9233	26.54	26.4097	49.173	20.3094
4.434	210.007											3.563	23.3938	26.581	26.544	49.215	21.3399
4.476	210.007											3.605	23.8046	26.618	26.6415	49.249	22.1119
4.511	210.007											3.643	24.2397	26.66	26.7572	49.284	22.406
4.554	210.007											3.678	24.6082	26.696	26.8493	49.325	22.4021
4.596	210.007											3.719	24.9841	26.731	26.9311	49.36	21.9141
4.631	210.007											3.754	25.2915	26.766	27.0084	49.395	22.0153
4.666	210.007											3.789	25.5958	26.808	27.0823	49.435	22.2694
4.701	210.007											3.823	25.8594	26.843	27.1758	49.47	22.5666
4.741	210.007											3.865	26.1399	26.879	27.2513	49.512	22.8849
4.776	210.007											3.9	26.4388	26.918	27.3326	49.547	23.3263
4.819	210.007											3.936	26.6507	26.959	27.4263	49.589	23.5949
4.854	210.007											3.975	26.8424	26.998	27.5553	49.625	23.8022
4.896	210.007											4.015	26.9755	27.039	27.6645	49.659	24.0207
4.937	210.007											4.054	26.9944	27.077	27.7213	49.701	24.2445
4.973	210.007											4.096	26.9851	27.119	27.8068	49.736	24.5279
5.015	210.007											4.134	27.0049	27.155	27.76	49.771	24.7826
5.052	210.007											4.176	26.9243	27.19	27.6611	49.805	24.9931
5.086	210.007											4.213	26.6872	27.231	27.6405	49.848	25.1596
5.121	210.007											4.255	26.5775	27.266	27.629	49.882	25.319
5.161	210.007											4.293	26.7693	27.301	27.5956	49.917	25.4267
5.196	210.007											4.335	26.8997	27.303	26.874	49.959	25.5317
5.231	210.007											4.373	27.2803	27.338	27.0665	49.996	25.6733
5.273	210.007											4.407	27.5898	27.373	27.2371	50.039	25.78
5.307	210.007											4.448	27.4629	27.414	27.3301	50.075	25.8649
5.349	210.007											4.483	27.5411	27.448	27.219	50.11	25.9189
5.385	210.007											4.518	27.7255	27.485	27.0479	50.152	25.9768
5.426	210.007											4.553	27.8814	27.523	26.9314	50.187	26.0619
5.467	210.007											4.594	27.947	27.565	26.5886	50.229	26.1716
5.503	210.007											4.629	27.8275	27.603	26.317	50.268	26.3193
5.538	210.007											4.666	27.5192	27.645	26.1162	50.308	26.1801
5.58	210.007											4.704	27.1467	27.682	25.9757	50.349	25.8753
5.615	210.007											4.746	26.8107	27.724	25.4958	50.388	25.9168
5.65	210.007											4.784	26.3773	27.762	25.2743	50.423	26.0829
5.689	210.007											4.826	25.5871	27.804	24.946	50.457	26.135
5.726	210.007											4.864	23.8621	27.841	24.3091	50.498	25.7946
5.768	210.007											4.898	22.0107	27.875	23.9215	50.533	25.3709
5.808	210.007											4.939	20.369	27.916	23.5409	50.572	25.0602
5.845	210.007											4.974	19.4121	27.952	23.259	50.609	24.1091
5.88	210.007											5.009	18.7606	27.994	22.7357	50.651	23.6076
5.922	210.007											5.044	18.0773	28.031	22.3558	50.688	23.6631
5.957	210.007											5.086	17.5023	28.066	22.0152	50.723	23.6495
5.991	210.007											5.12	16.8058	28.1	21.78	50.764	23.6013
6.033	210.007											5.155	16.2805	28.142	21.5234	50.8	23.5409
6.068	210.007											5.197	15.9033	28.176	21.2762	50.842	23.473
6.108	210.007											5.234	15.4715	28.211	21.0605	50.88	23.4209
6.149	210.007											5.276	14.9884	28.253	20.8774	50.922	23.3486
6.187	210.007											5.313	14.4872	28.289	20.6782	50.959	23.2838
6.221	210.007											5.355	14.0484	28.324	20.5151	51.001	23.1812
6.256	210.007											5.393	13.6693	28.365	20.3511	51.039	23.0899
6.298	210.007											5.435	13.3949	28.4	20.1378	51.079	22.9642
6.332	210.007											5.473	13.1364	28.443	19.9343	51.117	22.8549
6.374	210.007											5.514	12.9033	28.481	19.6537	51.159	22.707
6.408	210.007											5.553	12.6489	28.522	19.4176	51.197	22.5914
6.443	210.007											5.593	12.391	28.562	19.1128	51.239	22.431
6.485	210.007											5.632	12.1322	28.601	18.8685	51.276	22.3062
6.519	210.007											5.671	11.9016	28.642	18.5403	51.317	22.1445
6.554	210.007											5.712	11.7177	28.68	18.2811	51.355	22.0113
6.593	210.007											5.75	11.5306	28.722	17.9481	51.397	21.8359
6.632	210.007											5.792	11.358	28.76	17.6809	51.433	21.6996
6.672	210.007											5.828	11.166	28.794	17.3988	51.467	21.5563
6.715	210.007											5.87	11.0033	28.829	17.1251	51.502	21.4187
6.75	210.007											5.908	10.8367	28.871	16.863	51.543	21.2847
6.785	210.007											5.942	10.7058	28.906	16.5362	51.578	21.1361
6.826	210.007											5.977	10.5874	28.941	16.2679	51.614	21.0185
6.861	210.007											6.018	10.4746	28.981	16.0063	51.654	20.9058
6.903	210.007											6.053	10.3363	29.019	15.7267	51.694	20.7968
6.937	210.007											6.087	10.218	29.061	15.4617	51.734	20.7062
6.974	210.007											6.129	10.1067	29.103	15.1787	51.774	20.632
7.013	210.007											6.164	9.98695	29.14	14.895	51.814	20.5654
7.054	210.007											6.204	9.89439	29.175	14.6559	51.853	20.5204
7.091	210.007											6.24	9.78365	29.216	14.3856	51.892	20.48
7.126	210.007											6.283	9.68138	29.25	14.1752	51.933	20.4491
7.168	210.007											6.319	9.56221	29.285	13.9818	51.972	20.4196
7.202	210.007											6.354	9.46163	29.32	13.8019	52.012	20.3934
7.245	210.007											6.395	9.35726	29.361	13.6317	52.051	20.3653
7.279	210.007											6.431	9.27877	29.396	13.442	52.092	20.3376
7.314	210.007											6.465	9.20151	29.438	13.2916	52.131	20.306
7.353	210.007											6.5	9.12272	29.473	13.1373	52.172	20.2741
7.395	210.007											6.542	9.04221	29.514	13.0415	52.21	20.2387
7.43	210.007											6.576	8.94987	29.55	12.9965	52.251	20.2059
7.465	210.007											6.613	8.87457	29.584	13.1059	52.289	20.1658
7.5	210.007											6.653	8.79862	29.626	13.5794	52.323	20.1281
7.54	210.007											6.694	8.71672	29.661	14.207	52.364	20.0903
7.574	210.007											6.732	8.62843	29.695	14.9287	52.398	20.054
7.617	210.007											6.774	8.55013	29.73	15.6695	52.433	20.0134
7.653	210.007											6.812	8.46647	29.771	16.4352	52.468	19.9644
7.695	210.007											6.854	8.39441	29.805	16.8761	52.51	19.8559
7.735	210.007											6.891	8.31615	29.842	17.0461	52.545	20.0704
7.774	210.007											6.925	8.24894	29.881	17.2951	52.58	20.3005
7.816	210.007											6.966	8.18298	29.922	17.5801	52.622	20.1816
7.853	210.007											7.002	8.13932	29.96	17.9312	52.659	20.0609
7.888	210.007											7.036	8.11413	30.002	18.3063	52.701	19.9848
7.93	210.007											7.071	8.12128	30.039	18.7589	52.739	20.5319
7.964	210.007											7.112	8.15916	30.074	19.1261	52.78	21.2658
7.999	210.007											7.146	8.27038	30.115	19.5003	52.819	21.8844
8.038	210.007											7.182	8.45482	30.15	19.7782	52.86	21.3661
8.074	210.007											7.223	8.75492	30.184	20.029	52.899	21.2053
8.116	210.007											7.262	9.29903	30.219	20.2821	52.939	21.2122
8.157	210.007											7.301	10.0304	30.26	20.5195	52.979	21.4798
8.192	210.007											7.342	10.8781	30.294	20.7722	53.017	21.8651
8.227	210.007											7.381	11.8128	30.331	20.9713	53.059	22.1541
8.27	210.007											7.421	12.5812	30.371	21.0946	53.097	22.5317
8.305	210.007											7.461	13.2862	30.41	21.2911	53.139	22.9165
8.347	210.007											7.501	13.9364	30.449	21.4782	53.177	23.395
8.381	210.007											7.54	14.6155	30.49	21.6847	53.211	23.7373
8.416	210.007											7.58	15.4115	30.529	21.9059	53.252	23.9868
8.456	210.007											7.62	16.4495	30.57	22.1438	53.287	24.2206
8.495	210.007											7.66	17.4375	30.609	22.3912	53.322	24.4973
8.534	210.007											7.7	18.411	30.65	22.5829	53.357	24.7135
8.576	210.007											7.74	19.1829	30.689	22.7442	53.398	24.8654
8.613	210.007											7.779	20.0929	30.73	22.8576	53.433	24.9849
8.647	210.007											7.82	20.8994	30.768	22.9176	53.469	25.0685
8.691	210.007											7.858	21.5752	30.81	22.9943	53.508	25.1552
8.725	210.007											7.9	22.2063	30.847	23.081	53.549	25.2595
8.76	210.007											7.937	22.7802	30.888	23.1254	53.587	25.3829
8.799	210.007											7.971	23.3167	30.927	23.1251	53.629	25.5018
8.834	210.007											8.012	24.0957	30.961	23.1198	53.666	25.6507
8.868	210.007											8.048	24.7435	31.002	23.1227	53.701	25.7787
8.909	210.007											8.082	25.3067	31.038	23.1363	53.742	25.9421
8.945	210.007											8.117	25.7927	31.072	23.149	53.777	26.087
8.985	210.007											8.158	26.2365	31.107	23.1754	53.812	26.2272
9.02	210.007											8.193	26.7194	31.148	23.2232	53.846	26.353
9.054	210.007											8.229	27.1006	31.182	23.3036	53.888	26.4585
9.095	210.007											8.269	27.4741	31.218	23.4275	53.922	26.5508
9.129	210.007											8.31	27.8453	31.259	23.5817	53.958	26.6154
9.171	210.007											8.346	28.2051	31.297	23.7572	53.999	26.6879
9.206	210.007											8.388	28.5318	31.339	23.9311	54.039	26.7622
9.24	210.007											8.426	28.8541	31.375	24.0567	54.079	26.8212
9.275	210.007											8.46	29.1079	31.418	24.103	54.118	26.8249
9.316	210.007											8.502	29.2971	31.454	24.1661	54.158	26.7225
9.351	210.007											8.537	29.5919	31.497	24.2925	54.199	26.7808
9.393	210.007											8.572	29.8911	31.533	24.5105	54.237	26.8622
9.429	210.007											8.606	30.0241	31.568	24.717	54.279	26.9094
9.47	210.007											8.648	30.2116	31.61	24.9193	54.315	26.8058
9.512	210.007											8.683	30.1543	31.645	25.1683	54.357	26.0064
9.548	210.007											8.718	30.1165	31.687	25.3595	54.393	24.5528
9.59	210.007											8.76	30.2989	31.726	25.5898	54.428	23.3542
9.626	210.007											8.798	30.297	31.767	25.7454	54.469	22.7179
9.661	210.007											8.838	29.946	31.807	25.9343	54.504	22.7506
9.703	210.007											8.878	28.6101	31.847	26.0584	54.538	22.8727
9.737	210.007											8.917	26.5075	31.887	26.2189	54.573	22.9433
9.772	210.007											8.959	24.8652	31.927	26.3183	54.615	22.9459
9.812	210.007											8.997	23.1983	31.967	26.4509	54.65	22.8943
9.849	210.007											9.039	22.0118	32.006	26.5381	54.685	22.8307
9.892	210.007											9.076	20.5406	32.048	26.5858	54.725	22.7648
9.931	210.007											9.118	19.0967	32.086	26.517	54.765	22.6861
9.968	210.007											9.155	17.7819	32.126	26.4115	54.804	22.6035
10.002	210.007											9.197	17.2215	32.164	26.3191	54.845	22.5187
10.043	210.007											9.234	16.979	32.206	26.1629	54.883	22.4257
10.078	210.007											9.269	16.7197	32.242	26.0046	54.925	22.3392
10.113	210.007											9.31	16.2674	32.284	25.8812	54.962	22.2425
10.154	210.007											9.345	15.8423	32.322	25.7677	55.004	22.1577
10.188	210.007											9.38	15.3454	32.356	25.6707	55.042	22.0622
10.223	210.007											9.415	14.861	32.391	25.5202	55.077	21.9797
10.263	210.007											9.456	14.359	32.433	25.2782	55.118	21.89
10.299	210.007											9.491	13.8516	32.467	25.8626	55.154	21.816
10.341	210.007											9.532	13.4824	32.502	25.8378	55.188	21.7421
10.382	210.007											9.567	13.0394	32.544	25.998	55.223	21.6696
10.419	210.007											9.609	12.7416	32.581	25.3719	55.264	21.6015
10.453	210.007											9.646	12.4136	32.622	25.2572	55.298	21.5258
10.488	210.007											9.681	12.1184	32.659	24.7177	55.334	21.4595
10.529	210.007											9.721	11.826	32.7	23.1727	55.375	21.3932
10.564	210.007											9.757	11.5888	32.738	21.9983	55.413	21.32
10.606	210.007											9.791	11.3658	32.78	21.1066	55.454	21.2548
10.64	210.007											9.826	11.1726	32.817	20.6866	55.493	21.1839
10.683	210.007											9.867	10.9775	32.859	20.5206	55.534	21.1208
10.721	210.006											9.901	10.7485	32.895	20.2072	55.573	21.054
10.76	210.007											9.936	10.5869	32.93	19.9573	55.613	20.9892
10.802	210.007											9.978	10.4441	32.972	19.6919	55.653	20.9299
10.838	210.007											10.014	10.286	33.007	19.3883	55.693	20.8677
10.873	210.007											10.056	10.144	33.05	19.0912	55.732	20.8124
10.908	210.006											10.094	9.97152	33.089	18.6675	55.77	20.7539
10.95	210.007											10.136	9.82327	33.13	18.3689	55.812	20.7016
10.984	210.007											10.173	9.67936	33.17	17.9409	55.85	20.6465
11.026	210.007											10.214	9.56888	33.209	17.6539	55.884	20.597
11.061	210.007											10.253	9.44357	33.25	17.2784	55.925	20.5412
11.095	210.007											10.294	9.32348	33.287	17.0099	55.96	20.4963
11.136	210.006											10.332	9.18064	33.328	16.6707	55.995	20.4538
11.171	210.007											10.374	9.04768	33.367	16.4081	56.03	20.409
11.213	210.007											10.412	8.92401	33.409	16.0706	56.071	20.367
11.247	210.006											10.452	8.81506	33.446	15.8325	56.105	20.317
11.289	210.007											10.493	8.71262	33.488	15.5524	56.14	20.2781
11.324	210.007											10.529	8.60394	33.526	15.342	56.182	20.2383
11.366	210.007											10.571	8.50279	33.568	15.0739	56.219	20.1953
11.401	210.007											10.609	8.39169	33.605	14.8766	56.261	20.156
11.435	210.007											10.643	8.29472	33.639	14.6716	56.298	20.1294
11.477	210.007											10.684	8.19599	33.674	14.5021	56.34	20.0889
11.511	210.007											10.72	8.11672	33.716	14.3249	56.376	19.9627
11.546	210.007											10.762	8.01264	33.75	14.1399	56.418	19.8658
11.585	210.007											10.8	7.92978	33.785	13.9808	56.455	19.7972
11.625	210.007											10.834	7.83968	33.825	13.8344	56.497	20.0973
11.663	210.007											10.869	7.75942	33.864	13.6753	56.534	21.1719
11.697	210.007											10.91	7.6849	33.904	13.5223	56.576	21.5658
11.738	210.007											10.945	7.59926	33.944	13.3812	56.613	22.245
11.773	210.007											10.98	7.53033	33.984	13.2523	56.654	23.0808
11.807	210.007											11.021	7.47192	34.022	13.1275	56.692	23.6256
11.842	210.007											11.057	7.41926	34.063	13.019	56.734	23.8904
11.882	210.007											11.091	7.40044	34.102	12.9055	56.771	24.026
11.916	210.006											11.133	7.43187	34.143	12.8188	56.812	23.9785
11.96	210.007											11.167	7.5989	34.181	12.77	56.85	23.7728
11.994	210.007											11.202	7.93949	34.222	12.8189	56.892	23.7031
12.036	210.007											11.245	8.52482	34.261	13.1874	56.928	23.948
12.076	210.006											11.279	9.24776	34.301	13.8707	56.963	24.4574
12.114	210.007											11.314	9.89201	34.341	14.7121	57.006	24.8259
12.148	210.006											11.355	10.4517	34.381	15.3408	57.041	25.1197
12.183	210.007											11.39	11.4314	34.42	15.708	57.083	25.2966
12.223	210.007											11.424	12.2872	34.46	15.9718	57.122	25.4754
12.258	210.006											11.466	12.9713	34.5	16.215	57.162	25.6071
12.3	210.007											11.5	13.5681	34.54	16.4352	57.203	25.7873
12.335	210.006											11.538	13.9808	34.58	16.7226	57.241	25.9057
12.37	210.007											11.577	14.4719	34.619	17.192	57.282	26.0512
12.412	210.007											11.616	15.0597	34.66	17.5976	57.321	26.149
12.446	210.007											11.656	15.8989	34.699	17.9959	57.362	26.2368
12.487	210.007											11.695	17.0228	34.741	18.3501	57.4	26.2481
12.521	210.007											11.735	18.0937	34.778	18.7795	57.434	26.2904
12.556	210.007											11.775	18.8463	34.82	19.0895	57.469	26.3823
12.596	210.007											11.813	19.5402	34.857	19.5201	57.511	26.5074
12.637	210.006											11.853	20.0901	34.892	19.893	57.546	26.6785
12.674	210.007											11.892	20.6464	34.927	20.2158	57.581	26.7436
12.709	210.007											11.933	21.1538	34.969	20.4916	57.622	26.5546
12.751	210.007											11.972	21.7155	35.003	20.9182	57.66	25.9408
12.786	210.007											12.013	22.1882	35.038	21.2466	57.701	25.5311
12.821	210.007											12.05	22.6659	35.079	21.5267	57.739	25.104
12.861	210.007											12.092	23.034	35.114	21.7667	57.781	25.6407
12.896	210.007											12.127	23.3933	35.153	21.9455	57.818	25.9263
12.938	210.007											12.162	23.6754	35.191	22.1029	57.859	25.9961
12.978	210.006											12.203	23.9446	35.232	22.221	57.897	24.7557
13.015	210.006											12.238	24.1623	35.27	22.3255	57.939	23.653
13.05	210.007											12.273	24.3663	35.312	22.4293	57.975	22.7607
13.093	210.006											12.307	24.5576	35.349	22.5336	58.01	22.2988
13.128	210.007											12.347	24.7639	35.384	22.6493	58.052	22.3224
13.17	210.007											12.382	25.0131	35.419	22.7802	58.087	22.2647
13.205	210.007											12.424	25.2398	35.46	22.8799	58.13	22.1337
13.242	210.006											12.459	25.5252	35.495	22.9601	58.168	21.9212
13.278	210.007											12.5	25.754	35.537	23.0644	58.208	21.7739
13.313	210.006											12.538	26.0168	35.572	23.2352	58.249	21.5871
13.353	210.007											12.572	26.2526	35.607	23.3399	58.286	21.4594
13.389	210.007											12.613	26.5018	35.648	23.4672	58.327	21.3002
13.423	210.007											12.649	26.7096	35.683	23.5936	58.366	21.1827
13.458	210.007											12.683	26.9111	35.718	23.6697	58.408	21.0355
13.498	210.007											12.718	27.1166	35.76	23.7671	58.444	20.932
13.533	210.007											12.759	27.301	35.794	23.8913	58.479	20.8285
13.576	210.006											12.794	27.5205	35.829	24.0385	58.514	20.7381
13.611	210.006											12.831	27.6994	35.871	24.2104	58.556	20.6503
13.653	210.006											12.871	27.8888	35.905	24.4569	58.59	20.5483
13.693	210.006											12.911	28.102	35.94	24.6331	58.625	20.4675
13.732	210.006											12.951	28.3152	35.981	24.8189	58.666	20.3887
13.766	210.006											12.991	28.4787	36.016	25.0908	58.707	20.3061
13.801	210.006											13.03	28.5382	36.053	25.3025	58.745	20.2239
13.841	210.006											13.071	28.5536	36.09	25.3702	58.779	20.1541
13.876	210.006											13.108	28.6346	36.132	25.1515	58.82	20.0824
13.919	210.006											13.149	28.76	36.169	25.5118	58.857	20.023
13.953	210.006											13.187	28.9523	36.211	25.8492	58.891	19.9647
13.988	210.006											13.222	29.1408	36.248	25.6653	58.926	19.9105
14.029	210.006											13.263	29.3815	36.283	24.5845	58.968	19.857
14.064	210.006											13.298	29.5245	36.324	25.5394	59.003	19.7976
14.099	210.006											13.333	29.5851	36.359	29.5691	59.038	19.748
14.14	210.007											13.375	29.2954	36.394	26.8435	59.079	19.7004
14.174	210.006											13.41	28.5395	36.428	26.5005	59.117	19.646
14.209	210.006											13.445	27.9653	36.47	27.0792	59.158	19.599
14.249	210.006											13.487	27.4812	36.505	26.9176	59.197	19.548
14.285	210.006											13.522	27.3217	36.541	26.7638	59.237	19.5033
14.326	210.006											13.558	27.2197	36.582	26.2539	59.277	19.4596
14.367	210.006											13.599	27.3662	36.621	25.5027	59.316	19.4189
14.405	210.006											13.637	27.3428	36.661	24.264	59.357	19.3836
14.44	210.006											13.678	26.9925	36.701	23.2926	59.395	19.3501
14.474	210.006											13.717	25.8537	36.74	22.3793	59.437	19.327
14.515	210.006											13.758	23.8709	36.781	21.7423	59.475	19.3334
14.549	210.006											13.797	22.3657	36.82	20.9135	59.509	19.3741
14.591	210.007											13.837	21.6963	36.861	20.1713	59.55	19.412
14.626	210.006											13.876	21.0458	36.899	19.4004	59.586	19.6522
14.66	210.007											13.915	20.1746	36.941	18.709	59.621	20.318
14.701	210.007											13.955	19.5725	36.979	18.1628	59.655	21.0425
14.735	210.007											13.993	19.1483	37.02	17.8251	59.698	21.5268
14.77	210.006											14.035	18.9135	37.059	17.6061	59.732	21.3313
14.81	210.007											14.073	18.5693	37.093	17.41	59.767	21.7368
14.849	210.007											14.107	18.1151	37.134	17.1714	59.809	22.3529
14.888	210.007											14.148	17.6272	37.169	16.9753	59.846	22.7972
14.93	210.007											14.183	17.4102	37.204	16.7541	59.888	22.7698
14.965	210.007											14.218	17.2533	37.239	16.5409	59.926	22.5443
14.999	210.006											14.253	16.9775	37.28	16.356	59.967	22.6813
15.034	210.007											14.295	16.5835	37.315	16.1521	60.006	22.8467
15.073	210.007											14.329	16.0359	37.35	15.9944	60.045	23.0472
15.107	210.007											14.364	15.6698	37.389	15.8245	60.086	23.2622
15.142	210.007											14.405	15.3608	37.428	15.6366	60.124	23.5107
15.184	210.007											14.443	15.0851	37.469	15.4405	60.166	23.7523
15.219	210.007											14.483	14.8769	37.507	15.2423	60.202	24.0362
15.26	210.007											14.521	14.604	37.548	15.0742	60.237	24.2825
15.295	210.006											14.563	14.3275	37.586	14.9077	60.278	24.4805
15.337	210.007											14.601	13.9803	37.628	14.7607	60.314	24.625
15.372	210.007											14.64	13.6682	37.666	14.6015	60.348	24.7672
15.414	210.007											14.68	13.4073	37.707	14.4519	60.383	24.9208
15.448	210.006											14.719	13.1506	37.746	14.3093	60.425	25.0636
15.483	210.006											14.76	12.8965	37.787	14.1771	60.46	25.209
15.524	210.007											14.799	12.6173	37.824	14.0528	60.495	25.3133
15.56	210.007											14.84	12.3573	37.866	13.9436	60.537	25.4103
15.602	210.006											14.877	12.0851	37.903	13.8285	60.573	25.5196
15.643	210.007											14.912	11.8515	37.945	13.731	60.608	25.6053
15.679	210.007											14.953	11.6161	37.982	13.6239	60.65	25.6301
15.714	210.006											14.987	11.4375	38.024	13.538	60.685	25.6713
15.756	210.006											15.022	11.2506	38.06	13.4476	60.72	25.8021
15.791	210.007											15.065	11.067	38.103	13.3653	60.76	26.0067
15.826	210.006											15.099	10.8458	38.139	13.2861	60.795	26.2007
15.868	210.007											15.134	10.6824	38.181	13.2096	60.83	26.2811
15.903	210.007											15.175	10.5263	38.218	13.1197	60.87	26.3203
15.945	210.007											15.209	10.3581	38.259	13.0633	60.905	26.4917
15.985	210.007											15.246	10.2187	38.296	13.0206	60.94	26.6878
16.022	210.006											15.286	10.0683	38.339	13.0397	60.982	26.8294
16.056	210.007											15.326	9.91171	38.375	13.2462	61.017	26.9238
16.091	210.007											15.365	9.75584	38.418	13.6857	61.059	26.9744
16.132	210.006											15.405	9.61811	38.454	14.3063	61.095	27.0416
16.166	210.007											15.445	9.48523	38.496	14.7712	61.13	27.0927
16.208	210.007											15.484	9.36138	38.533	15.0934	61.171	27.1441
16.243	210.007											15.525	9.23931	38.575	15.3565	61.206	27.227
16.277	210.007											15.564	9.11051	38.612	15.7284	61.248	27.3248
16.317	210.007											15.605	8.99233	38.655	16.0416	61.283	27.3667
16.351	210.006											15.645	8.87318	38.69	16.3324	61.318	26.8671
16.393	210.007											15.684	8.76637	38.732	16.79	61.358	26.6145
16.427	210.007											15.725	8.6618	38.769	17.0887	61.393	25.8297
16.466	210.007											15.764	8.55711	38.811	17.2883	61.428	25.5123
16.503	210.007											15.804	8.45909	38.848	17.5715	61.47	25.6814
16.538	210.007											15.844	8.3584	38.891	18.0065	61.505	25.733
16.581	210.007											15.882	8.26725	38.927	18.5361	61.547	25.6711
16.615	210.007											15.924	8.18003	38.969	18.9302	61.582	25.5756
16.658	210.007											15.962	8.09509	39.006	19.4375	61.617	25.4841
16.692	210.007											16.002	8.01434	39.049	19.832	61.66	25.3624
16.727	210.007											16.044	7.92963	39.085	20.2338	61.694	25.2453
16.767	210.007											16.082	7.84597	39.128	20.6057	61.729	25.1099
16.808	210.007											16.117	7.78395	39.163	20.9979	61.77	24.9643
16.844	210.007											16.157	7.73918	39.206	21.3461	61.804	24.7852
16.879	210.007											16.193	7.71673	39.242	21.6878	61.839	24.6265
16.92	210.007											16.227	7.731	39.284	21.889	61.882	24.4659
16.955	210.007											16.261	7.81311	39.321	22.1419	61.916	24.2711
16.989	210.007											16.303	7.98431	39.363	22.3659	61.958	24.1147
17.024	210.007											16.337	8.41545	39.399	22.5797	61.993	23.9323
17.065	210.007											16.372	8.92675	39.442	22.7857	62.028	23.7852
17.099	210.007											16.414	9.46735	39.478	23.017	62.07	23.6122
17.142	210.007											16.45	10.1038	39.521	23.1941	62.105	23.4739
17.177	210.007											16.492	10.6844	39.557	23.3974	62.139	23.3404
17.212	210.007											16.529	11.212	39.592	23.5438	62.181	23.214
17.251	210.007											16.563	11.5809	39.634	23.6702	62.216	23.0653
17.286	210.007											16.605	11.9558	39.669	23.8277	62.25	22.9438
17.322	210.007											16.64	12.4107	39.703	24.0176	62.291	22.8245
17.36	210.007											16.682	12.8582	39.745	24.2455	62.325	22.6884
17.402	210.007											16.721	13.5389	39.779	24.4474	62.367	22.5749
17.438	210.007											16.762	14.0433	39.814	24.6368	62.402	22.4396
17.472	210.007											16.802	14.7758	39.855	24.8086	62.444	22.3296
17.506	210.007											16.841	15.3225	39.89	25.0134	62.48	22.1982
17.547	210.007											16.882	16.024	39.925	25.1752	62.515	22.0857
17.582	210.007											16.92	16.6026	39.966	25.3174	62.556	21.9655
17.625	210.007											16.962	17.3418	40.001	25.463	62.592	21.866
17.66	210.007											16.999	17.8933	40.037	25.5413	62.627	21.7623
17.703	210.007											17.04	18.5656	40.078	25.616	62.662	21.6645
17.743	210.007											17.078	19.0898	40.116	25.7008	62.702	21.5702
17.78	210.007											17.12	19.7388	40.157	25.7709	62.737	21.4645
17.822	210.007											17.158	20.232	40.195	25.8393	62.773	21.3768
17.859	210.007											17.199	20.8312	40.236	25.8819	62.813	21.2904
17.894	210.007											17.235	21.272	40.275	25.9332	62.853	21.1962
17.937	210.007											17.27	21.7211	40.316	25.9879	62.893	21.1086
17.971	210.007											17.305	22.1413	40.355	26.0491	62.933	21.0218
18.005	210.007											17.346	22.5377	40.396	26.1178	62.973	20.9402
18.046	210.007											17.38	22.9911	40.435	26.2067	63.013	20.863
18.081	210.007											17.416	23.3816	40.476	26.3017	63.052	20.7848
18.123	210.007											17.456	23.7739	40.514	26.3918	63.093	20.7129
18.164	210.007											17.495	24.2005	40.554	26.4702	63.13	20.6396
18.201	210.007											17.536	24.6042	40.594	26.5528	63.172	20.5736
18.235	210.007											17.574	25.0086	40.634	26.6495	63.21	20.5045
18.276	210.007											17.616	25.3568	40.674	26.6889	63.251	20.4421
18.311	210.007											17.653	25.7144	40.713	26.7703	63.289	20.3748
18.346	210.007											17.695	26.0103	40.754	26.7705	63.331	20.3168
18.387	210.007											17.731	26.3371	40.791	26.7625	63.368	20.2519
18.425	210.007											17.774	26.6045	40.833	26.6108	63.403	20.1962
18.465	210.007											17.81	26.8952	40.871	26.6374	63.443	20.1349
18.507	210.007											17.853	27.1437	40.906	26.7755	63.479	20.0861
18.544	210.007											17.889	27.4138	40.947	26.7384	63.513	20.0367
18.578	210.007											17.931	27.6422	40.983	27.0988	63.548	19.9911
18.613	210.007											17.968	27.8801	41.017	26.8957	63.59	19.9468
18.652	210.007											18.01	28.0933	41.052	27.3097	63.625	19.8933
18.687	210.007											18.047	28.3122	41.094	27.6538	63.661	19.8506
18.729	210.006											18.089	28.4996	41.129	27.5592	63.701	19.8075
18.766	210.007											18.127	28.7049	41.164	27.5518	63.741	19.7627
18.807	210.007											18.169	28.894	41.205	27.3776	63.78	19.7238
18.849	210.007											18.206	29.0913	41.243	26.8257	63.822	19.6953
18.884	210.007											18.247	29.2521	41.284	26.2372	63.859	19.6893
18.918	210.006											18.285	29.4261	41.321	25.9571	63.901	19.6806
18.961	210.007											18.327	29.5526	41.362	25.3697	63.938	19.5304
18.995	210.007											18.369	29.7063	41.4	23.9623	63.973	19.3998
19.039	210.007											18.407	29.8898	41.441	21.7641	64.014	19.7254
19.074	210.007											18.44	30.016	41.479	19.7274	64.05	20.2417
19.108	210.007											18.481	30.078	41.521	18.6377	64.092	20.8542
19.149	210.006											18.518	30.1221	41.558	17.9435	64.129	21.3183
19.19	210.007											18.56	30.1232	41.6	17.5087	64.171	21.84
19.226	210.007											18.598	29.9856	41.637	17.1771	64.209	22.2911
19.261	210.007											18.64	28.9599	41.672	16.8541	64.243	22.4908
19.302	210.007											18.677	28.3116	41.714	16.5538	64.278	22.5511
19.337	210.007											18.719	27.7205	41.749	16.3373	64.32	22.4611
19.372	210.007											18.757	27.1809	41.79	16.142	64.354	22.2647
19.415	210.007											18.791	26.525	41.83	15.895	64.389	22.3056
19.449	210.006											18.826	25.7674	41.87	15.735	64.431	22.5169
19.484	210.007											18.867	24.4074	41.91	15.5275	64.468	22.8761
19.526	210.007											18.901	22.1273	41.949	15.3862	64.51	23.2166
19.561	210.007											18.937	20.7326	41.99	15.2251	64.547	23.6241
19.602	210.007											18.977	19.7023	42.029	15.1088	64.59	23.9823
19.643	210.006											19.017	19.0713	42.069	14.9705	64.626	24.4014
19.68	210.007											19.056	18.5614	42.108	14.8574	64.66	24.7005
19.714	210.007											19.097	17.9668	42.15	14.7274	64.703	24.9343
19.749	210.007											19.136	17.5688	42.188	14.6357	64.737	25.1361
19.788	210.007											19.177	17.2967	42.23	14.5243	64.772	25.2444
19.823	210.007											19.214	16.9538	42.268	14.4416	64.815	25.1055
19.865	210.007											19.256	16.6069	42.309	14.3398	64.849	25.1233
19.9	210.007											19.294	16.0754	42.347	14.2538	64.892	25.4742
19.934	210.007											19.328	15.6307	42.389	14.1451	64.926	25.6752
19.976	210.007											19.363	15.2712	42.427	14.0655	64.961	25.9071
20.01	210.007											19.406	14.9281	42.467	13.9759	65.002	26.1349
20.045	210.007											19.441	14.5596	42.507	13.9112	65.037	26.3524
20.086	210.007											19.476	14.2035	42.547	13.8301	65.072	26.5084
20.123	210.007											19.517	13.8263	42.584	13.7753	65.112	26.578
20.164	210.007											19.551	13.4045	42.618	13.7321	65.147	26.5834
20.206	210.007											19.594	13.062	42.653	13.7381
20.241	210.007											19.628	12.6673	42.695	13.8119
20.276	210.007											19.67	12.3977	42.73	14.1416
20.317	210.007											19.704	12.1176	42.764	14.6238
20.351	210.007											19.746	11.8826	42.807	15.0829
20.386	210.007											19.783	11.5938	42.843	15.3596
20.42	210.007											19.817	11.3374	42.886	15.6657
20.461	210.007											19.859	11.0533	42.922	15.862
20.495	210.007											19.893	10.8588	42.964	16.024
20.536	210.007											19.928	10.6881	43.001	16.291
20.573	210.007											19.963	10.5192	43.043	16.5184
20.615	210.007											20.004	10.3584	43.08	16.8353
20.655	210.007											20.038	10.1566	43.123	17.0452
20.692	210.007											20.073	9.99018	43.159	17.2705
20.727	210.007											20.113	9.83212	43.194	17.5134
20.761	210.007											20.153	9.66501	43.236	17.8064
20.802	210.007											20.192	9.51021	43.271	18.2425
20.836	210.007											20.233	9.36173	43.313	18.6076
20.878	210.007											20.271	9.203	43.353	19.0096
20.913	210.007											20.313	9.0671	43.392	19.0893
20.947	210.007											20.35	8.92195	43.433	19.8465
20.989	210.007											20.385	8.80102	43.471	19.9326
21.024	210.007											20.426	8.67056	43.513	20.4728
21.059	210.007											20.461	8.56184	43.551	20.7927
21.098	210.007											20.496	8.45305	43.592	21.0336
21.135	210.007											20.538	8.34471	43.63	21.3503
21.175	210.007											20.573	8.21772	43.671	21.5327
21.217	210.007											20.608	8.12218	43.71	21.7311
21.253	210.007											20.65	8.02898	43.751	22.0728
21.288	210.007											20.684	7.91809	43.788	22.2553
21.331	210.007											20.726	7.82497	43.823	22.4527
21.365	210.007											20.762	7.71122	43.857	22.6777
21.408	210.007											20.803	7.62085	43.9	22.8265
21.442	210.007											20.842	7.51499	43.934	23.0335
21.477	210.007											20.876	7.42453	43.969	23.1822
21.519	210.007											20.916	7.33503	44.011	23.2796
21.559	210.007											20.951	7.27123	44.047	23.4129
21.596	210.007											20.986	7.23299	44.089	23.5243
21.631	210.007											21.021	7.23873	44.126	23.5833
21.674	210.007											21.062	7.32685	44.168	23.682
21.708	210.007											21.097	7.58059	44.205	23.7725
21.743	210.007											21.133	7.96492	44.248	23.8349
21.783	210.007											21.173	8.47187	44.284	23.9648
21.818	210.007											21.213	9.06759	44.326	23.9864
21.853	210.007											21.252	9.59965	44.363	24.0949
21.895	210.007											21.293	10.0609	44.406	24.1609
21.937	210.007											21.331	10.5194	44.442	24.1842
21.978	210.007											21.373	10.954	44.485	24.2785
22.016	210.006											21.411	11.4968	44.522	24.3204
22.05	210.007											21.452	12.0343	44.564	24.3798
22.092	210.007											21.491	12.6786	44.6	24.4378
22.127	210.007											21.531	13.2517	44.643	24.4868
22.161	210.007											21.57	13.8785	44.679	24.5894
22.202	210.007											21.611	14.5643	44.722	24.6382
22.237	210.007											21.65	15.3577	44.758	24.755
22.279	210.007											21.691	16.1283	44.793	24.8647
22.319	210.007											21.729	16.9481	44.835	24.9614
22.356	210.007											21.771	17.5907	44.878	25.1083
22.391	210.007											21.807	18.1986	44.919	25.2392
22.425	210.007											21.842	18.6618	44.957	25.3802
22.466	210.007											21.883	19.132	44.992	25.5119
22.501	210.007											21.918	19.5052	45.033	25.6635
22.543	210.007											21.953	19.865	45.068	25.7647
22.579	210.007											21.987	20.2013	45.103	25.8789
22.622	210.007											22.029	20.5239	45.137	26.0058
22.662	210.007											22.064	20.8946	45.179	26.0896
22.7	210.006											22.099	21.2045	45.213	26.1976
22.734	210.007											22.139	21.5344	45.249	26.3011
22.775	210.007											22.178	21.9216	45.29	26.358
22.81	210.007											22.219	22.3232	45.329	26.463
22.844	210.007											22.258	22.7219	45.37	26.5476
22.879	210.007											22.296	23.099	45.412	26.6289
22.919	210.007											22.338	23.4397	45.449	26.7042
22.954	210.007											22.375	23.7837	45.483	26.7802
22.996	210.007											22.416	24.0762	45.525	26.8144
23.03	210.007											22.455	24.3841	45.56	26.9144
23.065	210.007											22.497	24.6435	45.595	26.9424
23.107	210.006											22.533	24.9089	45.63	26.982
23.142	210.007											22.568	25.1354	45.671	27.1069
23.184	210.007											22.609	25.3777	45.706	27.274
23.219	210.007											22.645	25.5759
23.255	210.007											22.679	25.7836
23.295	210.007											22.714	25.9601
23.336	210.007											22.756	26.1123
23.373	210.007											22.791	26.2791
23.408	210.007											22.826	26.4433
23.449	210.007											22.868	26.5843
23.484	210.007											22.903	26.7175
23.519	210.007											22.938	26.7136
23.559	210.007											22.98	26.6135
23.595	210.007											23.015	26.6789
23.636	210.007
23.677	210.007
23.713	210.006
23.747	210.007
23.788	210.007
23.823	210.007
23.858	210.007
23.901	210.007
23.935	210.007
23.97	210.007
24.012	210.007
24.046	210.007
24.088	210.007
24.128	210.007
24.165	210.007
24.2	210.007
24.234	210.006
24.276	210.007
24.31	210.006
24.352	210.007
24.387	210.007
24.421	210.006
24.463	210.006
24.498	210.007
24.533	210.007
24.575	210.006
24.612	210.006
24.653	209.993
24.695	208.295
24.73	195.002
25.033	186.127
25.068	186.78
25.102	187.359
25.144	187.937
25.179	188.606
25.214	189.07
25.254	189.479
25.289	189.902
25.33	190.242
25.366	190.605
25.409	190.868
25.443	191.173
25.487	191.378
25.522	191.635
25.564	191.808
25.599	191.997
25.641	192.143
25.675	192.319
25.71	192.441
25.752	192.585
25.787	192.694
25.83	192.772
25.865	192.85
25.908	192.903
25.942	192.969
25.977	193.031
26.016	193.085
26.051	193.125
26.093	193.174
26.128	193.223
26.17	193.251
26.206	193.279
26.249	193.326
26.285	193.369
26.327	193.383
26.363	193.378
26.405	193.383
26.442	193.391
26.483	193.388
26.521	193.373
26.559	193.389
26.601	193.396
26.637	193.396
26.679	193.384
26.715	193.42
26.75	193.367
26.791	193.35
26.826	193.332
26.861	193.227
26.903	193.116
26.937	193.118
26.972	193.166
27.012	193.154
27.046	193.078
27.089	193.015
27.124	193.032
27.166	192.993
27.202	192.937
27.243	192.949
27.278	192.921
27.321	192.85
27.36	192.803
27.399	192.774
27.44	192.736
27.477	192.697
27.512	192.636
27.554	192.583
27.589	192.554
27.632	192.51
27.667	192.458
27.701	192.411
27.743	192.366
27.778	192.298
27.814	192.239
27.853	192.18
27.893	192.123
27.93	192.062
27.972	192.018
28.009	191.947
28.043	191.877
28.084	191.81
28.119	191.748
28.153	191.688
28.196	191.636
28.231	191.563
28.265	191.508
28.305	191.457
28.339	191.362
28.378	191.316
28.414	191.246
28.456	191.179
28.492	191.106
28.527	190.996
28.57	190.849
28.605	190.723
28.646	190.697
28.68	190.659
28.715	190.62
28.755	190.588
28.789	190.556
28.824	190.519
28.866	190.463
28.901	190.382
28.943	190.328
28.982	190.247
29.021	190.191
29.061	190.106
29.099	190.031
29.139	189.954
29.177	189.886
29.218	189.783
29.254	189.714
29.289	189.638
29.324	189.572
29.364	189.495
29.398	189.414
29.441	189.339
29.476	189.196
29.519	189.102
29.553	188.992
29.595	188.929
29.63	188.872
29.672	188.825
29.707	188.759
29.749	188.692
29.784	188.604
29.819	188.537
29.86	188.46
29.895	188.408
29.93	188.355
29.97	188.291
30.005	188.209
30.039	188.137
30.08	188.066
30.114	187.977
30.153	187.902
30.188	187.83
30.23	187.777
30.265	187.709
30.3	187.636
30.342	187.545
30.377	187.483
30.419	187.419
30.453	187.346
30.488	187.287
30.527	187.249
30.562	187.205
30.605	187.137
30.639	187.048
30.682	186.99
30.717	186.931
30.759	186.88
30.795	186.814
30.829	186.758
30.872	186.729
30.906	186.671
30.948	186.645
30.987	186.57
31.026	186.493
31.06	186.407
31.103	186.329
31.138	186.28
31.173	186.243
31.213	186.219
31.248	186.198
31.291	186.157
31.325	186.128
31.365	186.105
31.401	186.062
31.443	186.016
31.478	185.962
31.513	185.946
31.556	185.991
31.59	185.957
31.632	185.931
31.666	185.866
31.709	185.814
31.744	185.732
31.787	185.657
31.822	185.605
31.864	185.552
31.899	185.502
31.941	185.528
31.975	185.552
32.01	185.466
32.052	185.432
32.088	185.374
32.129	185.323
32.167	185.269
32.207	185.229
32.247	185.189
32.284	185.152
32.326	185.127
32.363	185.1
32.398	185.085
32.441	185.066
32.476	185.032
32.518	184.992
32.552	184.987
32.587	184.938
32.626	184.892
32.661	184.79
32.696	184.827
32.738	184.687
32.773	184.684
32.813	184.698
32.853	184.662
32.89	184.654
32.924	184.688
32.967	184.683
33.002	184.697
33.037	184.679
33.077	184.676
33.112	184.67
33.154	184.664
33.188	184.677
33.228	184.681
33.265	184.656
33.307	184.673
33.342	184.672
33.376	184.68
33.419	184.67
33.454	184.65
33.488	184.632
33.529	184.623
33.564	184.603
33.606	184.593
33.641	184.628
33.676	184.631
33.715	184.69
33.75	184.935
33.793	184.814
33.827	184.653
33.87	184.576
33.904	184.507
33.939	184.463
33.981	184.441
34.016	184.437
34.058	184.421
34.092	184.404
34.127	184.41
34.168	184.406
34.202	184.413
34.237	184.406
34.277	184.409
34.312	184.41
34.354	184.406
34.39	184.4
34.432	184.403
34.466	184.418
34.501	184.42
34.543	184.435
34.578	184.445
34.618	184.464
34.653	184.492
34.696	184.493
34.731	184.501
34.773	184.494
34.807	184.504
34.842	184.508
34.883	184.515
34.924	184.52
34.96	184.544
35.002	184.58
35.037	184.611
35.072	184.628
35.113	184.659
35.148	184.677
35.182	184.701
35.217	184.712
35.257	184.723
35.291	184.733
35.334	184.753
35.368	184.773
35.41	184.782
35.445	184.797
35.487	184.804
35.521	184.813
35.564	184.822
35.603	184.833
35.641	184.852
35.683	184.87
35.721	184.881
35.762	184.897
35.799	184.914
35.833	184.933
35.868	184.954
35.909	184.964
35.944	184.982
35.978	184.995
36.018	185.015
36.058	185.038
36.095	185.057
36.137	185.072
36.174	185.088
36.208	185.101
36.25	185.123
36.285	185.152
36.32	185.181
36.36	185.2
36.395	185.21
36.429	185.208
36.471	185.212
36.506	185.221
36.548	185.235
36.583	185.251
36.623	185.26
36.663	185.281
36.701	185.305
36.742	185.337
36.779	185.357
36.813	185.35
36.848	185.359
36.889	185.388
36.924	185.435
36.966	185.472
37.001	185.51
37.038	185.531
37.075	185.554
37.117	185.582
37.155	185.607
37.189	185.636
37.231	185.666
37.266	185.697
37.301	185.723
37.341	185.754
37.376	185.782
37.418	185.809
37.453	185.834
37.497	185.854
37.532	185.896
37.574	185.923
37.608	185.959
37.65	185.989
37.685	186.021
37.72	186.038
37.762	186.059
37.804	186.092
37.84	186.123
37.883	186.168
37.919	186.214
37.961	186.253
37.998	186.293
38.04	186.31
38.077	186.322
38.119	186.341
38.155	186.364
38.196	186.391
38.234	186.423
38.275	186.453
38.314	186.48
38.355	186.501
38.392	186.528
38.432	186.562
38.471	186.593
38.509	186.622
38.55	186.656
38.587	186.702
38.621	186.732
38.662	186.759
38.697	186.781
38.732	186.804
38.774	186.828
38.808	186.865
38.843	186.893
38.882	186.922
38.917	186.952
38.959	186.974
38.994	187.007
39.035	187.027
39.07	187.061
39.105	187.085
39.148	187.116
39.182	187.133
39.217	187.164
39.257	187.192
39.292	187.221
39.327	187.237
39.367	187.254
39.402	187.279
39.444	187.295
39.478	187.33
39.521	187.345
39.556	187.378
39.598	187.393
39.633	187.443
39.667	187.485
39.709	187.522
39.743	187.548
39.778	187.578
39.818	187.597
39.853	187.628
39.896	187.66
39.931	187.696
39.966	187.708
40.006	187.721
40.041	187.75
40.083	187.787
40.118	187.828
40.16	187.856
40.196	187.912
40.231	187.949
40.272	187.971
40.307	187.999
40.342	188.019
40.384	188.031
40.419	188.061
40.461	188.084
40.496	188.116
40.531	188.135
40.57	188.155
40.605	188.192
40.646	188.225
40.681	188.267
40.723	188.297
40.758	188.327
40.793	188.358
40.834	188.403
40.868	188.449
40.903	188.495
40.945	188.526
40.979	188.555
41.022	188.585
41.057	188.621
41.1	188.649
41.135	188.693
41.177	188.726
41.212	188.77
41.255	188.807
41.289	188.853
41.324	188.889
41.365	188.921
41.4	188.962
41.442	188.993
41.477	189.03
41.519	189.058
41.558	189.093
41.597	189.119
41.638	189.144
41.675	189.163
41.717	189.195
41.752	189.231
41.787	189.266
41.821	189.299
41.863	189.328
41.897	189.357
41.94	189.381
41.974	189.416
42.012	189.448
42.051	189.484
42.092	189.519
42.129	189.557
42.171	189.589
42.207	189.617
42.242	189.649
42.285	189.684
42.319	189.703
42.361	189.731
42.396	189.751
42.431	189.778
42.473	189.812
42.508	189.853
42.542	189.881
42.583	189.919
42.618	189.958
42.66	189.987
42.694	190.018
42.736	190.049
42.776	190.099
42.816	190.126
42.856	190.172
42.894	190.205
42.928	190.243
42.97	190.271
43.005	190.299
43.048	190.326
43.082	190.355
43.117	190.386
43.157	190.421
43.191	190.468
43.233	190.514
43.268	190.561
43.303	190.594
43.345	190.631
43.379	190.665
43.422	190.688
43.456	190.719
43.491	190.739
43.532	190.762
43.566	190.79
43.601	190.815
43.641	190.847
43.676	190.88
43.719	190.896
43.753	190.882
43.795	190.858
43.83	190.903
43.873	190.957
43.913	191.026
43.951	191.083
43.986	191.128
44.028	191.172
44.063	191.223
44.098	191.257
44.138	191.302
44.172	191.348
44.215	191.382
44.25	191.419
44.293	191.458
44.328	191.49
44.371	191.517
44.405	191.563
44.447	191.588
44.482	191.624
44.517	191.646
44.559	191.674
44.594	191.697
44.634	191.717
44.669	191.734
44.71	191.726
44.745	190.757
44.787	190.854
44.822	191.198
44.864	191.492
44.899	191.73
44.934	192.026
44.974	191.478
45.013	191.708
45.05	192.051
45.092	192.202
45.129	192.284
45.171	192.345
45.209	192.38
45.244	192.439
45.285	192.496
45.32	192.529
45.354	192.568
45.397	192.613
45.431	192.677
45.466	192.737
45.507	192.794
45.541	192.844
45.58	192.859
45.617	192.883
45.659	192.896
45.696	192.92
45.739	192.95
45.774	193.005
45.809	193.041
45.887	184.001
45.923	159.244
45.958	139.84
46	119.072
46.035	99.6096
46.06	96.0469
46.102	96.2593
46.138	96.5139
46.173	96.7284
46.216	96.9494
46.251	97.1466
46.293	97.3875
46.328	97.5714
46.363	97.7539
46.403	97.9244
46.438	98.0988
46.473	98.2501
46.514	98.4029
46.549	98.5713
46.592	98.6847
46.627	98.8091
46.669	98.9213
46.704	99.0246
46.739	99.1277
46.781	99.2348
46.816	99.3215
46.858	99.4104
46.893	99.5066
46.928	99.5602
46.968	99.6263
47.003	99.7177
47.038	99.7772
47.078	99.8513
47.113	99.9214
47.156	99.986
47.19	100.049
47.224	100.096
47.268	100.178
47.301	100.244
47.343	100.342
47.377	100.391
47.411	100.449
47.453	100.511
47.487	100.579
47.521	100.651
47.564	100.706
47.598	100.758
47.636	100.841
47.674	100.906
47.715	100.973
47.751	101.037
47.793	101.1
47.831	101.142
47.865	101.202
47.906	101.273
47.941	101.319
47.983	101.389
48.019	101.443
48.053	101.47
48.088	101.504
48.129	101.536
48.163	101.627
48.199	101.713
48.24	101.771
48.278	101.831
48.319	101.851
48.357	101.878
48.397	101.938
48.437	101.969
48.476	102.011
48.516	102.044
48.555	102.077
48.595	102.108
48.633	102.138
48.675	102.168
48.713	102.197
48.754	102.209
48.791	102.24
48.833	102.255
48.869	102.287
48.903	102.294
48.944	102.326
48.98	102.35
49.014	102.355
49.048	102.363
49.09	102.384
49.124	102.392
49.159	102.425
49.199	102.439
49.237	102.469
49.278	102.469
49.316	102.501
49.357	102.522
49.395	102.525
49.435	102.526
49.475	102.543
49.513	102.578
49.554	102.595
49.592	102.632
49.633	102.666
49.67	102.667
49.711	102.674
49.749	102.66
49.782	102.665
49.823	102.659
49.859	102.643
49.893	102.654
49.927	102.663
49.969	102.676
50.004	102.692
50.038	102.708
50.078	102.721
50.116	102.735
50.156	102.729
50.196	102.724
50.235	102.705
50.275	102.71
50.314	102.716
50.355	102.716
50.393	102.718
50.434	102.721
50.472	102.733
50.513	102.73
50.55	102.739
50.585	102.777
50.626	102.805
50.66	102.815
50.695	102.842
50.729	102.778
50.769	102.733
50.804	102.716
50.84	102.697
50.879	102.704
50.92	102.7
50.957	102.693
50.999	102.693
51.037	102.685
51.071	102.68
51.112	102.679
51.148	102.671
51.19	102.668
51.226	102.66
51.268	102.649
51.305	102.653
51.346	102.654
51.385	102.655
51.426	102.656
51.463	102.654
51.497	102.646
51.531	102.641
51.573	102.638
51.607	102.63
51.642	102.616
51.683	102.6
51.721	102.58
51.762	102.581
51.8	102.586
51.84	102.578
51.879	102.57
51.919	102.57
51.958	102.591
51.997	102.613
52.038	102.626
52.076	102.631
52.117	102.633
52.155	102.644
52.196	102.657
52.233	102.63
52.274	102.616
52.312	102.609
52.346	102.603
52.387	102.606
52.422	102.6
52.457	102.595
52.491	102.596
52.532	102.596
52.566	102.592
52.601	102.596
52.643	102.591
52.679	102.581
52.721	102.565
52.757	102.523
52.8	102.499
52.836	102.488
52.878	102.481
52.914	102.483
52.957	102.494
52.992	102.527
53.035	102.546
53.07	102.568
53.104	102.592
53.146	102.62
53.181	102.687
53.223	102.792
53.261	102.661
53.303	102.626
53.343	102.592
53.382	102.574
53.422	102.557
53.46	102.554
53.501	102.55
53.539	102.547
53.58	102.542
53.616	102.535
53.651	102.531
53.685	102.533
53.727	102.535
53.761	102.541
53.796	102.541
53.837	102.542
53.874	102.546
53.915	102.549
53.953	102.547
53.994	102.549
54.031	102.548
54.072	102.554
54.11	102.552
54.15	102.552
54.189	102.551
54.226	102.556
54.267	102.558
54.304	102.567
54.346	102.566
54.383	102.572
54.418	102.577
54.452	102.581
54.493	102.586
54.528	102.583
54.562	102.58
54.603	102.578
54.637	102.58
54.679	102.579
54.713	102.576
54.755	102.578
54.791	102.582
54.826	102.582
54.866	102.582
54.902	102.58
54.943	102.575
54.98	102.578
55.014	102.579
55.048	102.586
55.089	102.588
55.124	102.594
55.165	102.591
55.2	102.598
55.242	102.597
55.277	102.602
55.312	102.605
55.352	102.614
55.389	102.611
55.43	102.617
55.467	102.62
55.509	102.622
55.547	102.623
55.588	102.624
55.625	102.616
55.666	102.608
55.702	102.612
55.736	102.614
55.771	102.621
55.811	102.625
55.845	102.626
55.881	102.635
55.921	102.641
55.96	102.645
56	102.649
56.039	102.657
56.079	102.663
56.119	102.668
56.158	102.676
56.198	102.682
56.238	102.688
56.277	102.693
56.318	102.698
56.356	102.703
56.395	102.71
56.435	102.712
56.473	102.715
56.514	102.729
56.553	102.74
56.594	102.744
56.633	102.751
56.673	102.758
56.711	102.765
56.752	102.766
56.788	102.775
56.83	102.778
56.868	102.782
56.909	102.787
56.945	102.789
56.979	102.793
57.02	102.8
57.056	102.804
57.09	102.807
57.124	102.811
57.166	102.815
57.201	102.821
57.235	102.825
57.276	102.825
57.313	102.829
57.355	102.832
57.392	102.832
57.432	102.832
57.471	102.841
57.512	102.85
57.55	102.851
57.59	102.856
57.63	102.856
57.668	102.865
57.709	102.876
57.747	102.877
57.788	102.88
57.826	102.893
57.868	102.9
57.905	102.913
57.947	102.916
57.985	102.919
58.019	102.927
58.06	102.937
58.095	102.939
58.13	102.944
58.164	102.951
58.205	102.956
58.24	102.964
58.274	102.969
58.316	102.973
58.353	102.978
58.395	102.988
58.431	102.986
58.473	102.987
58.509	102.99
58.552	102.997
58.587	103.005
58.622	103.012
58.663	103.02
58.698	103.026
58.733	103.028
58.775	103.037
58.809	103.042
58.85	103.042
58.884	103.05
58.919	103.056
58.961	103.061
58.995	103.065
59.029	103.071
59.071	103.076
59.106	103.08
59.144	103.088
59.181	103.095
59.223	103.1
59.259	103.103
59.294	103.103
59.334	103.108
59.369	103.111
59.403	103.113
59.438	103.116
59.478	103.116
59.513	103.123
59.548	103.132
59.589	103.141
59.627	103.148
59.667	103.155
59.706	103.161
59.745	103.166
59.785	103.173
59.824	103.18
59.865	103.184
59.903	103.19
59.944	103.195
59.981	103.2
60.023	103.209
60.059	103.213
60.094	103.217
60.134	103.222
60.171	103.229
60.213	103.237
60.249	103.244
60.29	103.248
60.328	103.251
60.369	103.259
60.407	103.261
60.449	103.269
60.485	103.273
60.518	103.28
60.553	103.289
60.595	103.29
60.629	103.296
60.664	103.296
60.705	103.302
60.741	103.305
60.782	103.31
60.819	103.317
60.861	103.32
60.897	103.321
60.94	103.331
60.975	103.337
61.01	103.338
61.051	103.346
61.086	103.353
61.128	103.361
61.166	103.367
61.208	103.373
61.248	103.382
61.286	103.385
61.319	103.387
61.354	103.391
61.396	103.394
61.431	103.402
61.473	103.404
61.507	103.409
61.542	103.411
61.583	103.416
61.622	103.423
61.662	103.43
61.701	103.438
61.74	103.443
61.78	103.447
61.817	103.457
61.858	103.464
61.895	103.469
61.93	103.475
61.97	103.485
62.006	103.492
62.04	103.496
62.075	103.502
62.116	103.505
62.15	103.508
62.184	103.513
62.226	103.516
62.263	103.515
62.304	103.522
62.343	103.527
62.382	103.53
62.422	103.534
62.461	103.544
62.501	103.547
62.541	103.559
62.581	103.565
62.618	103.576
62.66	103.581
62.697	103.587
62.739	103.594
62.776	103.602
62.81	103.609
62.85	103.615
62.885	103.62
62.919	103.62
62.954	103.622
62.995	103.623
63.029	103.63
63.064	103.634
63.105	103.639
63.142	103.643
63.184	103.644
63.22	103.652
63.262	103.651
63.298	103.651
63.333	103.658
63.374	103.666
63.409	103.675
63.45	103.683
63.489	103.691
63.53	103.696
63.571	103.704
63.609	103.707
63.649	103.713
63.686	103.721
63.728	103.722
63.765	103.722
63.807	103.728
63.844	103.731
63.886	103.745
63.923	103.753
63.965	103.758
64.001	103.765
64.035	103.767
64.069	103.77
64.112	103.774
64.146	103.783
64.181	103.789
64.222	103.795
64.258	103.796
64.301	103.805
64.336	103.813
64.379	103.822
64.415	103.83
64.449	103.841
64.491	103.859
64.525	104.435
64.568	104.091
64.606	103.918
64.646	103.885
64.687	103.874
64.725	103.875
64.765	103.88
64.804	103.887
64.845	103.891
64.882	103.896
64.924	103.9
64.96	103.906
64.995	103.915
65.029	103.916
65.07	103.919
65.105	103.922
65.147	103.925
65.182	103.93
65.225	103.932
65.259	103.939
65.296	103.941
65.336	103.95
65.376	103.953
65.415	103.956
65.455	103.964
65.494	103.971
65.534	103.979
65.572	103.984
65.614	103.986
65.652	103.991
65.693	103.993
65.732	104.001
65.773	104.005
65.812	104.01
65.852	104.014
65.89	104.017
65.931	104.025
65.968	104.033
66.01	104.039
66.047	104.046
66.081	104.052
66.122	104.053
66.157	104.056
66.191	104.057
66.225	104.058
66.268	104.065
66.302	104.078
66.337	104.087
66.377	104.088
66.416	104.1
66.457	104.105
66.495	104.124
66.535	104.124
66.574	104.129
66.614	104.132
66.653	104.137
66.693	104.133
66.732	104.139
66.771	104.152
66.81	104.163
66.85	104.183
66.89	104.188
66.929	104.196
66.969	104.202
67.007	104.215
67.048	104.218
67.085	104.209
67.12	104.222
67.16	104.23
67.195	104.228
67.229	104.232
67.264	104.244
67.305	104.241
67.34	104.241
67.375	104.252
67.415	104.276
67.455	104.286
67.494	104.284
67.533	104.279
67.573	104.282
67.613	104.292
67.651	104.309
67.691	104.307
67.73	104.309
67.77	104.358
67.809	104.388
67.849	104.353
67.888	104.346
67.927	104.303
67.966	104.325
68.006	104.342
68.045	104.348
68.085	104.356
68.123	104.371
68.164	104.392
68.203	104.396
68.242	104.404
68.28	104.394
68.32	104.358
68.359	104.374
68.399	104.389
68.438	104.393
68.478	104.404
68.516	104.367
68.557	104.421
68.595	104.459
68.636	104.461
68.672	104.458
68.713	104.466
68.751	104.472
68.785	104.469
68.825	104.475
68.861	104.48
68.895	104.482
68.929	104.483
68.972	104.48
69.006	104.497
69.049	104.477
69.083	104.419
69.117	104.481
69.158	104.512
69.195	104.528
69.236	104.536
69.273	104.543
69.315	104.552
69.352	104.556
69.392	104.567
69.431	104.556
69.472	104.554
69.51	104.579
69.551	104.576
69.588	104.601
69.63	104.594
69.667	104.585
69.709	104.62
69.746	104.639
69.788	104.647
69.824	104.653
69.866	104.659
69.902	104.662
69.944	104.669
69.98	104.676
70.014	104.676
70.056	104.679
70.09	104.696
70.125	104.697
70.166	104.698
70.201	104.696
70.235	104.682
70.275	104.715
70.31	104.735
70.344	104.742
70.386	104.744
70.42	104.745
70.46	104.745
70.496	104.753
70.537	104.755
70.576	104.76
70.609	104.765
70.65	104.776
70.684	104.783
70.719	104.79
70.753	104.793
70.794	104.796
70.828	104.8
70.864	104.811
70.904	104.824
70.943	104.83
70.983	104.84
71.022	104.845
71.062	104.853
71.1	104.862
71.141	104.867
71.178	104.866
71.22	104.869
71.256	104.876
71.29	104.887
71.332	104.894
71.366	104.894
71.401	104.905
71.442	104.92
71.476	104.923
71.519	104.928
71.553	104.931
71.587	104.939
71.628	104.945
71.662	104.952
71.696	104.957
71.737	104.96
71.771	104.967
71.812	104.972
71.848	104.978
71.889	104.984
71.927	104.997
71.961	105.001
72.001	105.005
72.036	105.007
72.077	105.016
72.115	105.025
72.149	105.026
72.183	105.031
72.225	105.033
72.259	105.05
72.293	105.061
72.335	105.069
72.37	105.074
72.404	105.079
72.446	105.083
72.48	105.089
72.522	105.094
72.56	105.102
72.602	105.109
72.642	105.115
72.68	105.12
72.721	105.129
72.759	105.136
72.8	105.139
72.839	105.147
72.88	105.147
72.917	105.157
72.951	105.155
72.985	105.168
73.027	105.168
73.061	105.188
73.096	105.185
73.136	105.193
73.174	105.199
73.215	105.202
73.252	105.211
73.293	105.219
73.331	105.23
73.372	105.219
73.409	105.231
73.45	105.227
73.487	105.238
73.529	105.251
73.566	105.265
73.608	105.269
73.65	105.497
73.686	106.439
73.728	107.278
73.764	107.299
73.798	106.447
73.838	105.861
73.875	105.816
73.909	105.945
73.952	106.101
73.986	106.344
74.021	106.713
74.062	106.626
74.096	105.925
74.131	102.025
74.171	103.523
74.21	103.491
74.249	100.886
74.289	95.9614
74.328	88.5969
74.368	80.6538
74.406	73.1539
74.448	66.4015
74.485	61.4974
74.52	58.579
74.561	56.6554
74.595	56.3791
74.63	56.3794
74.665	55.9488
74.705	56.111
74.74	56.3951
74.775	56.3377
74.815	55.8654
74.855	56.3037
74.892	56.3464
74.934	56.0636
74.971	56.2717
75.006	56.1975
75.047	56.0799
75.083	56.1288
75.117	56.1146
75.152	56.0823
75.193	56.0423
75.228	55.9802
75.263	55.9335
75.304	55.8795
75.342	55.7917
75.383	55.7479
75.421	55.674
75.461	55.6106
75.501	55.5616
75.54	55.4824
75.581	55.433
75.619	55.3675
75.661	55.3123
75.698	55.2493
75.74	55.1989
75.777	55.1363
75.811	55.09
75.852	55.0337
75.887	54.9921
75.922	54.9469
75.957	54.9051
75.998	54.8615
76.033	54.813
76.069	54.7716
76.108	54.7204
76.148	54.6679
76.186	54.6397
76.228	54.5957
76.264	54.5485
76.306	54.5036
76.343	54.4557
76.377	54.4092
76.42	54.3651
76.454	54.3293
76.496	54.2847
76.531	54.2453
76.565	54.2065
76.6	54.1708
76.642	54.1347
76.676	54.0907
76.712	54.0497
76.753	54.0137
76.792	53.9706
76.832	53.9286
76.872	53.8873
76.912	53.8464
76.95	53.8071
76.99	53.7682
77.03	53.7277
[truncated: 3,896 more rows]

## Sheet: Fig.3
Fig.3d		Fig.3e		Fig.3f		Fig.3g		Fig.3h		Fig.3i
Time (s)	Resistance(MΩ)	Time (s)	Resistance(MΩ)	Time (s)	Resistance(MΩ)	Time (s)	Resistance(MΩ)	Time (s)	Resistance(MΩ)	Time (s)	Resistance(MΩ)
0.115	2.799	0.978	1.0775	0.041	1.2682	0.115	2.799	0.978	1.0775	0.181	0.70147
0.155	2.79236	1.017	1.07485	0.076	1.26802	0.155	2.79236	1.017	1.07485	0.223	0.71543
0.194	2.80378	1.058	1.06165	0.11	1.26862	0.194	2.80378	1.058	1.06165	0.258	0.73097
0.234	2.83665	1.096	1.0672	0.153	1.27016	0.234	2.83665	1.096	1.0672	0.3	0.74249
0.273	2.86938	1.137	1.06888	0.187	1.26864	0.273	2.86938	1.137	1.06888	0.334	0.75531
0.315	2.91962	1.176	1.07096	0.222	1.26686	0.315	2.91962	1.176	1.07096	0.376	0.76527
0.352	2.95359	1.216	1.07704	0.263	1.26629	0.352	2.95359	1.216	1.07704	0.411	0.77642
0.394	2.98962	1.255	1.08376	0.298	1.27564	0.394	2.98962	1.255	1.08376	0.446	0.78531
0.431	3.01529	1.296	1.09079	0.333	1.2793	0.431	3.01529	1.296	1.09079	0.488	0.79582
0.472	3.05117	1.334	1.10199	0.372	1.2714	0.472	3.05117	1.334	1.10199	0.523	0.80385
0.511	3.08182	1.376	1.1145	0.406	1.27173	0.511	3.08182	1.376	1.1145	0.557	0.81148
0.552	3.12538	1.412	1.13026	0.446	1.27403	0.552	3.12538	1.412	1.13026	0.592	0.81863
0.591	3.15735	1.455	1.14456	0.482	1.27165	0.591	3.15735	1.455	1.14456	0.634	0.82563
0.632	3.20244	1.49	1.16047	0.523	1.27321	0.632	3.20244	1.49	1.16047	0.669	0.83408
0.668	3.23553	1.533	1.17466	0.561	1.27173	0.668	3.23553	1.533	1.17466	0.704	0.84093
0.702	3.27879	1.569	1.19259	0.595	1.26955	0.702	3.27879	1.569	1.19259	0.746	0.8473
0.737	3.33931	1.612	1.20642	0.636	1.26835	0.737	3.33931	1.612	1.20642	0.782	0.85443
0.779	3.41644	1.648	1.22416	0.672	1.2653	0.779	3.41644	1.648	1.22416	0.824	0.86092
0.813	3.5182	1.691	1.23941	0.707	1.2657	0.813	3.5182	1.691	1.23941	0.861	0.86802
0.848	3.65606	1.726	1.25645	0.742	1.26637	0.848	3.65606	1.726	1.25645	0.903	0.87393
0.891	3.86694	1.761	1.27157	0.783	1.26749	0.891	3.86694	1.761	1.27157	0.94	0.88112
0.926	4.29939	1.803	1.28592	0.817	1.26804	0.926	4.29939	1.803	1.28592	0.982	0.88694
0.961	4.83656	1.837	1.30447	0.853	1.26684	0.961	4.83656	1.837	1.30447	1.019	0.89325
1.002	5.49717	1.872	1.32118	0.893	1.26612	1.002	5.49717	1.872	1.32118	1.061	0.89933
1.037	6.53349	1.913	1.34094	0.933	1.26474	1.037	6.53349	1.913	1.34094	1.097	0.90534
1.072	7.59401	1.948	1.3575	0.972	1.2645	1.072	7.59401	1.948	1.3575	1.132	0.91066
1.113	8.90753	1.983	1.37236	1.012	1.26444	1.113	8.90753	1.983	1.37236	1.173	0.9156
1.148	9.83837	2.024	1.39175	1.051	1.25713	1.148	9.83837	2.024	1.39175	1.208	0.92142
1.183	10.6573	2.058	1.41649	1.092	1.26612	1.183	10.6573	2.058	1.41649	1.25	0.92608
1.224	11.4514	2.093	1.44466	1.13	1.26471	1.224	11.4514	2.093	1.44466	1.288	0.93208
1.259	12.5548	2.134	1.4715	1.171	1.26587	1.259	12.5548	2.134	1.4715	1.328	0.93643
1.293	13.5762	2.169	1.50234	1.21	1.26616	1.293	13.5762	2.169	1.50234	1.369	0.94198
1.335	14.6965	2.208	1.52943	1.251	1.26764	1.335	14.6965	2.208	1.52943	1.408	0.94587
1.369	16.1522	2.245	1.55996	1.289	1.26213	1.369	16.1522	2.245	1.55996	1.448	0.95076
1.404	17.2556	2.287	1.5864	1.33	1.262	1.404	17.2556	2.287	1.5864	1.487	0.95482
1.446	18.4029	2.323	1.61818	1.367	1.26631	1.446	18.4029	2.323	1.61818	1.529	0.95978
1.481	19.3202	2.358	1.64591	1.408	1.26411	1.481	19.3202	2.358	1.64591	1.566	0.9638
1.515	20.2769	2.4	1.67572	1.446	1.27239	1.515	20.2769	2.4	1.67572	1.607	0.96893
1.557	21.4456	2.435	1.70321	1.48	1.2915	1.557	21.4456	2.435	1.70321	1.646	0.97248
1.591	23.307	2.477	1.73504	1.521	1.26865	1.591	23.307	2.477	1.73504	1.688	0.97755
1.626	25.0712	2.512	1.76106	1.557	1.26661	1.626	25.0712	2.512	1.76106	1.725	0.9811
1.668	26.8688	2.547	1.78654	1.599	1.26528	1.668	26.8688	2.547	1.78654	1.759	0.98448
1.703	29.6904	2.582	1.81149	1.634	1.26288	1.703	29.6904	2.582	1.81149	1.794	0.98806
1.741	32.6784	2.623	1.83672	1.669	1.26722	1.741	32.6784	2.623	1.83672	1.837	0.99133
1.777	35.6143	2.657	1.86646	1.704	1.26427	1.777	35.6143	2.657	1.86646	1.872	0.99617
1.819	37.9465	2.693	1.89064	1.744	1.27657	1.819	37.9465	2.693	1.89064	1.906	0.99936
1.856	40.4764	2.728	1.91532	1.778	1.27302	1.856	40.4764	2.728	1.91532	1.947	1.00258
1.898	42.8964	2.77	1.93886	1.815	1.26144	1.898	42.8964	2.77	1.93886	1.983	1.00617
1.935	46.2611	2.805	1.96728	1.856	1.25122	1.935	46.2611	2.805	1.96728	2.025	1.00979
1.97	49.7718	2.846	1.9907	1.895	1.26185	1.97	49.7718	2.846	1.9907	2.061	1.01334
2.011	53.5311	2.886	2.02101	1.934	1.27039	2.011	53.5311	2.886	2.02101	2.102	1.01666
2.046	56.191	2.924	2.04344	1.974	1.25931	2.046	56.191	2.924	2.04344	2.138	1.0206
2.081	58.4043	2.964	2.07214	2.014	1.26734	2.081	58.4043	2.964	2.07214	2.18	1.02385
2.123	60.6756	3.004	2.09465	2.053	1.28059	2.123	60.6756	3.004	2.09465	2.216	1.02739
2.157	63.6216	3.044	2.12463	2.094	1.27213	2.157	63.6216	3.044	2.12463	2.25	1.03071
2.192	66.0202	3.084	2.14659	2.132	1.27079	2.192	66.0202	3.084	2.14659	2.292	1.03382
2.233	68.1539	3.124	2.17554	2.174	1.26467	2.233	68.1539	3.124	2.17554	2.325	1.03737
2.267	70.5223	3.162	2.19748	2.211	1.26535	2.267	70.5223	3.162	2.19748	2.367	1.04033
2.304	72.5897	3.204	2.22612	2.253	1.26596	2.304	72.5897	3.204	2.22612	2.402	1.04433
2.341	74.8596	3.241	2.24794	2.288	1.26814	2.341	74.8596	3.241	2.24794	2.436	1.04742
2.383	77.186	3.282	2.27449	2.331	1.2674	2.383	77.186	3.282	2.27449	2.477	1.05055
2.42	79.6048	3.321	2.29565	2.367	1.2672	2.42	79.6048	3.321	2.29565	2.512	1.05343
2.462	81.8433	3.355	2.31987	2.401	1.26658	2.462	81.8433	3.355	2.31987	2.546	1.05652
2.5	84.4079	3.39	2.34133	2.443	1.26644	2.5	84.4079	3.39	2.34133	2.581	1.05932
2.534	86.8405	3.433	2.36271	2.477	1.2664	2.534	86.8405	3.433	2.36271	2.622	1.06216
2.576	89.6035	3.467	2.38758	2.512	1.26444	2.576	89.6035	3.467	2.38758	2.656	1.0656
2.611	91.8228	3.502	2.409	2.553	1.26293	2.611	91.8228	3.502	2.409	2.69	1.06838
2.646	94.1044	3.544	2.43029	2.588	1.26398	2.646	94.1044	3.544	2.43029	2.725	1.0709
2.681	96.2948	3.579	2.45613	2.622	1.26467	2.681	96.2948	3.579	2.45613	2.766	1.07338
2.722	98.5072	3.614	2.47707	2.665	1.26438	2.722	98.5072	3.614	2.47707	2.801	1.07689
2.756	101.267	3.656	2.49767	2.7	1.26459	2.756	101.267	3.656	2.49767	2.835	1.07956
2.791	103.587	3.691	2.52382	2.742	1.26425	2.791	103.587	3.691	2.52382	2.877	1.08192
2.832	105.988	3.726	2.54479	2.776	1.26394	2.832	105.988	3.726	2.54479	2.912	1.08454
2.869	108.894	3.768	2.56912	2.811	1.26347	2.869	108.894	3.768	2.56912	2.946	1.08696
2.912	111.483	3.803	2.59035	2.852	1.26329	2.912	111.483	3.803	2.59035	2.987	1.0894
2.947	114.553	3.845	2.61112	2.886	1.26278	2.947	114.553	3.845	2.61112	3.022	1.09236
2.982	117.13	3.88	2.63691	2.923	1.26226	2.982	117.13	3.88	2.63691	3.056	1.09453
3.024	119.691	3.915	2.65766	2.963	1.26061	3.024	119.691	3.915	2.65766	3.097	1.09655
3.058	122.809	3.956	2.67836	3.003	1.26158	3.058	122.809	3.956	2.67836	3.131	1.09919
3.093	125.451	3.99	2.70268	3.043	1.26169	3.093	125.451	3.99	2.70268	3.168	1.10151
3.135	128.744	4.025	2.72341	3.082	1.26089	3.135	128.744	4.025	2.72341	3.205	1.10405
3.169	131.513	4.066	2.74405	3.122	1.26003	3.169	131.513	4.066	2.74405	3.247	1.10607
3.204	134.35	4.101	2.76781	3.162	1.2595	3.204	134.35	4.101	2.76781	3.283	1.10844
3.245	137.208	4.143	2.7895	3.202	1.25988	3.245	137.208	4.143	2.7895	3.318	1.1109
3.279	140.608	4.178	2.8146	3.241	1.25959	3.279	140.608	4.178	2.8146	3.358	1.113
3.314	143.54	4.22	2.83503	3.281	1.25898	3.314	143.54	4.22	2.83503	3.393	1.11488
3.354	146.504	4.257	2.8607	3.32	1.25895	3.354	146.504	4.257	2.8607	3.427	1.11689
3.389	150.039	4.292	2.88267	3.36	1.25793	3.389	150.039	4.292	2.88267	3.462	1.11876
3.428	153.154	4.333	2.9064	3.4	1.25713	3.428	153.154	4.333	2.9064	3.502	1.12061
3.464	156.792	4.368	2.927	3.439	1.25605	3.464	156.792	4.368	2.927	3.536	1.12291
3.505	160.125	4.403	2.94775	3.479	1.25443	3.505	160.125	4.403	2.94775	3.572	1.12469
3.544	164.083	4.445	2.96944	3.519	1.25494	3.544	164.083	4.445	2.96944	3.614	1.12633
3.578	167.776	4.48	2.99486	3.559	1.25385	3.578	167.776	4.48	2.99486	3.652	1.12831
3.619	171.75	4.514	3.01586	3.599	1.25294	3.619	171.75	4.514	3.01586	3.693	1.13035
3.654	175.197	4.557	3.03682	3.638	1.25254	3.654	175.197	4.557	3.03682	3.73	1.13195
3.689	178.745	4.592	3.06349	3.678	1.25568	3.689	178.745	4.592	3.06349	3.772	1.1338
3.723	182.349	4.633	3.08474	3.717	1.25763	3.723	182.349	4.633	3.08474	3.808	1.13586
3.764	186.027	4.668	3.10951	3.757	1.26194	3.764	186.027	4.668	3.10951	3.843	1.13726
3.798	190.364	4.71	3.1312	3.796	1.29831	3.798	190.364	4.71	3.1312	3.884	1.13863
3.834	194.147	4.746	3.15666	3.837	1.32061	3.834	194.147	4.746	3.15666	3.919	1.14027
3.874	198.113	4.781	3.17799	3.876	1.35403	3.874	198.113	4.781	3.17799	3.953	1.14168
3.914	202.585	4.823	3.20322	3.915	1.38388	3.914	202.585	4.823	3.20322	3.995	1.14258
3.953	207.065	4.858	3.22544	3.954	1.41708	3.953	207.065	4.858	3.22544	4.03	1.14346
3.993	208.245	4.893	3.24678	3.994	1.44301	3.993	208.245	4.893	3.24678	4.064	1.14475
4.032	208.478	4.934	3.26813	4.034	1.46792	4.032	208.478	4.934	3.26813	4.107	1.14609
4.074	208.712	4.969	3.29365	4.072	1.49908	4.074	208.712	4.969	3.29365	4.142	1.14767
4.112	208.923	5.004	3.31553	4.113	1.52531	4.112	208.923	5.004	3.31553	4.176	1.14899
4.146	209.084	5.044	3.33719	4.152	1.56094	4.146	209.084	5.044	3.33719	4.217	1.15059
4.188	209.261	5.078	3.36147	4.193	1.59664	4.188	209.261	5.078	3.36147	4.251	1.15284
4.222	209.372	5.121	3.38326	4.232	1.6322	4.222	209.372	5.121	3.38326	4.286	1.15435
4.257	209.47	5.155	3.41023	4.272	1.67233	4.257	209.47	5.155	3.41023	4.328	1.15574
4.3	209.559	5.195	3.43248	4.312	1.71001	4.3	209.559	5.195	3.43248	4.366	1.15696
4.334	209.676	5.23	3.45743	4.352	1.74635	4.334	209.676	5.23	3.45743	4.406	1.1587
4.369	209.74	5.272	3.47992	4.391	1.78404	4.369	209.74	5.272	3.47992	4.445	1.15955
4.411	209.799	5.31	3.50727	4.431	1.81673	4.411	209.799	5.31	3.50727	4.484	1.16047
4.446	209.852	5.345	3.53073	4.47	1.85654	4.446	209.852	5.345	3.53073	4.523	1.16171
4.485	209.898	5.385	3.55692	4.51	1.89228	4.485	209.898	5.385	3.55692	4.564	1.16238
4.522	209.935	5.42	3.57954	4.549	1.92749	4.522	209.935	5.42	3.57954	4.602	1.16348
4.557	209.955	5.455	3.60199	4.589	1.96472	4.557	209.955	5.455	3.60199	4.644	1.16468
4.598	209.975	5.497	3.62467	4.623	2.00031	4.598	209.975	5.497	3.62467	4.681	1.16566
4.632	209.985	5.532	3.65128	4.664	2.03178	4.632	209.985	5.532	3.65128	4.723	1.16713
4.667	209.99	5.567	3.6742	4.707	2.07201	4.667	209.99	5.567	3.6742	4.759	1.16852
4.702	209.995	5.607	3.69789	4.748	2.10878	4.702	209.995	5.607	3.69789	4.802	1.16978
4.744	209.999	5.642	3.72498	4.786	2.15195	4.744	209.999	5.642	3.72498	4.837	1.17174
4.778	210.001	5.681	3.74819	4.821	2.19055	4.778	210.001	5.681	3.74819	4.871	1.17302
4.813	210.004	5.717	3.77388	4.862	2.22937	4.813	210.004	5.717	3.77388	4.913	1.17432
4.855	210.006	5.759	3.79805	4.897	2.26162	4.855	210.006	5.759	3.79805	4.947	1.17556
4.889	210.007	5.796	3.82629	4.932	2.29637	4.889	210.007	5.796	3.82629	4.982	1.1771
4.924	210.008	5.831	3.85027	4.966	2.32817	4.924	210.008	5.831	3.85027	5.024	1.17857
4.967	210.008	5.872	3.87941	5.006	2.35319	4.967	210.008	5.872	3.87941	5.058	1.17987
5.001	210.008	5.908	3.90289	5.041	2.38564	5.001	210.008	5.908	3.90289	5.093	1.18105
5.036	210.008	5.942	3.92736	5.077	2.42561	5.036	210.008	5.942	3.92736	5.134	1.18238
5.078	210.008	5.977	3.95134	5.118	2.47345	5.078	210.008	5.977	3.95134	5.169	1.18427
5.113	210.008	6.018	3.97518	5.156	2.5268	5.113	210.008	6.018	3.97518	5.204	1.18551
5.155	210.008	6.052	4.00341	5.198	2.55949	5.155	210.008	6.052	4.00341	5.245	1.18677
5.193	210.008	6.088	4.02737	5.236	2.60845	5.193	210.008	6.088	4.02737	5.28	1.18807
5.233	210.008	6.128	4.05182	5.278	2.65177	5.233	210.008	6.128	4.05182	5.315	1.18937
5.275	210.008	6.167	4.0793	5.316	2.70266	5.275	210.008	6.167	4.0793	5.356	1.19076
5.312	210.008	6.208	4.10719	5.358	2.75011	5.312	210.008	6.208	4.10719	5.394	1.19177
5.347	210.008	6.246	4.13584	5.396	2.79173	5.347	210.008	6.246	4.13584	5.434	1.1931
5.381	210.008	6.287	4.16248	5.436	2.83279	5.381	210.008	6.287	4.16248	5.474	1.19448
5.424	210.008	6.325	4.19121	5.475	2.88523	5.424	210.008	6.325	4.19121	5.513	1.19545
5.458	210.008	6.366	4.21951	5.515	2.94401	5.458	210.008	6.366	4.21951	5.553	1.197
5.5	210.008	6.405	4.2486	5.555	3.01046	5.5	210.008	6.405	4.2486	5.593	1.19825
5.535	210.008	6.446	4.27761	5.595	3.05958	5.535	210.008	6.446	4.27761	5.632	1.19934
5.569	210.008	6.485	4.30603	5.633	3.10013	5.569	210.008	6.485	4.30603	5.671	1.20081
5.604	210.008	6.525	4.33548	5.674	3.1325	5.604	210.008	6.525	4.33548	5.711	1.20178
5.645	210.008	6.565	4.36491	5.712	3.19748	5.645	210.008	6.565	4.36491	5.75	1.20266
5.683	210.008	6.605	4.39367	5.754	3.26992	5.683	210.008	6.605	4.39367	5.79	1.20419
5.724	210.008	6.645	4.42408	5.792	3.32192	5.724	210.008	6.645	4.42408	5.829	1.20474
5.765	210.008	6.684	4.4532	5.834	3.38966	5.765	210.008	6.684	4.4532	5.869	1.20588
5.804	210.008	6.723	4.48193	5.871	3.46607	5.804	210.008	6.723	4.48193	5.908	1.2068
5.845	210.008	6.762	4.51342	5.912	3.50483	5.845	210.008	6.762	4.51342	5.948	1.20745
5.883	210.008	6.802	4.54193	5.95	3.55005	5.883	210.008	6.802	4.54193	5.988	1.2085
5.917	210.008	6.841	4.57314	5.991	3.62913	5.917	210.008	6.841	4.57314	6.027	1.20915
5.951	210.008	6.882	4.6027	6.029	3.69484	5.951	210.008	6.882	4.6027	6.067	1.20987
5.994	210.008	6.921	4.63415	6.069	3.75589	5.994	210.008	6.921	4.63415	6.105	1.211
6.029	210.008	6.962	4.66454	6.108	3.81855	6.029	210.008	6.962	4.66454	6.147	1.21164
6.063	210.008	7	4.69646	6.148	3.87924	6.063	210.008	7	4.69646	6.184	1.21269
6.105	210.008	7.041	4.72549	6.188	3.94835	6.105	210.008	7.041	4.72549	6.227	1.21346
6.14	210.008	7.079	4.75933	6.227	4.02153	6.14	210.008	7.079	4.75933	6.262	1.21424
6.175	210.008	7.114	4.78891	6.267	4.08642	6.175	210.008	7.114	4.78891	6.303	1.21491
6.216	210.008	7.155	4.82239	6.307	4.15754	6.216	210.008	7.155	4.82239	6.34	1.21603
6.25	210.008	7.19	4.85041	6.346	4.22617	6.25	210.008	7.19	4.85041	6.374	1.21668
6.285	210.008	7.224	4.87881	6.387	4.29632	6.285	210.008	7.224	4.87881	6.416	1.21746
6.326	210.008	7.266	4.90694	6.425	4.37176	6.326	210.008	7.266	4.90694	6.451	1.2187
6.368	210.008	7.301	4.94104	6.466	4.44229	6.368	210.008	7.301	4.94104	6.493	1.21944
6.406	210.008	7.336	4.96962	6.503	4.53577	6.406	210.008	7.336	4.96962	6.531	1.22042
6.44	210.008	7.378	4.99834	6.545	4.60329	6.44	210.008	7.378	4.99834	6.572	1.22135
6.481	210.008	7.412	5.03273	6.583	4.68039	6.481	210.008	7.412	5.03273	6.612	1.22229
6.516	210.008	7.449	5.0614	6.624	4.76095	6.516	210.008	7.449	5.0614	6.652	1.22307
6.551	210.008	7.488	5.09205	6.662	4.84419	6.551	210.008	7.488	5.09205	6.692	1.22385
6.585	210.008	7.528	5.12516	6.703	4.93364	6.585	210.008	7.528	5.12516	6.731	1.22461
6.626	210.008	7.567	5.15862	6.741	5.00195	6.626	210.008	7.567	5.15862	6.772	1.22568
6.66	210.008	7.607	5.19247	6.782	5.07257	6.66	210.008	7.607	5.19247	6.811	1.22654
6.702	210.008	7.647	5.22739	6.82	5.18354	6.702	210.008	7.647	5.22739	6.851	1.22789
6.738	210.008	7.687	5.26033	6.86	5.25929	6.738	210.008	7.687	5.26033	6.891	1.22877
6.772	210.008	7.727	5.29621	6.899	5.34838	6.772	210.008	7.727	5.29621	6.931	1.22995
6.806	210.008	7.766	5.33026	6.94	5.43171	6.806	210.008	7.766	5.33026	6.971	1.23091
6.848	210.008	7.807	5.36455	6.978	5.51834	6.848	210.008	7.807	5.36455	7.011	1.23175
6.883	210.008	7.846	5.40005	7.019	5.61102	6.883	210.008	7.846	5.40005	7.05	1.23255
6.918	210.008	7.886	5.43427	7.058	5.69523	6.918	210.008	7.886	5.43427	7.089	1.23369
6.959	210.008	7.925	5.47031	7.099	5.78646	6.959	210.008	7.925	5.47031	7.129	1.2344
6.994	210.008	7.965	5.50564	7.138	5.88554	6.994	210.008	7.965	5.50564	7.17	1.23547
7.037	210.008	8.004	5.54091	7.177	5.98389	7.037	210.008	8.004	5.54091	7.208	1.23606
7.077	210.008	8.043	5.57747	7.218	6.08086	7.077	210.008	8.043	5.57747	7.248	1.23707
7.116	210.008	8.084	5.61245	7.256	6.18647	7.116	210.008	8.084	5.61245	7.288	1.23791
7.15	210.008	8.121	5.64978	7.297	6.28012	7.15	210.008	8.121	5.64978	7.328	1.23837
7.193	210.008	8.163	5.68424	7.334	6.39391	7.193	210.008	8.163	5.68424	7.366	1.23901
7.228	210.008	8.201	5.72193	7.375	6.49155	7.228	210.008	8.201	5.72193	7.407	1.23985
7.262	210.008	8.236	5.75777	7.414	6.59035	7.262	210.008	8.236	5.75777	7.445	1.24058
7.304	210.008	8.27	5.79029	7.448	6.6934	7.304	210.008	8.27	5.79029	7.487	1.24174
7.339	210.008	8.312	5.82323	7.489	6.80204	7.339	210.008	8.312	5.82323	7.524	1.24239
7.381	210.008	8.347	5.86262	7.525	6.89068	7.381	210.008	8.347	5.86262	7.565	1.24357
7.415	210.008	8.382	5.89583	7.559	6.98444	7.415	210.008	8.382	5.89583	7.603	1.24428
7.45	210.008	8.417	5.92945	7.594	7.08046	7.45	210.008	8.417	5.92945	7.645	1.24517
7.485	210.008	8.455	5.96375	7.636	7.17917	7.485	210.008	8.455	5.96375	7.683	1.24601
7.527	210.008	8.489	6.00103	7.67	7.29864	7.527	210.008	8.489	6.00103	7.723	1.24691
7.561	210.008	8.529	6.04027	7.705	7.39491	7.561	210.008	8.529	6.04027	7.763	1.24758
7.596	210.008	8.565	6.07391	7.747	7.48985	7.596	210.008	8.565	6.07391	7.804	1.2488
7.638	210.008	8.6	6.10899	7.782	7.61002	7.638	210.008	8.6	6.10899	7.842	1.24952
7.673	210.008	8.634	6.14307	7.817	7.71343	7.673	210.008	8.634	6.14307	7.882	1.25073
7.707	210.008	8.677	6.17746	7.859	7.81586	7.707	210.008	8.677	6.17746	7.92	1.25149
7.749	210.008	8.711	6.21918	7.894	7.9376	7.749	210.008	8.711	6.21918	7.96	1.25233
7.784	210.008	8.746	6.25345	7.935	8.04121	7.784	210.008	8.746	6.25345	7.999	1.25275
7.826	210.008	8.786	6.28798	7.97	8.16816	7.826	210.008	8.786	6.28798	8.04	1.25374
7.861	210.008	8.824	6.33163	8.005	8.27147	7.861	210.008	8.824	6.33163	8.078	1.25444
7.896	210.008	8.865	6.37011	8.046	8.39491	7.896	210.008	8.865	6.37011	8.119	1.25601
7.937	210.008	8.902	6.41199	8.081	8.50388	7.937	210.008	8.902	6.41199	8.158	1.25649
7.976	210.008	8.944	6.45121	8.116	8.61357	7.976	210.008	8.944	6.45121	8.197	1.25681
8.016	210.008	8.981	6.49281	8.158	8.7245	8.016	210.008	8.981	6.49281	8.235	1.25774
8.058	210.008	9.015	6.53082	8.192	8.85159	8.058	210.008	9.015	6.53082	8.277	1.25977
8.096	210.008	9.057	6.56719	8.227	8.96195	8.096	210.008	9.057	6.56719	8.315	1.25944
8.13	210.008	9.092	6.61057	8.269	9.07429	8.13	210.008	9.092	6.61057	8.355	1.26144
8.165	210.008	9.127	6.6466	8.304	9.21698	8.165	210.008	9.127	6.6466	8.393	1.26263
8.207	210.008	9.168	6.69096	8.343	9.36852	8.207	210.008	9.168	6.69096	8.434	1.26316
8.241	210.008	9.203	6.72848	8.381	9.53854	8.241	210.008	9.203	6.72848	8.472	1.26188
8.276	210.008	9.238	6.76477	8.422	9.57741	8.276	210.008	9.238	6.76477	8.513	1.26209
8.318	210.008	9.277	6.80092	8.458	9.71705	8.318	210.008	9.277	6.80092	8.552	1.2627
8.352	210.008	9.312	6.84179	8.493	9.83793	8.352	210.008	9.312	6.84179	8.593	1.2627
8.387	210.008	9.347	6.87847	8.535	9.98159	8.387	210.008	9.347	6.87847	8.631	1.26274
8.43	210.008	9.388	6.91488	8.569	10.0999	8.43	210.008	9.388	6.91488	8.672	1.26186
8.464	210.008	9.423	6.95931	8.604	10.2199	8.464	210.008	9.423	6.95931	8.708	1.26329
8.499	210.008	9.461	6.99591	8.639	10.3388	8.499	210.008	9.461	6.99591	8.743	1.26408
8.541	210.008	9.499	7.03661	8.679	10.4584	8.541	210.008	9.499	7.03661	8.777	1.26383
8.575	210.008	9.54	7.07655	8.714	10.6039	8.575	210.008	9.54	7.07655	8.819	1.26156
8.61	210.008	9.577	7.12135	8.751	10.7278	8.61	210.008	9.577	7.12135	8.853	1.26644
8.652	210.008	9.612	7.16082	8.789	10.8591	8.652	210.008	9.612	7.16082	8.887	1.26497
8.686	210.008	9.652	7.20528	8.831	10.9934	8.686	210.008	9.652	7.20528	8.929	1.26324
8.721	210.008	9.688	7.24327	8.867	11.1481	8.721	210.008	9.688	7.24327	8.964	1.26911
8.762	210.008	9.723	7.2823	8.909	11.2804	8.762	210.008	9.723	7.2823	8.999	1.26762
8.797	210.008	9.757	7.32016	8.947	11.4314	8.797	210.008	9.757	7.32016	9.041	1.2682
8.832	210.008	9.799	7.35733	8.989	11.5732	8.832	210.008	9.799	7.35733	9.076	1.26802
8.874	210.008	9.834	7.4029	9.026	11.7274	8.874	210.008	9.834	7.4029	9.11	1.26862
8.912	210.008	9.869	7.4423	9.06	11.8649	8.912	210.008	9.869	7.4423	9.153	1.27016
8.953	210.008	9.911	7.48177	9.101	12.0233	8.953	210.008	9.911	7.48177	9.187	1.26864
8.995	210.008	9.946	7.52796	9.136	12.1533	8.995	210.008	9.946	7.52796	9.222	1.26686
9.032	210.008	9.981	7.56722	9.171	12.2848	9.032	210.008	9.981	7.56722	9.263	1.26629
9.066	210.008	10.023	7.60553	9.205	12.419	9.066	210.008	10.023	7.60553	9.298	1.27564
9.107	210.008	10.057	7.65219	9.248	12.5529	9.107	210.008	10.057	7.65219	9.333	1.2793
9.143	210.008	10.1	7.69033	9.282	12.7183	9.143	210.008	10.1	7.69033	9.372	1.2714
9.177	210.008	10.138	7.74227	9.317	12.8538	9.177	210.008	10.138	7.74227	9.406	1.27173
9.212	210.008	10.178	7.78101	9.358	12.9916	9.212	210.008	10.178	7.78101	9.446	1.27403
9.253	210.008	10.219	7.83165	9.396	13.1525	9.253	210.008	10.219	7.83165	9.482	1.27165
9.287	210.008	10.256	7.87088	9.431	13.3032	9.287	210.008	10.256	7.87088	9.523	1.27321
9.322	210.008	10.291	7.91174	9.473	13.4429	9.322	210.008	10.291	7.91174	9.561	1.27173
9.364	210.008	10.325	7.95132	9.508	13.609	9.364	210.008	10.325	7.95132	9.595	1.26955
9.399	210.008	10.367	7.99175	9.549	13.7507	9.399	210.008	10.367	7.99175	9.636	1.26835
9.434	210.008	10.401	8.04108	9.589	13.9419	9.434	210.008	10.401	8.04108	9.672	1.2653
9.476	210.008	10.436	8.08216	9.628	14.0836	9.476	210.008	10.436	8.08216	9.707	1.2657
9.51	210.008	10.471	8.12157	9.663	14.2469	9.51	210.008	10.471	8.12157	9.742	1.26637
9.545	210.008	10.513	8.16151	9.698	14.3907	9.545	210.008	10.513	8.16151	9.783	1.26749
9.587	210.008	10.547	8.20763	9.739	14.5353	9.587	210.008	10.547	8.20763	9.817	1.26804
9.622	210.008	10.588	8.24776	9.774	14.7048	9.622	210.008	10.588	8.24776	9.853	1.26684
9.656	210.008	10.628	8.30124	9.811	14.8501	9.656	210.008	10.628	8.30124	9.893	1.26612
9.695	210.008	10.668	8.34002	9.85	15.008	9.695	210.008	10.668	8.34002	9.933	1.26474
9.729	210.008	10.709	8.39249	9.89	15.1763	9.729	210.008	10.709	8.39249	9.972	1.2645
9.764	210.008	10.747	8.43208	9.929	15.3413	9.764	210.008	10.747	8.43208	10.012	1.26444
9.805	210.008	10.789	8.48488	9.97	15.5132	9.805	210.008	10.789	8.48488	10.051	1.25713
9.845	210.008	10.827	8.52623	10.008	15.6893	9.845	210.008	10.827	8.52623	10.092	1.26612
9.885	210.008	10.868	8.58276	10.049	15.8548	9.885	210.008	10.868	8.58276	10.13	1.26471
9.926	210.008	10.907	8.62614	10.088	16.033	9.926	210.008	10.907	8.62614	10.171	1.26587
9.963	210.008	10.948	8.67861	10.129	16.1994	9.963	210.008	10.948	8.67861	10.21	1.26616
9.997	210.008	10.985	8.71922	10.166	16.3841	9.997	210.008	10.985	8.71922	10.251	1.26764
10.032	210.008	11.02	8.76125	10.207	16.5452	10.032	210.008	11.02	8.76125	10.289	1.26213
10.073	210.008	11.055	8.80186	10.244	16.7296	10.073	210.008	11.055	8.80186	10.33	1.262
10.108	210.008	11.095	8.84188	10.279	16.8967	10.108	210.008	11.095	8.84188	10.367	1.26631
10.142	210.008	11.129	8.88704	10.32	17.0824	10.142	210.008	11.129	8.88704	10.408	1.26411
10.185	210.008	11.168	8.92857	10.355	17.2361	10.185	210.008	11.168	8.92857	10.446	1.27239
10.22	210.008	11.205	8.97469	10.39	17.3937	10.22	210.008	11.205	8.97469	10.48	1.2915
10.262	210.008	11.247	9.0181	10.425	17.5528	10.262	210.008	11.247	9.0181	10.521	1.26865
10.296	210.008	11.283	9.06654	10.466	17.7136	10.296	210.008	11.283	9.06654	10.557	1.26661
10.331	210.008	11.318	9.1107	10.501	17.9024	10.331	210.008	11.318	9.1107	10.599	1.26528
10.366	210.008	11.36	9.15955	10.538	18.0636	10.366	210.008	11.36	9.15955	10.634	1.26288
10.407	210.008	11.395	9.20069	10.578	18.2294	10.407	210.008	11.395	9.20069	10.669	1.26722
10.442	210.008	11.43	9.24164	10.618	18.4185	10.442	210.008	11.43	9.24164	10.704	1.26427
10.477	210.008	11.472	9.2827	10.657	18.6052	10.477	210.008	11.472	9.2827	10.744	1.27657
10.519	210.008	11.507	9.33312	10.698	18.781	10.519	210.008	11.507	9.33312	10.778	1.27302
10.553	210.008	11.542	9.37288	10.737	18.9801	10.553	210.008	11.542	9.37288	10.815	1.26144
10.595	210.008	11.583	9.41433	10.779	19.1575	10.595	210.008	11.583	9.41433	10.856	1.25122
10.63	210.008	11.618	9.46335	10.815	19.3591	10.63	210.008	11.618	9.46335	10.895	1.26185
10.664	210.008	11.656	9.50562	10.857	19.5347	10.664	210.008	11.656	9.50562	10.934	1.27039
10.699	210.008	11.694	9.55082	10.895	19.7338	10.699	210.008	11.694	9.55082	10.974	1.25931
10.741	210.008	11.735	9.59539	10.93	19.9162	10.741	210.008	11.735	9.59539	11.014	1.26734
10.776	209.973	11.773	9.65397	10.971	20.113	10.776	209.973	11.773	9.65397	11.053	1.28059
10.81	209.601	11.808	9.70423	11.007	20.279	10.81	209.601	11.808	9.70423	11.094	1.27213
10.853	208.255	11.851	9.76151	11.041	20.4523	10.853	208.255	11.851	9.76151	11.132	1.27079
10.887	197.662	11.886	9.8089	11.076	20.6214	10.887	197.662	11.886	9.8089	11.174	1.26467
10.922	180.007	11.921	9.85331	11.117	20.7915	10.922	180.007	11.921	9.85331	11.211	1.26535
10.963	158.457	11.962	9.89744	11.152	20.9907	10.963	158.457	11.962	9.89744	11.253	1.26596
10.997	141.203	11.997	9.9519	11.195	21.1593	10.997	141.203	11.997	9.9519	11.288	1.26814
11.032	126.144	12.032	9.99628	11.229	21.3703	11.032	126.144	12.032	9.99628	11.331	1.2674
11.074	113.472	12.073	10.0443	11.268	21.5425	11.074	113.472	12.073	10.0443	11.367	1.2672
11.108	101.059	12.107	10.0967	11.305	21.732	11.108	101.059	12.107	10.0967	11.401	1.26658
11.143	92.4255	12.148	10.1401	11.347	21.9151	11.143	92.4255	12.148	10.1401	11.443	1.26644
11.185	84.5974	12.184	10.191	11.384	22.1286	11.185	84.5974	12.184	10.191	11.477	1.2664
11.219	76.5207	12.226	10.2365	11.419	22.3141	11.219	76.5207	12.226	10.2365	11.512	1.26444
11.255	70.8974	12.263	10.2887	11.46	22.5212	11.255	70.8974	12.263	10.2887	11.553	1.26293
11.296	65.3632	12.297	10.3347	11.496	22.6976	11.296	65.3632	12.297	10.3347	11.588	1.26398
11.335	59.7606	12.338	10.388	11.53	22.8782	11.335	59.7606	12.338	10.388	11.622	1.26467
11.376	55.1135	12.373	10.4326	11.565	23.0559	11.376	55.1135	12.373	10.4326	11.665	1.26438
11.414	51.6587	12.408	10.4778	11.606	23.2319	11.414	51.6587	12.408	10.4778	11.7	1.26459
11.456	49.4901	12.442	10.522	11.64	23.4353	11.456	49.4901	12.442	10.522	11.742	1.26425
11.493	46.9523	12.485	10.5659	11.676	23.6139	11.493	46.9523	12.485	10.5659	11.776	1.26394
11.534	42.669	12.519	10.6228	11.718	23.7987	11.534	42.669	12.519	10.6228	11.811	1.26347
11.572	33.8782	12.554	10.6681	11.756	24.0109	11.572	33.8782	12.554	10.6681	11.852	1.26329
11.613	25.0416	12.596	10.7133	11.796	24.2119	11.613	25.0416	12.596	10.7133	11.886	1.26278
11.651	18.7189	12.632	10.7659	11.836	24.4198	11.651	18.7189	12.632	10.7659	11.923	1.26226
11.691	14.9763	12.667	10.8149	11.875	24.629	11.691	14.9763	12.667	10.8149	11.963	1.26061
11.731	12.3994	12.709	10.8619	11.915	24.8339	11.731	12.3994	12.709	10.8619	12.003	1.26158
11.771	10.7546	12.744	10.9176	11.954	25.0431	11.771	10.7546	12.744	10.9176	12.043	1.26169
11.812	9.65822	12.786	10.964	11.995	25.2431	11.812	9.65822	12.786	10.964	12.082	1.26089
11.849	8.92908	12.825	11.0258	12.034	25.4654	11.849	8.92908	12.825	11.0258	12.122	1.26003
11.891	8.55188	12.866	11.0726	12.075	25.6666	11.891	8.55188	12.866	11.0726	12.162	1.2595
11.929	8.12361	12.906	11.1368	12.113	25.8898	11.929	8.12361	12.906	11.1368	12.202	1.25988
11.963	7.60424	12.944	11.1827	12.155	26.0886	11.963	7.60424	12.944	11.1827	12.241	1.25959
11.998	7.17339	12.985	11.2451	12.193	26.3111	11.998	7.17339	12.985	11.2451	12.281	1.25898
12.041	6.8594	13.024	11.2924	12.228	26.5205	12.041	6.8594	13.024	11.2924	12.32	1.25895
12.075	6.60559	13.064	11.352	12.27	26.7371	12.075	6.60559	13.064	11.352	12.36	1.25793
12.109	6.43555	13.104	11.4006	12.305	26.9259	12.109	6.43555	13.104	11.4006	12.4	1.25713
12.152	6.25734	13.145	11.4644	12.34	27.1162	12.152	6.25734	13.145	11.4644	12.439	1.25605
12.186	6.02121	13.183	11.5117	12.381	27.3032	12.186	6.02121	13.183	11.5117	12.479	1.25443
12.228	5.85562	13.225	11.5737	12.415	27.5242	12.228	5.85562	13.225	11.5737	12.519	1.25494
12.263	5.69901	13.262	11.6195	12.45	27.7169	12.263	5.69901	13.262	11.6195	12.559	1.25385
12.298	5.59874	13.304	11.681	12.492	27.9073	12.298	5.59874	13.304	11.681	12.599	1.25294
12.339	5.49734	13.342	11.727	12.527	28.1359	12.339	5.49734	13.342	11.727	12.638	1.25254
12.374	5.42114	13.376	11.7772	12.564	28.3303	12.374	5.42114	13.376	11.7772	12.678	1.25568
12.409	5.35162	13.411	11.8241	12.603	28.5323	12.409	5.35162	13.411	11.8241	12.717	1.25763
12.443	5.28664	13.451	11.8721	12.644	28.7383	12.443	5.28664	13.451	11.8721	12.757	1.26194
12.478	5.22879	13.485	11.9291	12.683	28.9688	12.478	5.22879	13.485	11.9291	12.796	1.29831
12.516	5.17445	13.522	11.9791	12.724	29.1818	12.516	5.17445	13.522	11.9791	12.837	1.32061
12.554	5.12013	13.561	12.0313	12.762	29.4142	12.554	5.12013	13.561	12.0313	12.876	1.35403
12.596	5.06725	13.602	12.0872	12.804	29.6243	12.596	5.06725	13.602	12.0872	12.915	1.38388
12.633	5.01259	13.641	12.1469	12.84	29.8525	12.633	5.01259	13.641	12.1469	12.954	1.41708
12.675	4.96786	13.682	12.2	12.881	30.0532	12.675	4.96786	13.682	12.2	12.994	1.44301
12.712	4.92006	13.72	12.2611	12.919	30.2872	12.712	4.92006	13.72	12.2611	13.034	1.46792
12.747	4.879	13.762	12.3184	12.961	30.496	12.747	4.879	13.762	12.3184	13.072	1.49908
12.789	4.84263	13.8	12.3793	12.998	30.7323	12.789	4.84263	13.8	12.3793	13.113	1.52531
12.831	4.80125	13.834	12.4344	13.032	30.9417	12.831	4.80125	13.834	12.4344	13.152	1.56094
12.873	4.76101	13.875	12.5009	13.073	31.1715	12.873	4.76101	13.875	12.5009	13.193	1.59664
12.91	4.72267	13.91	12.5558	13.108	31.3664	12.91	4.72267	13.91	12.5558	13.232	1.6322
12.952	4.69038	13.945	12.6102	13.143	31.5642	12.952	4.69038	13.945	12.6102	13.272	1.67233
12.988	4.65529	13.98	12.6621	13.177	31.7636	12.988	4.65529	13.98	12.6621	13.312	1.71001
		14.02	12.7159	13.219	31.9651	13.022	4.62627	14.02	12.7159	13.352	1.74635
		14.054	12.777	13.254	32.1966	13.063	4.59375	14.054	12.777	13.391	1.78404
		14.091	12.8294	13.29	32.392	13.099	4.56747	14.091	12.8294	13.431	1.81673
		14.131	12.8847	13.329	32.5983	13.134	4.54149	14.131	12.8847	13.47	1.85654
		14.171	12.9446	13.369	32.829	13.168	4.51634	14.171	12.9446	13.51	1.89228
		14.211	13.0094	13.408	33.0503	13.211	4.49215	14.211	13.0094	13.549	1.92749
		14.251	13.0707	13.448	33.2811	13.246	4.46236	14.251	13.0707	13.589	1.96472
		14.286	13.1343	13.487	33.5138	13.28	4.4396	14.286	13.1343	13.623	2.00031
		14.328	13.1877	13.528	33.7355	13.321	4.41738	14.328	13.1877	13.664	2.03178
		14.37	13.2503	13.563	33.9801	13.358	4.39156	14.37	13.2503	13.707	2.07201
		14.412	13.315	13.605	34.1804	13.4	4.36852	14.412	13.315	13.748	2.10878
		14.448	13.3774	13.646	34.4211	13.436	4.34382	14.448	13.3774	13.786	2.15195
		14.483	13.4313	13.688	34.6617	13.471	4.32232	14.483	13.4313	13.821	2.19055
		14.524	13.4937	13.726	34.9041	13.512	4.30231	14.524	13.4937	13.862	2.22937
		14.56	13.5439	13.768	35.1328	13.547	4.27839	14.56	13.5439	13.897	2.26162
		14.594	13.5973	13.806	35.3727	13.582	4.25913	14.594	13.5973	13.932	2.29637
		14.629	13.6522	13.84	35.5917	13.624	4.23632	14.629	13.6522	13.966	2.32817
		14.671	13.7059	13.881	35.8394	13.658	4.21759	14.671	13.7059	14.006	2.35319
		14.706	13.7717	13.916	36.0426	13.701	4.19922	14.706	13.7717	14.041	2.38564
		14.741	13.8253	13.95	36.2437	13.735	4.17828	14.741	13.8253	14.077	2.42561
		14.782	13.8795	13.985	36.4455	13.77	4.16075	14.782	13.8795	14.118	2.47345
		14.82	13.9408	14.025	36.6514	13.811	4.14312	14.82	13.9408	14.156	2.5268
		14.862	14.0036	14.06	36.8929	13.846	4.12264	14.862	14.0036	14.198	2.55949
		14.899	14.0658	14.096	37.0993	13.888	4.10584	14.899	14.0658	14.236	2.60845
		14.942	14.1228	14.137	37.3155	13.922	4.08644	14.942	14.1228	14.278	2.65177
		14.978	14.1918	14.176	37.554	13.957	4.07009	14.978	14.1918	14.316	2.70266
		15.02	14.2482	14.216	37.7932	13.997	4.05409	15.02	14.2482	14.358	2.75011
		15.056	14.3189	14.256	38.0254	14.032	4.03603	15.056	14.3189	14.396	2.79173
		15.091	14.375	14.295	38.2682	14.073	4.02041	15.091	14.375	14.436	2.83279
		15.134	14.4322	14.336	38.5027	14.108	4.00169	15.134	14.4322	14.475	2.88523
		15.169	14.503	14.374	38.7516	14.143	3.98674	15.169	14.503	14.515	2.94401
		15.211	14.5624	14.416	38.9758	14.184	3.96927	15.211	14.5624	14.555	3.01046
		15.25	14.6353	14.451	39.234	14.219	3.95451	15.25	14.6353	14.595	3.05958
		15.29	14.6903	14.493	39.4423	14.253	3.93984	15.29	14.6903	14.633	3.10013
		15.33	14.7644	14.53	39.6984	14.288	3.92542	15.33	14.7644	14.674	3.1325
		15.37	14.8245	14.565	39.9285	14.331	3.9111	15.37	14.8245	14.712	3.19748
		15.412	14.9472	14.606	40.1773	14.365	3.89341	15.412	14.9472	14.754	3.26992
		15.449	15.0083	14.641	40.3875	14.4	3.87945	15.449	15.0083	14.792	3.32192
		15.49	15.0831	14.675	40.6013	14.442	3.86564	15.49	15.0831	14.834	3.38966
		15.529	15.1402	14.71	40.8127	14.479	3.84871	15.529	15.1402	14.871	3.46607
		15.571	15.2185	14.751	41.0251	14.521	3.83438	15.571	15.2185	14.912	3.50483
		15.607	15.2777	14.786	41.2744	14.558	3.8184	15.607	15.2777	14.95	3.55005
		15.642	15.3398	14.822	41.4879	14.6	3.80419	15.642	15.3398	14.991	3.62913
		15.677	15.3972	14.862	41.7094	14.636	3.78849	15.677	15.3972	15.029	3.69484
		15.717	15.4569	14.902	41.9582	14.671	3.77483	15.717	15.4569	15.069	3.75589
		15.752	15.5292	14.942	42.1979	14.713	3.76175	15.752	15.5292	15.108	3.81855
		15.788	15.5886	14.981	42.4486	14.748	3.74634	15.788	15.5886	15.148	3.87924
		15.827	15.6688	15.021	42.6898	14.791	3.73365	15.827	15.6688	15.188	3.94835
		15.867	15.7458	15.061	42.9348	14.829	3.71702	15.867	15.7458	15.227	4.02153
		15.906	15.8184	15.101	43.1887	14.871	3.70455	15.906	15.8184	15.267	4.08642
		15.948	15.8943	15.141	43.4277	14.911	3.68771	15.948	15.8943	15.307	4.15754
		15.986	15.9826	15.18	43.6868	14.949	3.67563	15.986	15.9826	15.346	4.22617
		16.028	16.0493	15.221	43.9221	14.984	3.66257	16.028	16.0493	15.387	4.29632
		16.065	16.1201	15.258	44.177	15.018	3.65059	16.065	16.1201	15.425	4.37176
		16.107	16.1842	15.299	44.4095	15.059	3.6388	16.107	16.1842	15.466	4.44229
		16.144	16.2573	15.338	44.6681	15.093	3.62482	16.144	16.2573	15.503	4.53577
		16.179	16.3206	15.373	44.9077	15.128	3.61298	16.179	16.3206	15.545	4.60329
		16.221	16.3812	15.414	45.1707	15.167	3.60109	16.221	16.3812	15.583	4.68039
		16.255	16.4584	15.448	45.3851	15.208	3.58824	16.255	16.4584	15.624	4.76095
		16.29	16.5284	15.483	45.5971	15.247	3.57462	16.29	16.5284	15.662	4.84419
		16.331	16.5907	15.518	45.8167	15.287	3.56197	16.331	16.5907	15.703	4.93364
		16.366	16.6657	15.559	46.0374	15.325	3.54876	16.366	16.6657	15.741	5.00195
		16.401	16.7298	15.594	46.297	15.366	3.53645	16.401	16.7298	15.782	5.07257
		16.443	16.7931	15.629	46.5171	15.405	3.52331	16.443	16.7931	15.82	5.18354
		16.478	16.8662	15.67	46.7376	15.439	3.51101	16.478	16.8662	15.86	5.25929
		16.52	16.9491	15.708	46.9916	15.48	3.49796	16.52	16.9491	15.899	5.34838
		16.555	17.0496	15.75	47.2394	15.516	3.48713	16.555	17.0496	15.94	5.43171
		16.598	17.1165	15.787	47.5027	15.558	3.47338	16.598	17.1165	15.978	5.51834
		16.633	17.1961	15.828	47.7336	15.595	3.46254	16.633	17.1961	16.019	5.61102
		16.668	17.2625	15.866	47.9941	15.63	3.45097	16.668	17.2625	16.058	5.69523
		16.71	17.3449	15.908	48.2355	15.665	3.44044	16.71	17.3449	16.099	5.78646
		16.745	17.4109	15.945	48.5047	15.706	3.42981	16.745	17.4109	16.138	5.88554
		16.78	17.4796	15.987	48.743	15.741	3.41677	16.78	17.4796	16.177	5.98389
		16.821	17.5509	16.024	49.0078	15.776	3.40639	16.821	17.5509	16.218	6.08086
		16.856	17.6338	16.066	49.2442	15.817	3.39584	16.856	17.6338	16.256	6.18647
		16.898	17.7082	16.103	49.51	15.853	3.38373	16.898	17.7082	16.297	6.28012
		16.933	17.7998	16.145	49.7476	15.888	3.37296	16.933	17.7998	16.334	6.39391
		16.968	17.8747	16.181	50.0265	15.929	3.36275	16.968	17.8747	16.375	6.49155
		17.009	17.9529	16.216	50.2541	15.964	3.35014	17.009	17.9529	16.414	6.59035
		17.045	18.0464	16.258	50.4726	15.999	3.34	17.045	18.0464	16.448	6.6934
		17.085	18.1207	16.292	50.7424	16.041	3.32745	17.085	18.1207	16.489	6.80204
		17.121	18.2046	16.327	50.9689	16.075	3.31726	17.121	18.2046	16.525	6.89068
		17.163	18.2877	16.368	51.1926	16.118	3.30709	17.163	18.2877	16.559	6.98444
		17.2	18.3808	16.402	51.4493	16.153	3.29489	17.2	18.3808	16.594	7.08046
		17.242	18.4646	16.437	51.6692	16.188	3.28493	17.242	18.4646	16.636	7.17917
		17.28	18.5554	16.479	51.8978	16.229	3.2749	17.28	18.5554	16.67	7.29864
		17.322	18.638	16.514	52.1711	16.263	3.263	17.322	18.638	16.705	7.39491
		17.359	18.7323	16.549	52.3953	16.298	3.25314	17.359	18.7323	16.747	7.48985
		17.393	18.8231	16.591	52.6219	16.34	3.24307	17.393	18.8231	16.782	7.61002
		17.436	18.9278	16.626	52.8977	16.375	3.23097	17.436	18.9278	16.817	7.71343
		17.471	19.0106	16.667	53.1187	16.413	3.22104	17.471	19.0106	16.859	7.81586
		17.506	19.0909	16.702	53.3866	16.45	3.21058	17.506	19.0909	16.894	7.9376
		17.541	19.1724	16.737	53.6125	16.491	3.2003	17.541	19.1724	16.935	8.04121
		17.576	19.2532	16.779	53.8853	16.529	3.18838	17.576	19.2532	16.97	8.16816
		17.613	19.3453	16.814	54.1215	16.564	3.17789	17.613	19.3453	17.005	8.27147
		17.654	19.4479	16.849	54.3441	16.604	3.16677	17.654	19.4479	17.046	8.39491
		17.692	19.5832	16.891	54.5659	16.64	3.15704	17.692	19.5832	17.081	8.50388
		17.734	19.6812	16.926	54.8456	16.675	3.14716	17.734	19.6812	17.116	8.61357
		17.772	19.7852	16.96	55.0758	16.709	3.13747	17.772	19.7852	17.158	8.7245
		17.813	19.8744	17.001	55.2994	16.751	3.12777	17.813	19.8744	17.192	8.85159
		17.85	19.9962	17.036	55.5626	16.785	3.11684	17.85	19.9962	17.227	8.96195
		17.884	20.1056	17.078	55.7891	16.82	3.10741	17.884	20.1056	17.269	9.07429
		17.925	20.2109	17.113	56.0665	16.86	3.09803	17.925	20.2109	17.304	9.21698
		17.961	20.3039	17.147	56.2976	16.897	3.08678	17.961	20.3039	17.343	9.36852
		17.995	20.4046	17.189	56.5664	16.939	3.07699	17.995	20.4046	17.381	9.53854
		18.03	20.5048	17.223	56.796	16.975	3.06559	18.03	20.5048	17.422	9.57741
		18.072	20.5979	17.258	57.0268	17.018	3.05567	18.072	20.5979	17.458	9.71705
		18.107	20.7067	17.293	57.257	17.053	3.04457	18.107	20.7067	17.493	9.83793
		18.142	20.7959	17.335	57.4879	17.087	3.03515	18.142	20.7959	17.535	9.98159
		18.183	20.8814	17.37	57.7593	17.129	3.02591	18.183	20.8814	17.569	10.0999
		18.222	20.9871	17.406	57.9901	17.164	3.01481	18.222	20.9871	17.604	10.2199
		18.262	21.0926	17.447	58.2333	17.205	3.00558	18.262	21.0926	17.639	10.3388
		18.302	21.1982	17.486	58.5016	17.24	2.9948	18.302	21.1982	17.679	10.4584
		18.341	21.3125	17.525	58.7576	17.275	2.98538	18.341	21.3125	17.714	10.6039
		18.381	21.4291	17.566	59.023	17.316	2.97453	18.381	21.4291	17.751	10.7278
		18.421	21.55	17.604	59.2871	17.352	2.9653	18.421	21.55	17.789	10.8591
		18.46	21.6653	17.646	59.5375	17.387	2.95603	18.46	21.6653	17.831	10.9934
		18.499	21.7762	17.683	59.8188	17.422	2.94695	18.499	21.7762	17.867	11.1481
		18.54	21.8866	17.717	60.0611	17.462	2.93774	18.54	21.8866	17.909	11.2804
		18.579	21.9994	17.758	60.3356	17.497	2.92719	18.579	21.9994	17.947	11.4314
		18.621	22.1096	17.792	60.5638	17.533	2.91828	18.621	22.1096	17.989	11.5732
		18.658	22.2497	17.827	60.7959	17.572	2.90909	18.658	22.2497	18.026	11.7274
		18.7	22.3625	17.869	61.0297	17.612	2.89879	18.7	22.3625	18.06	11.8649
		18.738	22.4849	17.903	61.3025	17.651	2.88822	18.738	22.4849	18.101	12.0233
		18.772	22.5986	17.938	61.5344	17.692	2.8784	18.772	22.5986	18.136	12.1533
		18.813	22.7263	17.98	61.7672	17.731	2.86755	18.813	22.7263	18.171	12.2848
		18.848	22.8325	18.015	62.0451	17.772	2.85791	18.848	22.8325	18.205	12.419
		18.883	22.9428	18.052	62.2791	17.81	2.84714	18.883	22.9428	18.248	12.5529
		18.917	23.0702	18.091	62.5234	17.852	2.83745	18.917	23.0702	18.282	12.7183
		18.958	23.2015	18.131	62.7889	17.889	2.82673	18.958	23.2015	18.317	12.8538
		18.992	23.3336	18.171	63.0615	17.923	2.81708	18.992	23.3336	18.358	12.9916
		19.028	23.4482	18.211	63.3226	17.964	2.8064	19.028	23.4482	18.396	13.1525
		19.069	23.5713	18.251	63.5938	18	2.7973	19.069	23.5713	18.431	13.3032
		19.108	23.7065	18.29	63.8534	18.034	2.78807	19.108	23.7065	18.473	13.4429
		19.147	23.8337	18.33	64.1231	18.069	2.77908	19.147	23.8337	18.508	13.609
		19.188	23.9608	18.37	64.3863	18.111	2.7701	19.188	23.9608	18.549	13.7507
		19.226	24.1004	18.409	64.6596	18.146	2.75932	19.226	24.1004	18.589	13.9419
		19.267	24.2204	18.45	64.9264	18.189	2.75063	19.267	24.2204	18.628	14.0836
		19.304	24.3719	18.488	65.1967	18.224	2.73995	19.304	24.3719	18.663	14.2469
		19.339	24.5007	18.53	65.4532	18.26	2.73182	19.339	24.5007	18.698	14.3907
		19.38	24.6436	18.568	65.7348	18.3	2.72175	19.38	24.6436	18.739	14.5353
		19.416	24.7753	18.61	65.9942	18.339	2.71076	19.416	24.7753	18.774	14.7048
		19.458	24.9282	18.648	66.2821	18.379	2.69917	19.458	24.9282	18.811	14.8501
		19.496	25.0444	18.689	66.5289	18.419	2.68595	19.496	25.0444	18.85	15.008
		19.53	25.1732	18.727	66.8139	18.458	2.67233	19.53	25.1732	18.89	15.1763
		19.565	25.2962	18.762	67.07	18.499	2.6544	19.565	25.2962	18.929	15.3413
		19.606	25.4217	18.803	67.3489	18.536	2.63638	19.606	25.4217	18.97	15.5132
		19.641	25.5718	18.838	67.583	18.578	2.62241	19.641	25.5718	19.008	15.6893
		19.683	25.6944	18.873	67.823	18.614	2.61032	19.683	25.6944	19.049	15.8548
		19.718	25.8459	18.907	68.0561	18.648	2.60632	19.718	25.8459	19.088	16.033
		19.755	25.9942	18.948	68.2912	18.689	2.60918	19.755	25.9942	19.129	16.1994
		19.794	26.1486	18.983	68.5667	18.725	2.61679	19.794	26.1486	19.166	16.3841
		19.835	26.3223	19.025	68.8013	18.767	2.63193	19.835	26.3223	19.207	16.5452
		19.873	26.4767	19.06	69.0963	18.805	2.64671	19.873	26.4767	19.244	16.7296
		19.915	26.6195	19.096	69.3328	18.846	2.67111	19.915	26.6195	19.279	16.8967
		19.952	26.7721	19.136	69.5779	18.885	2.69159	19.952	26.7721	19.32	17.0824
		19.987	26.912	19.176	69.8397	18.926	2.72423	19.987	26.912	19.355	17.2361
		20.028	27.1042	19.216	70.1194	18.963	2.75345	20.028	27.1042	19.39	17.3937
		20.063	27.2389	19.255	70.3853	19.005	2.791	20.063	27.2389	19.425	17.5528
		20.106	27.4206	19.295	70.6601	19.042	2.82248	20.106	27.4206	19.466	17.7136
		20.143	27.5491	19.334	70.9263	19.083	2.87293	20.143	27.5491	19.501	17.9024
		20.177	27.6954	19.373	71.192	19.121	2.92112	20.177	27.6954	19.538	18.0636
		20.212	27.8318	19.414	71.4564	19.162	3.00093	20.212	27.8318	19.578	18.2294
		20.253	27.9711	19.452	71.7388	19.2	3.07234	20.253	27.9711	19.618	18.4185
		20.288	28.153	19.493	72.0013	19.235	3.18089	20.288	28.153	19.657	18.6052
		20.324	28.2943	19.53	72.2873	19.269	3.34202	20.324	28.2943	19.698	18.781
		20.365	28.4419	19.571	72.5276	19.31	3.55282	20.365	28.4419	19.737	18.9801
		20.404	28.6064	19.609	72.8147	19.345	3.86419	20.404	28.6064	19.779	19.1575
		20.444	28.773	19.643	73.0726	19.38	4.17801	20.444	28.773	19.815	19.3591
		20.484	28.9377	19.683	73.3499	19.422	4.53009	20.484	28.9377	19.857	19.5347
		20.524	29.1044	19.719	73.5839	19.457	5.01783	20.524	29.1044	19.895	19.7338
		20.564	29.2742	19.753	73.8283	19.492	5.54503	20.564	29.2742	19.93	19.9162
		20.603	29.4575	19.788	74.0663	19.533	6.13155	20.603	29.4575	19.971	20.113
		20.644	29.718	19.829	74.305	19.568	6.77687	20.644	29.718	20.007	20.279
		20.682	29.9307	19.864	74.5869	19.603	7.31192	20.682	29.9307	20.041	20.4523
		20.724	30.1264	19.898	74.8233	19.644	8.04449	20.724	30.1264	20.076	20.6214
		20.762	30.3295	19.941	75.0628	19.679	8.84811	20.762	30.3295	20.117	20.7915
		20.803	30.4998	19.977	75.3601	19.714	9.97742	20.803	30.4998	20.152	20.9907
		20.84	30.7012	20.02	75.61	19.756	11.2904	20.84	30.7012	20.195	21.1593
		20.882	30.8776	20.055	75.9068	19.79	13.0151	20.882	30.8776	20.229	21.3703
		20.918	31.0781	20.089	76.1448	19.825	14.4876	20.918	31.0781	20.268	21.5425
		20.953	31.2497	20.131	76.3871	19.865	15.776	20.953	31.2497	20.305	21.732
		20.995	31.4641	20.165	76.6729	19.9	17.1982	20.995	31.4641	20.347	21.9151
		21.029	31.7441	20.2	76.9085	19.938	18.4363	21.029	31.7441	20.384	22.1286
		21.064	31.9367	20.242	77.2019	19.977	19.8589	21.064	31.9367	20.419	22.3141
		21.099	32.1266	20.277	77.4423	20.019	21.4572	21.099	32.1266	20.46	22.5212
		21.141	32.3186	20.32	77.6813	20.057	23.3918	21.141	32.3186	20.496	22.6976
		21.175	32.5472	20.354	77.9729	20.098	25.2387	21.175	32.5472	20.53	22.8782
		21.211	32.7936	20.389	78.2121	20.136	27.2027	21.211	32.7936	20.565	23.0559
		21.25	32.9926	20.429	78.456	20.178	28.8098	21.25	32.9926	20.606	23.2319
		21.291	33.1974	20.463	78.7268	20.213	30.6214	21.291	33.1974	20.64	23.4353
		21.328	33.4203	20.506	78.9629	20.255	32.3304	21.328	33.4203	20.676	23.6139
		21.37	33.623	20.54	79.2583	20.292	34.4514	21.37	33.623	20.718	23.7987
		21.408	33.8547	20.575	79.5004	20.334	36.2273	21.408	33.8547	20.756	24.0109
		21.442	34.0516	20.617	79.7364	20.371	38.1613	21.442	34.0516	20.796	24.2119
		21.483	34.2738	20.65	80.0227	20.413	39.7833	21.483	34.2738	20.836	24.4198
		21.518	34.4667	20.692	80.2631	20.449	41.7533	21.518	34.4667	20.875	24.629
		21.553	34.6643	20.728	80.554	20.484	43.575	21.553	34.6643	20.915	24.8339
		21.588	34.8546	20.77	80.8009	20.525	45.6887	21.588	34.8546	20.954	25.0431
		21.629	35.0427	20.807	81.0921	20.56	47.5036	21.629	35.0427	20.995	25.2431
		21.664	35.2696	20.841	81.3465	20.595	49.3571	21.664	35.2696	21.034	25.4654
		21.7	35.4598	20.882	81.626	20.63	51.2477	21.7	35.4598	21.075	25.6666
		21.738	35.6636	20.917	81.8624	20.671	53.1143	21.738	35.6636	21.113	25.8898
		21.779	35.8767	20.952	82.1064	20.705	55.2931	21.779	35.8767	21.155	26.0886
		21.817	36.1084	20.987	82.35	20.741	57.2123	21.817	36.1084	21.193	26.3111
		21.859	36.327	21.028	82.5968	20.782	59.2124	21.859	36.327	21.228	26.5205
		21.896	36.5622	21.063	82.8836	20.82	61.4473	21.896	36.5622	21.27	26.7371
		21.939	36.7809	21.097	83.1185	20.86	63.6268	21.939	36.7809	21.305	26.9259
		21.975	37.0549	21.139	83.3551	20.9	65.9012	21.975	37.0549	21.34	27.1162
		22.009	37.2702	21.176	83.6482	20.94	68.2049	22.009	37.2702	21.381	27.3032
		22.051	37.5189	21.218	83.9068	20.979	70.4383	22.051	37.5189	21.415	27.5242
		22.086	37.7316	21.255	84.2009	21.018	72.9313	22.086	37.7316	21.45	27.7169
		22.121	37.9764	21.298	84.4606	21.059	75.3384	22.121	37.9764	21.492	27.9073
		22.156	38.23	21.334	84.7498	21.097	77.8832	22.156	38.23	21.527	28.1359
		22.197	38.4795	21.369	85.0075	21.138	80.3264	22.197	38.4795	21.564	28.3303
		22.231	38.7486	21.411	85.254	21.177	83.0558	22.231	38.7486	21.603	28.5323
		22.267	39.0487	21.446	85.5468	21.217	85.657	22.267	39.0487	21.644	28.7383
		22.308	39.2936	21.488	85.7869	21.256	88.5158	22.308	39.2936	21.683	28.9688
		22.348	39.5557	21.527	86.115	21.297	91.2011	22.348	39.5557	21.724	29.1818
		22.385	39.8203	21.566	86.3549	21.335	94.1764	22.385	39.8203	21.762	29.4142
		22.427	40.0724	21.607	86.6697	21.377	97.2407	22.427	40.0724	21.804	29.6243
		22.464	40.3681	21.645	86.914	21.415	100.961	22.464	40.3681	21.84	29.8525
		22.499	40.689	21.687	87.2306	21.457	104.385	22.499	40.689	21.881	30.0532
		22.54	40.9652	21.723	87.4767	21.495	108.078	22.54	40.9652	21.919	30.2872
		22.576	41.1896	21.758	87.7255	21.535	111.396	22.576	41.1896	21.961	30.496
		22.611	41.4239	21.793	87.9655	21.574	114.81	22.611	41.4239	21.998	30.7323
		22.646	41.6616	21.834	88.2133	21.615	117.844	22.646	41.6616	22.032	30.9417
		22.688	41.8996	21.869	88.4958	21.654	121.095	22.688	41.8996	22.073	31.1715
		22.723	42.2252	21.905	88.7388	21.694	124.298	22.723	42.2252	22.108	31.3664
		22.757	42.4907	21.946	88.9965	21.733	128.044	22.757	42.4907	22.143	31.5642
		22.798	42.7488	21.985	89.2754	21.774	131.692	22.798	42.7488	22.177	31.7636
		22.836	43.0702	22.025	89.5522	21.813	135.414	22.836	43.0702	22.219	31.9651
		22.878	43.3477	22.066	89.829	21.853	139.002	22.878	43.3477	22.254	32.1966
		22.915	43.6573	22.105	90.1143	21.892	142.762	22.915	43.6573	22.29	32.392
		22.956	43.9374	22.145	90.389	21.933	146.374	22.956	43.9374	22.329	32.5983
		22.994	44.2394	22.184	90.6713	21.972	150.414	22.994	44.2394	22.369	32.829
		23.034	44.5188	22.225	90.938	22.012	154.27	23.034	44.5188	22.408	33.0503
		23.073	44.8241	22.264	91.2332	22.051	158.356	23.073	44.8241	22.448	33.2811
		23.113	45.1409	22.305	91.499	22.092	162.244	23.113	45.1409	22.487	33.5138
		23.153	45.4531	22.343	91.7968	22.13	166.509	23.153	45.4531	22.528	33.7355
		23.193	45.7582	22.385	92.0531	22.172	170.471	23.193	45.7582	22.563	33.9801
		23.232	46.13	22.422	92.3435	22.207	174.836	23.232	46.13	22.605	34.1804
		23.272	46.4518	22.456	92.61	22.248	178.517	23.272	46.4518	22.646	34.4211
		23.312	46.7806	22.497	92.8937	22.289	183.053	23.312	46.7806	22.688	34.6617
		23.352	47.1253	22.534	93.1346	22.323	187.472	23.352	47.1253	22.726	34.9041
		23.392	47.4497	22.568	93.3877	22.358	191.355	23.392	47.4497	22.768	35.1328
		23.432	47.7951	22.603	93.6323	22.399	195.288	23.432	47.7951	22.806	35.3727
		23.473	48.1296	22.643	93.8743	22.434	199.951	23.473	48.1296	22.84	35.5917
		23.511	48.4805	22.678	94.1603	22.468	203.941	23.511	48.4805	22.881	35.8394
		23.553	48.8435	22.714	94.4084	22.511	207.609	23.553	48.8435	22.916	36.0426
		23.59	49.2333	22.754	94.6554	22.545	208.441	23.59	49.2333	22.95	36.2437
		23.624	49.5803	22.794	94.9375	22.583	208.644	23.624	49.5803	22.985	36.4455
		23.659	49.9042	22.833	95.2194	22.622	208.843	23.659	49.9042	23.025	36.6514
		23.701	50.3538	22.874	95.4852	22.664	209.062	23.701	50.3538	23.06	36.8929
		23.736	50.7709	22.912	95.7826	22.702	209.21	23.736	50.7709	23.096	37.0993
		23.771	51.106	22.954	96.0448	22.737	209.35	23.771	51.106	23.137	37.3155
		23.812	51.4692	22.991	96.3443	22.778	209.481	23.812	51.4692	23.176	37.554
		23.846	51.8674	23.034	96.6054	22.814	209.569	23.846	51.8674	23.216	37.7932
		23.886	52.2317	23.07	96.8962	22.855	209.683	23.886	52.2317	23.256	38.0254
		23.923	52.6526	23.104	97.1587	22.893	209.747	23.923	52.6526	23.295	38.2682
		23.965	53.039	23.146	97.4458	22.928	209.806	23.965	53.039	23.336	38.5027
		24.002	53.4927	23.181	97.687	22.962	209.855	24.002	53.4927	23.374	38.7516
		24.037	53.8851	23.216	97.931	23.005	209.894	24.037	53.8851	23.416	38.9758
		24.078	54.3125	23.251	98.1753	23.039	209.935	24.078	54.3125	23.451	39.234
		24.113	54.6825	23.291	98.422	23.081	209.955	24.113	54.6825	23.493	39.4423
		24.148	55.1168	23.325	98.7089	23.117	209.969	24.148	55.1168	23.53	39.6984
		24.191	55.5828	23.362	98.952	23.152	209.982	24.191	55.5828	23.565	39.9285
		24.225	56.1591	23.401	99.2061	23.186	209.988	24.225	56.1591	23.606	40.1773
		24.26	56.5894	23.443	99.4775	23.226	209.994	24.26	56.5894	23.641	40.3875
		24.301	57.0146	23.481	99.771	23.262	209.997	24.301	57.0146	23.675	40.6013
		24.335	57.5306	23.522	100.034	23.304	210	24.335	57.5306	23.71	40.8127
		24.373	57.994	23.56	100.33	23.34	210.003	24.373	57.994	23.751	41.0251
		24.412	58.543	23.594	100.594	23.375	210.005	24.412	58.543	23.786	41.2744
		24.454	59.1419	23.635	100.874	23.417	210.006	24.454	59.1419	23.822	41.4879
		24.492	59.7915	23.671	101.112	23.451	210.007	24.492	59.7915	23.862	41.7094
		24.533	60.3351	23.712	101.422	23.494	210.008	24.533	60.3351	23.902	41.9582
		24.572	60.9184	23.75	101.659	23.535	210.008	24.572	60.9184	23.942	42.1979
		24.614	61.4425	23.791	101.974	23.573	210.008	24.614	61.4425	23.981	42.4486
		24.652	62.0133	23.829	102.21	23.608	210.008	24.652	62.0133	24.021	42.6898
		24.686	62.5649	23.863	102.474	23.642	210.008	24.686	62.5649	24.061	42.9348
		24.727	63.1771	23.898	102.716	23.685	210.008	24.727	63.1771	24.101	43.1887
		24.763	63.7431	23.94	102.96	23.72	210.008	24.763	63.7431	24.141	43.4277
		24.797	64.3326	23.974	103.26	23.762	210.008	24.797	64.3326	24.18	43.6868
		24.832	64.9236	24.009	103.497	23.796	210.008	24.832	64.9236	24.221	43.9221
		24.867	65.471	24.051	103.734	23.831	210.008	24.867	65.471	24.258	44.177
		24.906	66.0096	24.086	104.03	23.873	210.008	24.906	66.0096	24.299	44.4095
		24.944	66.657	24.12	104.277	23.907	210.008	24.944	66.657	24.338	44.6681
		24.985	67.2809	24.162	104.522	23.95	210.008	24.985	67.2809	24.373	44.9077
		25.022	67.9217	24.197	104.815	23.985	210.008	25.022	67.9217	24.414	45.1707
		25.065	68.485	24.238	105.056	24.02	210.008	25.065	68.485	24.448	45.3851
		25.101	69.3198	24.273	105.345	24.062	210.008	25.101	69.3198	24.483	45.5971
		25.144	70.0688	24.308	105.59	24.097	210.008	25.144	70.0688	24.518	45.8167
		25.179	70.8112	24.348	105.875	24.132	210.008	25.179	70.8112	24.559	46.0374
		25.213	71.4597	24.385	106.114	24.173	210.008	25.213	71.4597	24.594	46.297
		25.255	72.0344	24.419	106.371	24.209	210.008	25.255	72.0344	24.629	46.5171
		25.29	72.7628	24.454	106.618	24.244	210.008	25.29	72.7628	24.67	46.7376
		25.324	73.3397	24.496	106.859	24.284	210.008	25.324	73.3397	24.708	46.9916
		25.366	73.9928	24.531	107.151	24.319	210.008	25.366	73.9928	24.75	47.2394
		25.4	74.5305	24.566	107.398	24.353	210.008	25.4	74.5305	24.787	47.5027
		25.435	75.0936	24.607	107.641	24.394	210.008	25.435	75.0936	24.828	47.7336
		25.476	75.641	24.643	107.926	24.435	210.008	25.476	75.641	24.866	47.9941
		25.51	76.3293	24.685	108.185	24.473	210.008	25.51	76.3293	24.908	48.2355
		25.545	76.9192	24.722	108.477	24.508	210.008	25.545	76.9192	24.945	48.5047
		25.588	77.5314	24.764	108.734	24.549	210.008	25.588	77.5314	24.987	48.743
		25.622	78.2323	24.8	109.025	24.585	210.008	25.622	78.2323	25.024	49.0078
		25.657	78.7971	24.842	109.283	24.619	210.008	25.657	78.7971	25.066	49.2442
		25.699	79.3663	24.878	109.574	24.653	210.008	25.699	79.3663	25.103	49.51
		25.736	80.1074	24.913	109.826	24.696	210.008	25.736	80.1074	25.145	49.7476
		25.778	80.944	24.955	110.067	24.73	210.008	25.778	80.944	25.181	50.0265
		25.815	81.6625	24.989	110.365	24.772	210.008	25.815	81.6625	25.216	50.2541
		25.857	82.2641	25.031	110.609	24.807	210.008	25.857	82.2641	25.258	50.4726
		25.894	82.9197	25.069	110.926	24.842	210.008	25.894	82.9197	25.292	50.7424
		25.936	83.532	25.109	111.163	24.884	210.008	25.936	83.532	25.327	50.9689
		25.972	84.2583	25.149	111.486	24.919	210.008	25.972	84.2583	25.368	51.1926
		26.014	84.9032	25.189	111.73	24.954	210.008	26.014	84.9032	25.402	51.4493
		26.051	85.6247	25.23	112.052	24.996	210.008	26.051	85.6247	25.437	51.6692
		26.094	86.257	25.268	112.29	25.03	210.008	26.094	86.257	25.479	51.8978
		26.13	86.9648	25.309	112.606	25.065	210.008	26.13	86.9648	25.514	52.1711
		26.172	87.587	25.347	112.842	25.107	210.008	26.172	87.587	25.549	52.3953
		26.21	88.2867	25.387	113.155	25.143	210.008	26.21	88.2867	25.591	52.6219
		26.25	88.917	25.427	113.396	25.185	210.008	26.25	88.917	25.626	52.8977
		26.289	89.5883	25.468	113.72	25.226	210.008	26.289	89.5883	25.667	53.1187
		26.329	90.2732	25.505	113.96	25.265	210.008	26.329	90.2732	25.702	53.3866
		26.369	90.9402	25.547	114.271	25.299	210.008	26.369	90.9402	25.737	53.6125
		26.407	91.6496	25.585	114.513	25.341	210.008	26.407	91.6496	25.779	53.8853
		26.449	92.2934	25.626	114.835	25.375	210.008	26.449	92.2934	25.814	54.1215
		26.485	93.0558	25.664	115.073	25.41	210.008	26.485	93.0558	25.849	54.3441
		26.519	93.6914	25.705	115.382	25.452	210.008	26.519	93.6914	25.891	54.5659
		26.561	94.4557	25.743	115.623	25.486	210.008	26.561	94.4557	25.926	54.8456
		26.595	95.1812	25.784	115.932	25.521	210.008	26.595	95.1812	25.96	55.0758
		26.63	96.0143	25.823	116.173	25.563	210.008	26.63	96.0143	26.001	55.2994
		26.673	96.7623	25.864	116.484	25.597	210.008	26.673	96.7623	26.036	55.5626
		26.708	97.6237	25.901	116.72	25.632	210.008	26.708	97.6237	26.078	55.7891
		26.743	98.3173	25.936	116.983	25.674	210.008	26.743	98.3173	26.113	56.0665
		26.784	99.001	25.97	117.227	25.709	210.008	26.784	99.001	26.147	56.2976
		26.819	99.83	26.013	117.472	25.744	210.008	26.819	99.83	26.189	56.5664
		26.857	100.512	26.047	117.762	25.786	210.008	26.857	100.512	26.223	56.796
		26.896	101.257	26.082	118.002	25.82	210.008	26.896	101.257	26.258	57.0268
		26.936	102.044	26.123	118.243	25.855	210.008	26.936	102.044	26.293	57.257
		26.974	102.88	26.16	118.531	25.896	210.008	26.974	102.88	26.335	57.4879
		27.015	103.653	26.201	118.791	25.931	210.008	27.015	103.653	26.37	57.7593
		27.053	104.55	26.24	119.078	25.974	210.008	27.053	104.55	26.406	57.9901
		27.087	105.401	26.281	119.347	26.008	210.008	27.087	105.401	26.447	58.2333
		27.128	106.337	26.319	119.623	26.043	210.008	27.128	106.337	26.486	58.5016
		27.163	107.055	26.36	119.897	26.085	210.008	27.163	107.055	26.525	58.7576
		27.198	107.781	26.399	120.174	26.122	210.008	27.198	107.781	26.566	59.023
		27.233	108.462	26.438	120.455	26.157	210.008	27.233	108.462	26.604	59.2871
		27.274	109.18	26.478	120.732	26.196	210.008	27.274	109.18	26.646	59.5375
		27.308	110.023	26.518	121	26.235	210.008	27.308	110.023	26.683	59.8188
		27.344	110.84	26.557	121.279	26.276	210.008	27.344	110.84	26.717	60.0611
		27.385	111.755	26.598	121.55	26.317	210.008	27.385	111.755	26.758	60.3356
		27.423	112.669	26.636	121.832	26.355	210.008	27.423	112.669	26.792	60.5638
		27.465	113.457	26.677	122.107	26.389	210.008	27.465	113.457	26.827	60.7959
		27.502	114.366	26.716	122.39	26.424	210.008	27.502	114.366	26.869	61.0297
		27.544	115.17	26.756	122.651	26.466	210.008	27.544	115.17	26.903	61.3025
		27.58	116.066	26.795	122.93	26.5	210.008	27.58	116.066	26.938	61.5344
		27.623	116.897	26.834	123.204	26.542	210.008	27.623	116.897	26.98	61.7672
		27.659	117.91	26.875	123.482	26.577	210.008	27.659	117.91	27.015	62.0451
		27.702	118.766	26.913	123.758	26.611	210.008	27.702	118.766	27.052	62.2791
		27.738	119.745	26.954	124.028	26.646	210.008	27.738	119.745	27.091	62.5234
		27.78	120.641	26.993	124.312	26.687	210.008	27.78	120.641	27.131	62.7889
		27.816	121.905	27.034	124.575	26.722	210.008	27.816	121.905	27.171	63.0615
		27.858	122.925	27.072	124.864	26.757	210.008	27.858	122.925	27.211	63.3226
		27.895	124.054	27.113	125.124	26.798	210.008	27.895	124.054	27.251	63.5938
		27.937	124.989	27.151	125.405	26.833	210.008	27.937	124.989	27.29	63.8534
		27.974	126.029	27.192	125.667	26.876	210.008	27.974	126.029	27.33	64.1231
		28.016	126.934	27.23	125.957	26.917	210.008	28.016	126.934	27.37	64.3863
		28.054	127.951	27.265	126.219	26.956	210.008	28.054	127.951	27.409	64.6596
		28.096	128.927	27.306	126.507	26.99	210.008	28.096	128.927	27.45	64.9264
		28.132	129.932	27.341	126.744	27.025	210.008	28.132	129.932	27.488	65.1967
		28.175	130.805	27.376	126.985	27.068	210.008	28.175	130.805	27.53	65.4532
		28.211	131.848	27.41	127.218	27.102	210.008	28.211	131.848	27.568	65.7348
		28.253	132.83	27.452	127.456	27.143	210.008	28.253	132.83	27.61	65.9942
		28.29	133.987	27.487	127.746	27.179	210.008	28.29	133.987	27.648	66.2821
		28.332	134.978	27.521	127.987	27.214	210.008	28.332	134.978	27.689	66.5289
		28.368	136.08	27.564	128.231	27.248	210.008	28.368	136.08	27.727	66.8139
		28.411	137.002	27.599	128.519	27.289	210.008	28.411	137.002	27.762	67.07
		28.447	138.302	27.634	128.765	27.324	210.008	28.447	138.302	27.803	67.3489
		28.481	139.372	27.676	129.007	27.359	210.008	28.481	139.372	27.838	67.583
		28.523	140.357	27.711	129.298	27.4	210.008	28.523	140.357	27.873	67.823
		28.558	141.56	27.745	129.534	27.435	210.008	28.558	141.56	27.907	68.0561
		28.593	142.627	27.786	129.823	27.477	210.008	28.593	142.627	27.948	68.2912
		28.634	143.835	27.821	130.058	27.518	210.008	28.634	143.835	27.983	68.5667
		28.668	145.594	27.855	130.296	27.557	210.008	28.668	145.594	28.025	68.8013
		28.703	146.756	27.897	130.535	27.592	210.008	28.703	146.756	28.06	69.0963
		28.746	147.82	27.931	130.814	27.626	210.008	28.746	147.82	28.096	69.3328
		28.78	149.036	27.966	131.05	27.668	210.008	28.78	149.036	28.136	69.5779
		28.815	149.962	28.007	131.289	27.702	210.008	28.815	149.962	28.176	69.8397
		28.857	150.893	28.041	131.578	27.744	210.008	28.857	150.893	28.216	70.1194
		28.892	152.103	28.077	131.815	27.779	210.008	28.892	152.103	28.255	70.3853
		28.934	153.085	28.119	132.056	27.813	210.008	28.934	153.085	28.295	70.6601
		28.969	154.221	28.156	132.347	27.848	210.008	28.969	154.221	28.334	70.9263
		29.011	155.254	28.196	132.611	27.89	210.008	29.011	155.254	28.373	71.192
		29.049	156.559	28.236	132.874	27.924	210.008	29.049	156.559	28.414	71.4564
		29.083	157.661	28.276	133.163	27.959	210.008	29.083	157.661	28.452	71.7388
		29.124	158.858	28.315	133.433	28.001	210.008	29.124	158.858	28.493	72.0013
		29.159	159.856	28.355	133.703	28.036	210.008	29.159	159.856	28.53	72.2873
		29.193	160.851	28.395	133.978	28.07	210.008	29.193	160.851	28.571	72.5276
		29.228	161.857	28.434	134.249	28.113	210.008	29.228	161.857	28.609	72.8147
		29.268	162.832	28.474	134.517	28.147	210.008	29.268	162.832	28.643	73.0726
		29.303	163.991	28.513	134.79	28.182	210.008	29.303	163.991	28.683	73.3499
		29.34	165.029	28.554	135.051	28.224	210.008	29.34	165.029	28.719	73.5839
		29.38	165.802	28.592	135.342	28.259	210.008	29.38	165.802	28.753	73.8283
		29.42	166.616	28.633	135.596	28.294	210.008	29.42	166.616	28.788	74.0663
		29.458	167.872	28.672	135.883	28.336	210.008	29.458	167.872	28.829	74.305
		29.5	169.363	28.713	136.146	28.37	210.008	29.5	169.363	28.864	74.5869
		29.537	171.092	28.751	136.423	28.405	210.008	29.537	171.092	28.898	74.8233
		29.571	172.394	28.792	136.689	28.447	210.008	29.571	172.394	28.941	75.0628
		29.606	173.654	28.83	136.966	28.481	210.008	29.606	173.654	28.977	75.3601
		29.647	174.697	28.871	137.219	28.516	210.008	29.647	174.697	29.02	75.61
		29.681	176.032	28.91	137.518	28.558	210.008	29.681	176.032	29.055	75.9068
		29.716	177.377	28.951	137.778	28.593	210.008	29.716	177.377	29.089	76.1448
		29.757	178.797	28.99	138.053	28.628	210.008	29.757	178.797	29.131	76.3871
		29.792	180.486	29.03	138.315	28.67	210.008	29.792	180.486	29.165	76.6729
		29.834	181.801	29.068	138.582	28.704	210.008	29.834	181.801	29.2	76.9085
		29.869	183.772	29.109	138.852	28.747	210.008	29.869	183.772	29.242	77.2019
		29.911	185.436	29.148	139.137	28.787	210.008	29.911	185.436	29.277	77.4423
		29.947	187.422	29.189	139.395	28.824	210.008	29.947	187.422	29.32	77.6813
		29.981	189.229	29.228	139.673	28.859	210.008	29.981	189.229	29.354	77.9729
		30.021	191.618	29.268	139.936	28.893	210.008	30.021	191.618	29.389	78.2121
		30.058	193.357	29.307	140.214	28.935	210.008	30.058	193.357	29.429	78.456
		30.1	195.418	29.348	140.477	28.97	210.008	30.1	195.418	29.463	78.7268
		30.137	196.854	29.386	140.761	29.012	210.008	30.137	196.854	29.506	78.9629
		30.179	198.668	29.427	141.014	29.047	210.008	30.179	198.668	29.54	79.2583
		30.216	199.905	29.464	141.291	29.081	210.008	30.216	199.905	29.575	79.5004
		30.25	201.341	29.499	141.552	29.116	210.008	30.25	201.341	29.617	79.7364
		30.284	202.611	29.54	141.833	29.159	210.008	30.284	202.611	29.65	80.0227
		30.326	203.677	29.575	142.061	29.193	210.008	30.326	203.677	29.692	80.2631
		30.36	205.318	29.61	142.302	29.228	210.008	30.36	205.318	29.728	80.554
		30.394	206.35	29.644	142.534	29.27	210.008	30.394	206.35	29.77	80.8009
		30.428	206.568	29.687	142.763	29.304	210.008	30.428	206.568	29.807	81.0921
		30.47	206.728	29.721	143.064	29.347	210.008	30.47	206.728	29.841	81.3465
		30.505	206.888	29.755	143.303	29.382	210.008	30.505	206.888	29.882	81.626
		30.539	207.043	29.797	143.532	29.424	210.008	30.539	207.043	29.917	81.8624
		30.581	207.219	29.834	143.798	29.465	210.008	30.581	207.219	29.952	82.1064
		30.615	207.331	29.876	144.057	29.504	210.008	30.615	207.331	29.987	82.35
		30.658	207.455	29.912	144.335	29.538	210.008	30.658	207.455	30.028	82.5968
		30.692	207.618	29.954	144.583	29.573	210	30.692	207.618	30.063	82.8836
		30.727	207.728	29.99	144.875	29.613	209.551	30.727	207.728	30.097	83.1185
		30.768	207.841	30.025	145.122	29.648	206.834	30.768	207.841	30.139	83.3551
		30.803	207.943	30.067	145.35	29.683	194.162	30.803	207.943	30.176	83.6482
		30.837	208.033	30.101	145.633	29.725	167.872	30.837	208.033	30.218	83.9068
		30.879	208.114	30.143	145.866	29.759	147.421	30.879	208.114	30.255	84.2009
		30.914	208.22	30.182	146.164	29.794	131.447	30.914	208.22	30.298	84.4606
		30.948	208.297	30.223	146.403	29.837	118.797	30.948	208.297	30.334	84.7498
		30.991	208.376	30.263	146.724	29.871	101.001	30.991	208.376	30.369	85.0075
		31.025	208.455	30.302	146.955	29.905	79.4515	31.025	208.455	30.411	85.254
		31.06	208.521	30.342	147.254	29.947	57.6416	31.06	208.521	30.446	85.5468
		31.101	208.58	30.381	147.485	29.982	37.1262	31.101	208.58	30.488	85.7869
		31.136	208.644	30.423	147.796	30.024	25.9813	31.136	208.644	30.527	86.115
		31.17	208.713	30.461	148.022	30.059	18.2889	31.17	208.713	30.566	86.3549
		31.212	208.778	30.502	148.332	30.101	14.7944	31.212	208.778	30.607	86.6697
		31.247	208.847	30.54	148.561	30.137	12.014	31.247	208.847	30.645	86.914
		31.289	208.897	30.582	148.862	30.172	10.8757	31.289	208.897	30.687	87.2306
		31.323	208.954	30.62	149.099	30.215	9.9197	31.323	208.954	30.723	87.4767
		31.358	209.004	30.66	149.389	30.25	9.36302	31.358	209.004	30.758	87.7255
		31.392	209.053	30.699	149.616	30.285	8.787	31.392	209.053	30.793	87.9655
		31.433	209.091	30.732	149.871	30.326	8.41492	31.433	209.091	30.834	88.2133
		31.468	209.131	30.767	150.106	30.36	8.10102	31.468	209.131	30.869	88.4958
		31.51	209.172	30.809	150.34	30.395	7.73764	31.51	209.172	30.905	88.7388
		31.545	209.23	30.843	150.622	30.436	7.41419	31.545	209.23	30.946	88.9965
		31.58	209.27	30.878	150.85	30.471	7.11563	31.58	209.27	30.985	89.2754
		31.622	209.309	30.92	151.089	30.507	6.80817	31.622	209.309	31.025	89.5522
		31.656	209.359	30.962	151.388	30.547	6.44693	31.656	209.359	31.066	89.829
		31.698	209.406	30.999	151.662	30.587	6.18269	31.698	209.406	31.105	90.1143
		31.733	209.435	31.033	151.903	30.626	5.99238	31.733	209.435	31.145	90.389
		31.767	209.466	31.074	152.175	30.667	5.81993	31.767	209.466	31.184	90.6713
		31.809	209.518	31.109	152.4	30.706	5.66982	31.809	209.518	31.225	90.938
		31.844	209.542	31.143	152.63	30.745	5.5583	31.844	209.542	31.264	91.2332
		31.878	209.573	31.178	152.866	30.785	5.45508	31.878	209.573	31.305	91.499
		31.92	209.596	31.22	153.102	30.824	5.34105	31.92	209.596	31.343	91.7968
		31.954	209.659	31.254	153.387	30.864	5.23546	31.954	209.659	31.385	92.0531
		31.989	209.681	31.289	153.612	30.902	5.13268	31.989	209.681	31.422	92.3435
		32.029	209.671	31.332	153.843	30.944	5.05764	32.029	209.671	31.456	92.61
		32.065	209.717	31.367	154.125	30.98	4.9839	32.065	209.717	31.497	92.8937
		32.107	209.735	31.41	154.371	31.015	4.93155	32.107	209.735	31.534	93.1346
		32.148	209.764	31.446	154.643	31.057	4.88365	32.148	209.764	31.568	93.3877
		32.186	209.781	31.488	154.891	31.092	4.83076	32.186	209.781	31.603	93.6323
		32.227	209.805	31.524	155.168	31.134	4.78478	32.227	209.805	31.643	93.8743
		32.266	209.815	31.566	155.4	31.173	4.72868	32.266	209.815	31.678	94.1603
		32.301	209.834	31.602	155.676	31.214	4.68823	32.301	209.834	31.714	94.4084
		32.335	209.849	31.637	155.912	31.254	4.63877	32.335	209.849	31.754	94.6554
		32.378	209.86	31.679	156.144	31.293	4.60424	32.378	209.86	31.794	94.9375
		32.412	209.874	31.713	156.428	31.335	4.55898	32.412	209.874	31.833	95.2194
		32.453	209.885	31.756	156.653	31.373	4.52658	32.453	209.885	31.874	95.4852
		32.489	209.9	31.794	156.951	31.414	4.48479	32.489	209.9	31.912	95.7826
		32.531	209.912	31.835	157.18	31.451	4.45622	32.531	209.912	31.954	96.0448
		32.569	209.923	31.875	157.501	31.485	4.42781	32.569	209.923	31.991	96.3443
		32.603	209.935	31.915	157.738	31.52	4.40079	32.603	209.935	32.034	96.6054
		32.644	209.949	31.956	158.058	31.562	4.37435	32.644	209.949	32.07	96.8962
		32.68	209.955	31.994	158.264	31.596	4.34158	32.68	209.955	32.104	97.1587
		32.715	209.964	32.035	158.542	31.631	4.31606	32.715	209.964	32.146	97.4458
		32.75	209.972	32.074	158.773	31.671	4.29178	32.75	209.972	32.181	97.687
		32.792	209.976	32.115	159.084	31.71	4.26542	32.792	209.976	32.216	97.931
		32.826	209.982	32.154	159.322	31.749	4.23973	32.826	209.982	32.251	98.1753
		32.868	209.986	32.195	159.617	31.788	4.21396	32.868	209.986	32.291	98.422
		32.903	209.99	32.234	159.842	31.829	4.19003	32.903	209.99	32.325	98.7089
		32.938	209.994	32.274	160.132	31.867	4.16443	32.938	209.994	32.362	98.952
		32.972	209.995	32.314	160.36	31.908	4.14169	32.972	209.995	32.401	99.2061
		33.013	209.998	32.354	160.668	31.946	4.11881	33.013	209.998	32.443	99.4775
		33.048	209.999	32.393	160.892	31.987	4.09664	33.048	209.999	32.481	99.771
		33.083	210	32.434	161.182	32.025	4.07463	33.083	210	32.522	100.034
		33.125	210.001	32.472	161.408	32.066	4.05355	33.125	210.001	32.56	100.33
		33.159	210.002	32.513	161.692	32.104	4.03166	33.159	210.002	32.594	100.594
		33.201	210.003	32.551	161.917	32.145	4.01245	33.201	210.003	32.635	100.874
		33.235	210.004	32.593	162.212	32.183	3.99162	33.235	210.004	32.671	101.112
		33.27	210.004	32.631	162.436	32.225	3.97259	33.27	210.004	32.712	101.422
		33.304	210.005	32.665	162.688	32.263	3.95289	33.304	210.005	32.75	101.659
		33.345	210.005	32.7	162.913	32.305	3.93383	33.345	210.005	32.791	101.974
		33.38	210.006	32.742	163.137	32.343	3.9152	33.38	210.006	32.829	102.21
		33.414	210.006	32.776	163.404	32.384	3.89719	33.414	210.006	32.863	102.474
		33.457	210.006	32.811	163.629	32.422	3.87859	33.457	210.006	32.898	102.716
		33.491	210.006	32.854	163.858	32.464	3.86206	33.491	210.006	32.94	102.96
		33.526	210.007	32.889	164.147	32.501	3.84306	33.526	210.007	32.974	103.26
		33.568	210.007	32.923	164.373	32.544	3.82738	33.568	210.007	33.009	103.497
		33.602	210.007	32.965	164.6	32.579	3.80898	33.602	210.007	33.051	103.734
		33.636	210.007	33	164.87	32.614	3.79377	33.636	210.007	33.086	104.03
		33.677	210.007	33.042	165.1	32.656	3.77935	33.677	210.007	33.12	104.277
		33.712	210.007	33.081	165.412	32.691	3.76255	33.712	210.007	33.162	104.522
		33.746	210.007	33.121	165.636	32.726	3.74832	33.746	210.007	33.197	104.815
		33.788	210.007	33.156	165.912	32.768	3.73131	33.788	210.007	33.238	105.056
		33.822	210.007	33.19	166.164	32.803	3.71769	33.822	210.007	33.273	105.345
		33.857	210.007	33.231	166.393	32.844	3.70419	33.857	210.007	33.308	105.59
		33.899	210.007	33.266	166.636	32.878	3.68807	33.899	210.007	33.348	105.875
		33.933	210.007	33.302	166.848	32.913	3.67491	33.933	210.007	33.385	106.114
		33.967	210.007	33.343	167.08	32.954	3.6618	33.967	210.007	33.419	106.371
		34.01	210.007	33.381	167.346	32.989	3.64679	34.01	210.007	33.454	106.618
		34.045	210.007	33.423	167.603	33.023	3.63403	34.045	210.007	33.496	106.859
		34.079	210.007	33.46	167.862	33.065	3.62129	34.079	210.007	33.531	107.151
		34.122	210.007	33.502	168.112	33.1	3.60558	34.122	210.007	33.566	107.398
		34.157	210.007	33.54	168.393	33.139	3.59331	34.157	210.007	33.607	107.641
		34.191	210.007	33.58	168.667	33.176	3.57946	34.191	210.007	33.643	107.926
		34.233	210.007	33.621	168.92	33.218	3.56615	34.233	210.007	33.685	108.185
		34.267	210.007	33.659	169.184	33.256	3.55186	34.267	210.007	33.722	108.477
		34.302	210.007	33.7	169.429	33.29	3.5388	34.302	210.007	33.764	108.734
		34.344	210.007	33.738	169.679	33.331	3.52453	34.344	210.007	33.8	109.025
		34.382	210.007	33.78	169.917	33.368	3.51296	34.382	210.007	33.842	109.283
		34.424	210.007	33.818	170.173	33.402	3.50084	34.424	210.007	33.878	109.574
		34.465	210.007	33.86	170.426	33.437	3.48938	34.465	210.007	33.913	109.826
		34.503	210.007	33.895	170.697	33.478	3.47788	34.503	210.007	33.955	110.067
		34.544	210.007	33.937	170.917	33.512	3.46436	34.544	210.007	33.989	110.365
		34.582	210.007	33.976	171.192	33.548	3.45303	34.582	210.007	34.031	110.609
		34.616	210.007	34.017	171.435	33.586	3.44179	34.616	210.007	34.069	110.926
		34.658	210.007	34.055	171.701	33.627	3.42981	34.658	210.007	34.109	111.163
		34.693	210.007	34.089	171.952	33.665	3.41661	34.693	210.007	34.149	111.486
		34.728	210.007	34.13	172.219	33.707	3.40468	34.728	210.007	34.189	111.73
		34.762	210.007	34.166	172.441	33.744	3.39193	34.762	210.007	34.23	112.052
		34.804	210.007	34.2	172.677	33.786	3.38041	34.804	210.007	34.268	112.29
		34.838	210.007	34.235	172.903	33.824	3.36775	34.838	210.007	34.309	112.606
		34.88	210.007	34.276	173.126	33.858	3.35623	34.88	210.007	34.347	112.842
		34.914	210.007	34.311	173.371	33.899	3.3437	34.914	210.007	34.387	113.155
		34.949	210.007	34.346	173.587	33.935	3.3334	34.949	210.007	34.427	113.396
		34.983	210.007	34.387	173.811	33.969	3.32291	34.983	210.007	34.468	113.72
		35.025	210.007	34.425	174.068	34.004	3.31274	35.025	210.007	34.505	113.96
		35.06	210.007	34.466	174.322	34.045	3.30265	35.06	210.007	34.547	114.271
		35.094	210.007	34.505	174.584	34.08	3.29065	35.094	210.007	34.585	114.513
		35.137	210.007	34.544	174.832	34.114	3.28064	35.137	210.007	34.626	114.835
		35.171	210.007	34.585	175.085	34.157	3.2708	35.171	210.007	34.664	115.073
		35.213	210.007	34.624	175.356	34.192	3.25914	35.213	210.007	34.705	115.382
		35.248	210.007	34.665	175.589	34.226	3.249	35.248	210.007	34.743	115.623
		35.282	210.007	34.703	175.854	34.268	3.23912	35.282	210.007	34.784	115.932
		35.317	210.007	34.745	176.106	34.303	3.22754	35.317	210.007	34.823	116.173
		35.358	210.007	34.782	176.372	34.345	3.21779	35.358	210.007	34.864	116.484
		35.392	210.007	34.824	176.602	34.383	3.20488	35.392	210.007	34.901	116.72
		35.427	210.007	34.861	176.858	34.424	3.19552	35.427	210.007	34.936	116.983
		35.469	210.007	34.895	177.077	34.464	3.18298	35.469	210.007	34.97	117.227
		35.504	210.007	34.936	177.351	34.503	3.17354	35.504	210.007	35.013	117.472
		35.538	210.007	34.971	177.567	34.543	3.16185	35.538	210.007	35.047	117.762
		35.581	210.007	35.006	177.775	34.583	3.15252	35.581	210.007	35.082	118.002
		35.615	210.007	35.041	177.993	34.623	3.14072	35.615	210.007	35.123	118.243
		35.649	210.007	35.082	178.217	34.662	3.13168	35.649	210.007	35.16	118.531
		35.69	210.007	35.117	178.484	34.703	3.11966	35.69	210.007	35.201	118.791
		35.725	210.007	35.151	178.702	34.742	3.1106	35.725	210.007	35.24	119.078
		35.759	210.007	35.193	178.924	34.776	3.10095	35.759	210.007	35.281	119.347
		35.801	210.007	35.23	179.177	34.81	3.09181	35.801	210.007	35.319	119.623
		35.836	210.007	35.272	179.404	34.852	3.08287	35.836	210.007	35.36	119.897
		35.87	210.007	35.309	179.668	34.887	3.0724	35.87	210.007	35.399	120.174
		35.911	210.007	35.351	179.918	34.921	3.0636	35.911	210.007	35.438	120.455
		35.946	210.007	35.388	180.171	34.963	3.05489	35.946	210.007	35.478	120.732
		35.98	210.007	35.43	180.398	34.999	3.04426	35.98	210.007	35.518	121
		36.021	210.007	35.467	180.665	35.042	3.03503	36.021	210.007	35.557	121.279
		36.058	210.007	35.509	180.905	35.077	3.02456	36.058	210.007	35.598	121.55
		36.1	210.007	35.546	181.163	35.112	3.01565	36.1	210.007	35.636	121.832
		36.14	210.007	35.588	181.393	35.153	3.00707	36.14	210.007	35.677	122.107
		36.179	210.007	35.626	181.651	35.188	2.9969	36.179	210.007	35.716	122.39
		36.221	210.007	35.667	181.886	35.23	2.98838	36.221	210.007	35.756	122.651
		36.257	210.007	35.71	182.152	35.265	2.97794	36.257	210.007	35.795	122.93
		36.291	210.007	35.746	182.424	35.3	2.96934	36.291	210.007	35.834	123.204
		36.326	210.007	35.781	182.661	35.343	2.95927	36.326	210.007	35.875	123.482
		36.367	210.007	35.822	182.915	35.378	2.95055	36.367	210.007	35.913	123.758
		36.401	210.007	35.858	183.126	35.412	2.94201	36.401	210.007	35.954	124.028
		36.436	210.007	35.893	183.353	35.453	2.93367	36.436	210.007	35.993	124.312
		36.478	210.007	35.927	183.57	35.488	2.92372	36.478	210.007	36.034	124.575
		36.512	210.007	35.97	183.786	35.523	2.91542	36.512	210.007	36.072	124.864
		36.547	210.007	36.004	184.056	35.564	2.90714	36.547	210.007	36.113	125.124
		36.589	210.007	36.039	184.272	35.599	2.89732	36.589	210.007	36.151	125.405
		36.624	210.007	36.081	184.489	35.636	2.88906	36.624	210.007	36.192	125.667
		36.658	210.007	36.117	184.748	35.675	2.88044	36.658	210.007	36.23	125.957
		36.699	210.007	36.16	184.972	35.715	2.87109	36.699	210.007	36.265	126.219
		36.733	210.007	36.196	185.231	35.755	2.86154	36.733	210.007	36.306	126.507
		36.767	210.007	36.231	185.458	35.795	2.85231	36.767	210.007	36.341	126.744
		36.81	210.007	36.273	185.681	35.833	2.8426	36.81	210.007	36.376	126.985
		36.845	210.007	36.307	185.941	35.875	2.83384	36.845	210.007	36.41	127.218
		36.879	210.007	36.35	186.157	35.912	2.82433	36.879	210.007	36.452	127.456
		36.921	210.007	36.388	186.444	35.947	2.81538	36.921	210.007	36.487	127.746
		36.955	210.007	36.429	186.651	35.989	2.80596	36.955	210.007	36.521	127.987
		36.989	210.007	36.47	186.944	36.024	2.79764	36.989	210.007	36.564	128.231
		37.031	210.007	36.509	187.163	36.066	2.7878	37.031	210.007	36.599	128.519
		37.069	210.007	36.55	187.444	36.1	2.77983	37.069	210.007	36.634	128.765
		37.109	210.007	36.589	187.651	36.135	2.77182	37.109	210.007	36.676	129.007
		37.15	210.007	36.63	187.932	36.178	2.76381	37.15	210.007	36.711	129.298
		37.187	210.007	36.668	188.143	36.212	2.75398	37.187	210.007	36.745	129.534
		37.221	210.005	36.709	188.416	36.247	2.74603	37.221	210.005	36.786	129.823
		37.263	210.002	36.748	188.631	36.288	2.73809	37.263	210.002	36.821	130.058
		37.298	209.998	36.789	188.927	36.322	2.72886	37.298	209.998	36.855	130.296
		37.333	209.989	36.827	189.135	36.361	2.72085	37.333	209.989	36.897	130.535
		37.367	209.956	36.869	189.413	36.398	2.71174	37.367	209.956	36.931	130.814
		37.409	209.902	36.905	189.627	36.44	2.70323	37.409	209.902	36.966	131.05
		37.444	209.825	36.947	189.899	36.478	2.69377	37.444	209.825	37.007	131.289
		37.486	209.751	36.984	190.107	36.512	2.68498	37.486	209.751	37.041	131.578
		37.521	209.599	37.026	190.376	36.553	2.67542	37.521	209.599	37.077	131.815
		37.555	209.218	37.063	190.594	36.589	2.66764	37.555	209.218	37.119	132.056
		37.59	208.233	37.105	190.871	36.624	2.65934	37.59	208.233	37.156	132.347
		37.629	206.643	37.143	191.078	36.659	2.65125	37.629	206.643	37.196	132.611
		37.664	195.085	37.185	191.359	36.7	2.64315	37.664	195.085	37.236	132.874
		37.699	170.056	37.223	191.574	36.735	2.6333	37.699	170.056	37.276	133.163
		37.741	143.089	37.265	191.853	36.77	2.62558	37.741	143.089	37.315	133.433
		37.775	114.77	37.302	192.065	36.811	2.61751	37.775	114.77	37.355	133.703
		37.815	96.8616	37.336	192.294	36.847	2.60773	37.815	96.8616	37.395	133.978
		37.852	81.4061	37.371	192.506	36.89	2.59945	37.852	81.4061	37.434	134.249
		37.893	72.4779	37.413	192.716	36.925	2.58991	37.893	72.4779	37.474	134.517
		37.931	67.1244	37.448	192.973	36.96	2.5816	37.931	67.1244	37.513	134.79
		37.965	65.3424	37.482	193.193	37.002	2.5737	37.965	65.3424	37.554	135.051
		38.006	62.8727	37.523	193.406	37.036	2.56424	38.006	62.8727	37.592	135.342
		38.041	59.849	37.562	193.643	37.078	2.55638	38.041	59.849	37.633	135.596
		38.076	57.4512	37.603	193.879	37.117	2.54625	38.076	57.4512	37.672	135.883
		38.111	55.8382	37.642	194.122	37.156	2.53985	38.111	55.8382	37.713	136.146
		38.151	54.3135	37.68	194.355	37.196	2.53079	38.151	54.3135	37.751	136.423
		38.185	52.581	37.722	194.598	37.235	2.5226	38.185	52.581	37.792	136.689
		38.223	51.2831	37.759	194.86	37.275	2.51156	38.223	51.2831	37.83	136.966
		38.261	50.029	37.801	195.091	37.313	2.50326	38.261	50.029	37.871	137.219
		38.303	48.7782	37.838	195.352	37.354	2.49472	38.303	48.7782	37.91	137.518
		38.34	47.4443	37.873	195.575	37.392	2.48404	38.34	47.4443	37.951	137.778
		38.381	46.3884	37.914	195.822	37.432	2.47114	38.381	46.3884	37.99	138.053
		38.419	45.0818	37.949	196.033	37.472	2.45985	38.419	45.0818	38.03	138.315
		38.453	43.8445	37.983	196.246	37.513	2.44484	38.453	43.8445	38.068	138.582
		38.497	42.6153	38.018	196.456	37.55	2.43229	38.497	42.6153	38.109	138.852
		38.531	41.5914	38.061	196.674	37.591	2.41375	38.531	41.5914	38.148	139.137
		38.573	40.2537	38.095	196.931	37.63	2.39533	38.573	40.2537	38.189	139.395
		38.608	39.0586	38.13	197.142	37.672	2.36675	38.608	39.0586	38.228	139.673
		38.643	37.8982	38.171	197.351	37.709	2.3468	38.643	37.8982	38.268	139.936
		38.685	36.4193	38.208	197.598	37.75	2.32695	38.685	36.4193	38.307	140.214
		38.719	32.9792	38.249	197.827	37.788	2.31821	38.719	32.9792	38.348	140.477
		38.754	30.234	38.287	198.084	37.829	2.31199	38.754	30.234	38.386	140.761
		38.796	28.6653	38.329	198.32	37.866	2.30864	38.796	28.6653	38.427	141.014
		38.831	27.4166	38.371	198.576	37.901	2.30646	38.831	27.4166	38.464	141.291
		38.868	26.5153	38.408	198.828	37.936	2.30787	38.868	26.5153	38.499	141.552
		38.908	25.3001	38.442	199.052	37.978	2.31316	38.908	25.3001	38.54	141.833
		38.948	24.302	38.483	199.304	38.012	2.32203	38.948	24.302	38.575	142.061
		38.986	23.5394	38.519	199.514	38.047	2.33311	38.986	23.5394	38.61	142.302
		39.028	22.8846	38.554	199.729	38.089	2.34636	39.028	22.8846	38.644	142.534
		39.065	22.1856	38.588	199.941	38.123	2.36261	39.065	22.1856	38.687	142.763
		39.107	21.6238	38.631	200.147	38.158	2.37785	39.107	21.6238	38.721	143.064
		39.145	21.0752	38.665	200.411	38.199	2.3954	39.145	21.0752	38.755	143.303
		39.179	20.6303	38.699	200.622	38.234	2.4161	39.179	20.6303	38.797	143.532
		39.22	20.1667	38.742	200.815	38.277	2.43467	39.22	20.1667	38.834	143.798
		39.256	19.796	38.776	201.065	38.315	2.47034	39.256	19.796	38.876	144.057
		39.291	19.4253	38.81	201.277	38.355	2.50483	39.291	19.4253	38.912	144.335
		39.325	19.0881	38.852	201.49	38.396	2.55436	39.325	19.0881	38.954	144.583
		39.367	18.747	38.886	201.742	38.434	2.59607	39.367	18.747	38.99	144.875
		39.402	18.334	38.928	201.95	38.474	2.65362	39.402	18.334	39.025	145.122
		39.437	18.0267	38.963	202.195	38.514	2.70989	39.437	18.0267	39.067	145.35
		39.478	17.7309	38.997	202.408	38.554	2.81838	39.478	17.7309	39.101	145.633
		39.517	17.3843	39.039	202.66	38.594	2.93364	39.517	17.3843	39.143	145.866
		39.558	17.0488	39.073	202.861	38.635	3.12483	39.558	17.0488	39.182	146.164
		39.597	16.7283	39.108	203.067	38.672	3.26906	39.597	16.7283	39.223	146.403
		39.637	16.4219	39.142	203.273	38.713	3.45993	39.637	16.4219	39.263	146.724
		39.676	16.1159	39.184	203.476	38.752	3.62536	39.676	16.1159	39.302	146.955
		39.716	15.8155	39.218	203.736	38.793	3.91525	39.716	15.8155	39.342	147.254
		39.756	15.5268	39.252	203.946	38.832	4.15541	39.756	15.5268	39.381	147.485
		39.794	15.2466	39.294	204.149	38.873	4.5195	39.794	15.2466	39.423	147.796
		39.836	14.98	39.33	204.394	38.911	4.88537	39.836	14.98	39.461	148.022
		39.874	14.6991	39.364	204.604	38.952	5.75054	39.874	14.6991	39.502	148.332
		39.916	14.4604	39.406	204.816	38.989	6.5353	39.916	14.4604	39.54	148.561
		39.954	14.1861	39.441	204.968	39.024	7.23818	39.954	14.1861	39.582	148.862
		39.989	13.9533	39.475	204.996	39.058	7.88099	39.989	13.9533	39.62	149.099
		40.03	13.7056	39.518	205.038	39.1	8.55551	40.03	13.7056	39.66	149.389
		40.065	13.5018	39.552	205.058	39.134	9.39432	40.065	13.5018	39.699	149.616
		40.099	13.3052	39.593	205.083	39.169	10.2826	40.099	13.3052	39.732	149.871
		40.134	13.1109	39.629	205.108	39.211	11.3792	40.134	13.1109	39.767	150.106
		40.176	12.9241	39.663	205.133	39.248	12.7934	40.176	12.9241	39.809	150.34
		40.211	12.7055	39.697	205.156	39.29	14.0532	40.211	12.7055	39.843	150.622
		40.246	12.5235	39.74	205.18	39.328	15.3308	40.246	12.5235	39.878	150.85
		40.287	12.3453	39.774	205.197	39.369	16.4424	40.287	12.3453	39.92	151.089
		40.325	12.1464	39.809	205.218	39.407	17.8625	40.325	12.1464	39.962	151.388
		40.365	11.9665	39.85	205.243	39.447	19.4321	40.365	11.9665	39.999	151.662
		40.404	11.7722	39.886	205.268	39.486	21.0866	40.404	11.7722	40.033	151.903
		40.444	11.5948	39.92	205.287	39.526	22.7893	40.444	11.5948	40.074	152.175
		40.484	11.4154	39.962	205.308	39.566	24.4505	40.484	11.4154	40.109	152.4
		40.523	11.2363	39.996	205.331	39.606	26.1026	40.523	11.2363	40.143	152.63
		40.564	11.0769	40.031	205.35	39.646	27.6683	40.564	11.0769	40.178	152.866
		40.602	10.8983	40.072	205.373	39.685	29.2327	40.602	10.8983	40.22	153.102
		40.644	10.7483	40.107	205.391	39.726	30.7932	40.644	10.7483	40.254	153.387
		40.68	10.5828	40.149	205.408	39.764	32.6063	40.68	10.5828	40.289	153.612
		40.722	10.439	40.183	205.436	39.806	34.2988	40.722	10.439	40.332	153.843
		40.76	10.2866	40.217	205.454	39.844	36.0866	40.76	10.2866	40.367	154.125
		40.794	10.1471	40.259	205.471	39.886	37.6235	40.794	10.1471	40.41	154.371
		40.835	9.99828	40.293	205.491	39.924	39.3414	40.835	9.99828	40.446	154.643
		40.871	9.87686	40.327	205.508	39.966	40.9562	40.871	9.87686	40.488	154.891
		40.905	9.75784	40.365	205.528	40.002	42.8278	40.905	9.75784	40.524	155.168
		40.94	9.63852	40.402	205.55	40.037	44.5137	40.94	9.63852	40.566	155.4
		40.982	9.52145	40.443	205.568	40.078	46.4089	40.982	9.52145	40.602	155.676
		41.017	9.38318	40.481	205.586	40.113	48.0381	41.017	9.38318	40.637	155.912
		41.058	9.2742	40.522	205.609	40.148	49.686	41.058	9.2742	40.679	156.144
		41.093	9.14835	40.56	205.626	40.182	51.2901	41.093	9.14835	40.713	156.428
		41.135	9.04175	40.601	205.645	40.224	52.8953	41.135	9.04175	40.756	156.653
		41.172	8.91731	40.639	205.667	40.258	54.8938	41.172	8.91731	40.794	156.951
		41.206	8.81241	40.679	205.683	40.293	56.6422	41.206	8.81241	40.835	157.18
		41.248	8.68868	40.718	205.705	40.334	58.4266	41.248	8.68868	40.875	157.501
		41.283	8.58982	40.759	205.722	40.372	60.512	41.283	8.58982	40.915	157.738
		41.318	8.49552	40.797	205.74	40.414	62.557	41.318	8.49552	40.956	158.058
		41.352	8.40273	40.838	205.763	40.451	64.7737	41.352	8.40273	40.994	158.264
		41.393	8.31102	40.876	205.774	40.493	66.8194	41.393	8.31102	41.035	158.542
		41.428	8.20202	40.917	205.793	40.53	69.0881	41.428	8.20202	41.074	158.773
		41.464	8.114	40.955	205.816	40.573	70.9917	41.464	8.114	41.115	159.084
		41.505	8.02425	40.996	205.83	40.608	73.284	41.505	8.02425	41.154	159.322
		41.543	7.92862	41.03	205.855	40.643	75.4918	41.543	7.92862	41.195	159.617
		41.584	7.83285	41.072	205.867	40.685	77.5699	41.584	7.83285	41.234	159.842
		41.623	7.73916	41.114	205.879	40.719	80.0447	41.623	7.73916	41.274	160.132
		41.663	7.64917	41.156	205.905	40.761	82.1025	41.663	7.64917	41.314	160.36
		41.702	7.55562	41.193	205.917	40.796	84.6071	41.702	7.55562	41.354	160.668
		41.743	7.47181	41.227	205.936	40.831	86.6862	41.743	7.47181	41.393	160.892
		41.782	7.38094	41.268	205.953	40.873	89.232	41.782	7.38094	41.434	161.182
		41.823	7.29757	41.305	205.968	40.908	91.4077	41.823	7.29757	41.472	161.408
		41.861	7.21437	41.347	205.988	40.942	93.6345	41.861	7.21437	41.513	161.692
		41.903	7.13245	41.384	206.004	40.985	95.8957	41.903	7.13245	41.551	161.917
		41.94	7.05004	41.425	206.019	41.02	98.6813	41.94	7.05004	41.593	162.212
		41.982	6.97479	41.464	206.032	41.054	100.978	41.982	6.97479	41.631	162.436
		42.019	6.8919	41.498	206.053	41.096	103.25	42.019	6.8919	41.665	162.688
		42.061	6.82251	41.532	206.068	41.13	106.03	42.061	6.82251	41.7	162.913
		42.097	6.74074	41.573	206.082	41.166	108.349	42.097	6.74074	41.742	163.137
		42.14	6.67234	41.607	206.091	41.206	110.8	42.14	6.67234	41.776	163.404
		42.176	6.59584	41.642	206.106	41.246	113.593	42.176	6.59584	41.811	163.629
		42.211	6.53036	41.683	206.123	41.286	116.397	42.211	6.53036	41.854	163.858
		42.252	6.46862	41.721	206.141	41.325	119.256	42.252	6.46862	41.889	164.147
		42.287	6.39694	41.763	206.154	41.365	122.108	42.287	6.39694	41.923	164.373
		42.329	6.3374	41.804	206.174	41.405	124.997	42.329	6.3374	41.965	164.6
		42.367	6.25805	41.842	206.187	41.444	127.907	42.367	6.25805	42	164.87
		42.408	6.20102	41.875	206.2	41.484	130.876	42.408	6.20102	42.042	165.1
		42.448	6.12354	41.916	206.219	41.524	133.875	42.448	6.12354	42.081	165.412
		42.487	6.06833	41.951	206.233	41.564	136.939	42.487	6.06833	42.121	165.636
		42.527	5.99806	41.986	206.244	41.604	140.028	42.527	5.99806	42.156	165.912
		42.566	5.9429	42.02	206.259	41.643	143.158	42.566	5.9429	42.19	166.164
		42.606	5.87517	42.063	206.271	41.683	146.276	42.606	5.87517	42.231	166.393
		42.646	5.82214	42.097	206.292	41.722	149.517	42.646	5.82214	42.266	166.636
		42.687	5.7531	42.134	206.305	41.762	152.633	42.687	5.7531	42.302	166.848
		42.724	5.7019	42.173	206.315	41.802	155.898	42.724	5.7019	42.343	167.08
		42.766	5.63549	42.213	206.326	41.842	159.194	42.766	5.63549	42.381	167.346
		42.804	5.58634	42.251	206.346	41.881	162.542	42.804	5.58634	42.423	167.603
		42.839	5.53305	42.292	206.358	41.919	165.904	42.839	5.53305	42.46	167.862
		42.874	5.48361	42.331	206.37	41.961	169.168	42.874	5.48361	42.502	168.112
		42.916	5.43568	42.371	206.386	41.998	172.77	42.916	5.43568	42.54	168.393
		42.95	5.37819	42.411	206.4	42.04	176.022	42.95	5.37819	42.58	168.667
		42.987	5.33169	42.452	206.416	42.077	179.71	42.987	5.33169	42.621	168.92
		43.027	5.28351	42.491	206.43	42.111	182.982	43.027	5.28351	42.659	169.184
		43.066	5.22951	42.525	206.441	42.152	186.707	43.066	5.22951	42.7	169.429
		43.106	5.1791	42.565	206.46	42.188	189.86	43.106	5.1791	42.738	169.679
		43.146	5.12804	42.601	206.471	42.23	193.891	43.146	5.12804	42.78	169.917
		43.186	5.07713	42.635	206.482	42.268	197.096	43.186	5.07713	42.818	170.173
		43.225	5.02859	42.67	206.494	42.309	201.262	43.225	5.02859	42.86	170.426
		43.264	4.97925	42.712	206.506	42.347	204.483	43.264	4.97925	42.895	170.697
		43.305	4.93172	42.747	206.522	42.389	208.049	43.305	4.93172	42.937	170.917
		43.343	4.88373	42.783	206.53	42.426	208.291	43.343	4.88373	42.976	171.192
		43.384	4.83824	42.823	206.543	42.468	208.539	43.384	4.83824	43.017	171.435
		43.422	4.78993	42.861	206.555	42.506	208.695	43.422	4.78993	43.055	171.701
		43.457	4.74554	42.902	206.572	42.547	208.91	43.457	4.74554	43.089	171.952
		43.499	4.69778	42.94	206.582	42.585	209.034	43.499	4.69778	43.13	172.219
		43.534	4.65853	42.981	206.591	42.626	209.177	43.534	4.65853	43.166	172.441
		43.576	4.61193	43.023	206.608	42.665	209.288	43.576	4.61193	43.2	172.677
		43.61	4.57403	43.061	206.622	42.7	209.391	43.61	4.57403	43.235	172.903
		43.645	4.53651	43.096	206.64	42.734	209.471	43.645	4.53651	43.276	173.126
		43.68	4.49923	43.137	206.654	42.777	209.544	43.68	4.49923	43.311	173.371
		43.72	4.46232	43.172	206.663	42.811	209.637	43.72	4.46232	43.346	173.587
		43.754	4.42181	43.206	206.669	42.853	209.694	43.754	4.42181	43.387	173.811
		43.791	4.3861	43.241	206.68	42.887	209.745	43.791	4.3861	43.425	174.068
		43.832	4.34811	43.281	206.686	42.922	209.794	43.832	4.34811	43.466	174.322
		43.871	4.30779	43.316	206.704	42.963	209.851	43.871	4.30779	43.505	174.584
		43.911	4.26884	43.351	206.712	42.998	209.884	43.911	4.26884	43.544	174.832
		43.949	4.2285	43.392	206.708	43.033	209.909	43.949	4.2285	43.585	175.085
		43.99	4.19174	43.433	206.724	43.068	209.931	43.99	4.19174	43.624	175.356
		44.028	4.15279	43.472	206.738	43.109	209.947	44.028	4.15279	43.665	175.589
		44.07	4.11593	43.506	206.747	43.143	209.965	44.07	4.11593	43.703	175.854
		44.108	4.07795	43.547	206.763	43.186	209.974	44.108	4.07795	43.745	176.106
		44.149	4.04287	43.583	206.774	43.22	209.981	44.149	4.04287	43.782	176.372
		44.186	4.00515	43.617	206.774	43.255	209.986	44.186	4.00515	43.824	176.602
		44.228	3.97226	43.652	206.783	43.29	209.992	44.228	3.97226	43.861	176.858
		44.265	3.93431	43.693	206.795	43.331	209.995	44.265	3.93431	43.895	177.077
		44.307	3.90253	43.728	206.808	43.365	209.997	44.307	3.90253	43.936	177.351
		44.344	3.86688	43.77	206.814	43.4	210	44.344	3.86688	43.971	177.567
		44.386	3.83495	43.804	206.816	43.441	210.002	44.386	3.83495	44.006	177.775
		44.423	3.80089	43.839	206.828	43.476	210.004	44.423	3.80089	44.041	177.993
		44.465	3.76988	43.881	206.849	43.51	210.005	44.465	3.76988	44.082	178.217
		44.501	3.73474	43.916	206.856	43.551	210.006	44.501	3.73474	44.117	178.484
		44.536	3.70621	43.95	206.867	43.585	210.007	44.536	3.70621	44.151	178.702
		44.578	3.6783	43.985	206.886	43.62	210.007	44.578	3.6783	44.193	178.924
		44.613	3.64483	44.026	206.901	43.662	210.008	44.613	3.64483	44.23	179.177
		44.655	3.61782	44.06	206.894	43.702	210.008	44.655	3.61782	44.272	179.404
		44.694	3.58244	44.102	206.903	43.741	210.008	44.694	3.58244	44.309	179.668
		44.734	3.55572	44.137	206.918	43.782	210.008	44.734	3.55572	44.351	179.918
		44.774	3.52179	44.172	206.887	43.821	210.008	44.774	3.52179	44.388	180.171
		44.814	3.49615	44.214	206.887	43.855	210.008	44.814	3.49615	44.43	180.398
		44.855	3.46258	44.248	206.896	43.896	210.008	44.855	3.46258	44.467	180.665
		44.894	3.43769	44.283	206.886	43.931	210.008	44.894	3.43769	44.509	180.905
		44.934	3.40588	44.318	206.965	43.966	210.008	44.934	3.40588	44.546	181.163
		44.973	3.3819	44.359	206.938	44.009	210.008	44.973	3.3819	44.588	181.393
		45.014	3.35009	44.393	206.762	44.043	210.008	45.014	3.35009	44.626	181.651
		45.053	3.32691	44.435	206.663	44.085	210.008	45.053	3.32691	44.667	181.886
		45.093	3.29634	44.47	206.514	44.124	210.008	45.093	3.29634	44.71	182.152
		45.133	3.27351	44.504	206.279	44.165	210.008	45.133	3.27351	44.746	182.424
		45.174	3.24347	44.546	205.905	44.207	210.008	45.174	3.24347	44.781	182.661
		45.213	3.22113	44.58	205.56	44.245	210.008	45.213	3.22113	44.822	182.915
		45.253	3.19317	44.615	205.169	44.287	210.008	45.253	3.19317	44.858	183.126
		45.291	3.17141	44.649	204.312	44.324	210.008	45.291	3.17141	44.893	183.353
		45.333	3.14362	44.689	201.771	44.359	210.008	45.333	3.14362	44.927	183.57
		45.37	3.1229	44.724	197.413	44.4	210.008	45.37	3.1229	44.97	183.786
		45.412	3.09572	44.76	192.852	44.435	210.008	45.412	3.09572	45.004	184.056
		45.45	3.07522	44.8	187.614	44.47	210.008	45.45	3.07522	45.039	184.272
		45.491	3.04878	44.84	180.788	44.504	210.008	45.491	3.04878	45.081	184.489
		45.528	3.02876	44.878	169.866	44.545	210.008	45.528	3.02876	45.117	184.748
		45.562	3.00787	44.92	158.66	44.58	210.008	45.562	3.00787	45.16	184.972
		45.597	2.98828	44.957	140.964	44.615	210.008	45.597	2.98828	45.196	185.231
		45.638	2.96906	44.991	113.948	44.656	210.008	45.638	2.96906	45.231	185.458
		45.673	2.94664	45.026	86.1182	44.69	210.008	45.673	2.94664	45.273	185.681
		45.708	2.92801	45.068	64.9927	44.725	210.008	45.708	2.92801	45.307	185.941
		45.748	2.90955	45.102	50.2261	44.767	210.008	45.748	2.90955	45.35	186.157
		45.785	2.8886	45.137	43.0435	44.802	210.008	45.785	2.8886	45.388	186.444
		45.828	2.86913	45.179	38.2099	44.836	210.008	45.828	2.86913	45.429	186.651
		45.864	2.84636	45.213	34.3537	44.878	210.008	45.864	2.84636	45.47	186.944
		45.899	2.82789	45.253	32.154	44.913	210.008	45.899	2.82789	45.509	187.163
		45.941	2.80979	45.29	29.5693	44.948	210.008	45.941	2.80979	45.55	187.444
		45.976	2.78889	45.332	27.307	44.99	210.008	45.976	2.78889	45.589	187.651
		46.018	2.77176	45.369	23.516	45.024	210.008	46.018	2.77176	45.63	187.932
		46.057	2.74952	45.403	20.7581	45.059	210.008	46.057	2.74952	45.668	188.143
		46.092	2.73323	45.445	18.9654	45.101	210.008	46.092	2.73323	45.709	188.416
		46.129	2.71698	45.48	17.7129	45.136	210.008	46.129	2.71698	45.748	188.631
		46.164	2.69997	45.515	16.4772	45.17	210.008	46.164	2.69997	45.789	188.927
		46.198	2.68402	45.549	15.1638	45.213	210.008	46.198	2.68402	45.827	189.135
		46.24	2.6683	45.591	14.1986	45.247	210.008	46.24	2.6683	45.869	189.413
		46.275	2.64948	45.625	13.3936	45.282	210.008	46.275	2.64948	45.905	189.627
		46.31	2.63409	45.661	12.7557	45.323	210.008	46.31	2.63409	45.947	189.899
		46.351	2.61889	45.702	12.1319	45.358	210.008	46.351	2.61889	45.984	190.107
		46.386	2.60126	45.741	11.5467	45.392	210.008	46.386	2.60126	46.026	190.376
		46.427	2.58656	45.78	11.1207	45.434	210.008	46.427	2.58656	46.063	190.594
		46.462	2.56878	45.821	10.6839	45.469	210.008	46.462	2.56878	46.105	190.871
		46.497	2.55442	45.86	10.2754	45.504	210.008	46.497	2.55442	46.143	191.078
		46.538	2.53771	45.901	9.90757	45.546	210.008	46.538	2.53771	46.185	191.359
		46.573	2.52382	45.94	9.54784	45.58	210.008	46.573	2.52382	46.223	191.574
		46.608	2.5098	45.981	9.26073	45.615	210.008	46.608	2.5098	46.265	191.853
		46.65	2.49601	46.02	8.9341	45.657	210.008	46.65	2.49601	46.302	192.065
		46.685	2.47999	46.062	8.67102	45.692	210.008	46.685	2.47999	46.336	192.294
		46.719	2.46647	46.099	8.38469	45.726	210.008	46.719	2.46647	46.371	192.506
		46.754	2.45338	46.133	8.14499	45.767	210.008	46.754	2.45338	46.413	192.716
		46.791	2.44036	46.174	7.90382	45.802	210.008	46.791	2.44036	46.448	192.973
		46.833	2.42601	46.209	7.69747	45.844	210.008	46.833	2.42601	46.482	193.193
		46.869	2.41076	46.244	7.49605	45.883	210.008	46.869	2.41076	46.523	193.406
		46.911	2.39748	46.286	7.30433	45.924	210.008	46.911	2.39748	46.562	193.643
		46.948	2.3822	46.32	7.08361	45.965	210.008	46.948	2.3822	46.603	193.879
		46.983	2.36891	46.355	6.90954	46.004	210.008	46.983	2.36891	46.642	194.122
		47.023	2.355	46.396	6.73992	46.038	210.008	47.023	2.355	46.68	194.355
		47.059	2.34278	46.43	6.54268	46.08	210.008	47.059	2.34278	46.722	194.598
		47.093	2.33078	46.469	6.3825	46.116	210.008	47.093	2.33078	46.759	194.86
		47.128	2.31878	46.503	6.21531	46.15	210.008	47.128	2.31878	46.801	195.091
		47.17	2.30709	46.545	6.06773	46.185	210.008	47.17	2.30709	46.838	195.352
		47.204	2.29336	46.587	5.89119	46.226	210.008	47.204	2.29336	46.873	195.575
		47.24	2.2819	46.628	5.7309	46.261	210.008	47.24	2.2819	46.914	195.822
		47.28	2.27034	46.665	5.56625	46.303	210.008	47.28	2.27034	46.949	196.033
		47.319	2.25739	46.7	5.42797	46.337	210.008	47.319	2.25739	46.983	196.246
		47.36	2.24545	46.74	5.28561	46.372	210.008	47.36	2.24545	47.018	196.456
		47.399	2.23274	46.776	5.1638	46.407	210.008	47.399	2.23274	47.061	196.674
		47.439	2.22065	46.811	5.04057	46.448	210.008	47.439	2.22065	47.095	196.931
		47.478	2.2084	46.846	4.92439	46.482	210.008	47.478	2.2084	47.13	197.142
		47.518	2.19647	46.887	4.81005	46.517	210.008	47.518	2.19647	47.171	197.351
		47.557	2.18477	46.922	4.68439	46.559	210.008	47.557	2.18477	47.208	197.598
		47.596	2.17314	46.957	4.57882	46.594	210.008	47.596	2.17314	47.249	197.827
		47.637	2.16198	46.998	4.4746	46.636	210.008	47.637	2.16198	47.287	198.084
		47.674	2.15046	47.035	4.35232	46.676	210.008	47.674	2.15046	47.329	198.32
		47.715	2.1398	47.077	4.24883	46.716	210.008	47.715	2.1398	47.371	198.576
		47.752	2.12809	47.114	4.13429	46.75	210.008	47.752	2.12809	47.408	198.828
		47.787	2.11796	47.156	4.03544	46.784	210.008	47.787	2.11796	47.442	199.052
		47.821	2.10825	47.192	3.93187	46.826	210.008	47.821	2.10825	47.483	199.304
		47.863	2.09883	47.234	3.83856	46.861	210.008	47.863	2.09883	47.519	199.514
		47.898	2.08754	47.271	3.73735	46.903	210.008	47.898	2.08754	47.554	199.729
		47.933	2.07817	47.313	3.64986	46.938	210.008	47.933	2.07817	47.588	199.941
		47.974	2.06936	47.349	3.55082	46.972	210.008	47.974	2.06936	47.631	200.147
		48.008	2.05904	47.391	3.46945	47.013	210.008	48.008	2.05904	47.665	200.411
		48.045	2.05013	47.427	3.38051	47.048	210.008	48.045	2.05013	47.699	200.622
		48.084	2.041	47.469	3.30202	47.082	210.008	48.084	2.041	47.742	200.815
		48.123	2.03142	47.505	3.21537	47.117	210.008	48.123	2.03142	47.776	201.065
		48.164	2.02156	47.54	3.14487	47.158	210.008	48.164	2.02156	47.81	201.277
		48.202	2.01141	47.581	3.07692	47.192	210.008	48.202	2.01141	47.852	201.49
		48.244	2.00224	47.616	2.99583	47.234	210.008	48.244	2.00224	47.886	201.742
		48.28	1.99226	47.651	2.93156	47.269	210.008	48.28	1.99226	47.928	201.95
		48.315	1.98364	47.69	2.869	47.303	210.008	48.315	1.98364	47.963	202.195
		48.357	1.97537	47.724	2.80253	47.338	210.008	48.357	1.97537	47.997	202.408
		48.392	1.96558	47.759	2.74271	47.379	210.008	48.392	1.96558	48.039	202.66
		48.427	1.95746	47.801	2.68425	47.414	210.008	48.427	1.95746	48.073	202.861
		48.469	1.94811	47.836	2.61599	47.448	210.008	48.469	1.94811	48.108	203.067
		48.504	1.94019	47.871	2.56027	47.489	210.008	48.504	1.94019	48.142	203.273
		48.547	1.93255	47.912	2.50706	47.524	210.008	48.547	1.93255	48.184	203.476
		48.582	1.92287	47.947	2.44339	47.559	210.008	48.582	1.92287	48.218	203.736
		48.617	1.91549	47.982	2.39262	47.601	210.008	48.617	1.91549	48.252	203.946
		48.658	1.90804	48.024	2.33484	47.636	210.008	48.658	1.90804	48.294	204.149
		48.693	1.89905	48.058	2.28674	47.671	210.008	48.693	1.89905	48.33	204.394
		48.728	1.89169	48.101	2.23997	47.713	210.008	48.728	1.89169	48.364	204.604
		48.769	1.884	48.135	2.18536	47.752	210.008	48.769	1.884	48.406	204.816
		48.804	1.87569	48.17	2.14144	47.792	210.008	48.804	1.87569	48.441	204.968
		48.842	1.86855	48.211	2.0986	47.834	210.008	48.842	1.86855	48.475	204.996
		48.88	1.86041	48.245	2.04895	47.872	210.008	48.88	1.86041	48.518	205.038
		48.922	1.85307	48.28	2.00832	47.906	210.008	48.922	1.85307	48.552	205.058
		48.96	1.84485	48.322	1.96903	47.947	210.008	48.96	1.84485	48.593	205.083
		48.995	1.83718	48.356	1.92404	47.984	210.008	48.995	1.83718	48.629	205.108
		49.036	1.8294	48.394	1.88675	48.018	210.008	49.036	1.8294	48.663	205.133
		49.072	1.82297	48.432	1.84698	48.053	210.008	49.072	1.82297	48.697	205.156
		49.106	1.81622	48.474	1.80918	48.094	210.008	49.106	1.81622	48.74	205.18
		49.141	1.80971	48.512	1.76903	48.128	210.008	49.141	1.80971	48.774	205.197
		49.183	1.80296	48.547	1.73208	48.163	210.008	49.183	1.80296	48.809	205.218
		49.218	1.79512	48.588	1.69529	48.206	210.008	49.218	1.79512	48.85	205.243
		49.253	1.78867	48.623	1.66483	48.24	210.008	49.253	1.78867	48.886	205.268
		49.295	1.78219	48.657	1.63479	48.275	210.008	49.295	1.78219	48.92	205.287
		49.331	1.77469	48.692	1.60591	48.317	210.008	49.331	1.77469	48.962	205.308
		49.366	1.76807	48.734	1.5777	48.352	210.008	49.366	1.76807	48.996	205.331
		49.408	1.76182	48.768	1.54499	48.387	210.008	49.408	1.76182	49.031	205.35
		49.443	1.75438	48.803	1.51875	48.429	210.008	49.443	1.75438	49.072	205.373
		49.485	1.7483	48.838	1.49292	48.463	210.008	49.485	1.7483	49.107	205.391
		49.524	1.74025	48.88	1.46814	48.506	210.008	49.524	1.74025	49.149	205.408
		49.562	1.73391	48.914	1.43868	48.546	210.008	49.562	1.73391	49.183	205.436
		49.603	1.7263	48.954	1.41579	48.585	210.008	49.603	1.7263	49.217	205.454
		49.641	1.72033	48.994	1.38649	48.62	210.008	49.641	1.72033	49.259	205.471
		49.675	1.71408	49.033	1.36482	48.655	210.008	49.675	1.71408	49.293	205.491
		49.71	1.7082	49.075	1.33717	48.696	210.008	49.71	1.7082	49.327	205.508
		49.752	1.70246	49.112	1.31685	48.73	210.008	49.752	1.70246	49.365	205.528
		49.787	1.69582	49.153	1.29192	48.772	210.008	49.787	1.69582	49.402	205.55
		49.822	1.69025	49.19	1.27325	48.807	210.008	49.822	1.69025	49.443	205.568
		49.863	1.68453	49.224	1.25387	48.849	210.008	49.863	1.68453	49.481	205.586
		49.899	1.67799	49.259	1.2357	48.885	210.008	49.899	1.67799	49.522	205.609
		49.942	1.67225	49.3	1.21824	48.92	210.008	49.942	1.67225	49.56	205.626
		49.978	1.66563	49.335	1.19854	48.955	210.008	49.978	1.66563	49.601	205.645
				49.37	1.18235	48.997	210.008	50.021	1.65991	49.639	205.667
				49.411	1.16602	49.032	210.008	50.057	1.65367	49.679	205.683
				49.45	1.14801	49.067	210.008	50.091	1.64818	49.718	205.705
				49.49	1.13117	49.109	210.008	50.133	1.64291	49.759	205.722
				49.529	1.11437	49.143	210.008	50.168	1.63666	49.797	205.74
				49.57	1.09854	49.185	210.008	50.209	1.63166	49.838	205.763
				49.612	1.08284	49.22	210.008	50.249	1.62478	49.876	205.774
				49.65	1.06682	49.255	210.008	50.288	1.61985	49.917	205.793
				49.683	1.0531	49.297	210.008	50.328	1.61335	49.955	205.816
				49.724	1.03865	49.332	210.008	50.367	1.60849	49.996	205.83
				49.761	1.02667	49.367	210.008	50.408	1.60202	50.03	205.855
				49.802	1.01185	49.408	210.008	50.445	1.59723	50.072	205.867
				49.841	1.00058	49.443	209.903	50.479	1.59218	50.114	205.879
				49.882	0.98585	49.477	208.893	50.514	1.58737	50.156	205.905
				49.92	0.97509	49.519	201.837	50.556	1.58255	50.193	205.917
				49.954	0.96416	49.555	174.684	50.59	1.57705	50.227	205.936
				49.989	0.95406	49.597	146.995	50.625	1.57242	50.268	205.953
				50.03	0.94387	49.638	112.112	50.665	1.56759	50.305	205.968
				50.064	0.93193	49.676	92.4369	50.703	1.56242	50.347	205.988
				50.099	0.92243	49.717	73.8625	50.742	1.55756	50.384	206.004
				50.141	0.91324	49.754	63.5782	50.782	1.55232	50.425	206.019
				50.177	0.90216	49.796	54.8704	50.822	1.54734	50.464	206.032
				50.212	0.89304	49.834	49.127	50.861	1.54228	50.498	206.053
				50.254	0.88423	49.868	38.4118	50.901	1.53721	50.532	206.068
				50.289	0.87414	49.903	28.2888	50.941	1.53221	50.573	206.082
				50.332	0.86576	49.945	21.4796	50.981	1.52727	50.607	206.091
				50.37	0.85505	49.98	15.3924	51.02	1.52241	50.642	206.106
				50.411	0.84726	50.015	12.2274	51.059	1.51758	50.683	206.123
				50.452	0.83656	50.056	10.1764	51.1	1.51266	50.721	206.141
				50.491	0.82901	50.093	8.57546	51.138	1.50763	50.763	206.154
				50.531	0.81949	50.136	7.85112	51.178	1.50309	50.804	206.174
				50.571	0.8123	50.172	7.22944	51.217	1.49815	50.842	206.187
				50.613	0.80286	50.206	6.80245	51.258	1.49372	50.875	206.2
				50.651	0.79599	50.248	6.50244	51.297	1.48886	50.916	206.219
				50.692	0.78745	50.283	6.27874	51.338	1.48432	50.951	206.233
				50.73	0.78081	50.325	6.08542	51.374	1.47961	50.986	206.244
				50.772	0.7724	50.36	5.84478	51.416	1.4753	51.02	206.259
				50.81	0.76603	50.394	5.63873	51.453	1.47083	51.063	206.271
				50.85	0.75821	50.436	5.43922	51.488	1.46668	51.097	206.292
				50.89	0.7522	50.47	5.30188	51.528	1.46196	51.134	206.305
				50.931	0.74419	50.505	5.15684	51.563	1.45821	51.173	206.315
				50.968	0.73856	50.54	5.00992	51.598	1.45432	51.213	206.326
						50.581	4.87059	51.633	1.45041	51.251	206.346
						50.615	4.75399	51.674	1.4468	51.292	206.358
						50.651	4.6763	51.708	1.44226	51.331	206.37
						50.692	4.57851	51.744	1.43866	51.371	206.386
						50.731	4.46842	51.784	1.43471	51.411	206.4
						50.771	4.3742	51.822	1.4304	51.452	206.416
						50.81	4.30281	51.863	1.42641	51.491	206.43
						50.85	4.24662	51.902	1.42218	51.525	206.441
						50.89	4.1905	51.942	1.41819	51.565	206.46
						50.928	4.13618	51.981	1.41377	51.601	206.471
						50.969	4.08882	52.022	1.40986	51.635	206.482
						51.006	4.04305	52.06	1.4057	51.67	206.494
						51.047	4.00999	52.1	1.40175	51.712	206.506
						51.085	3.97465	52.14	1.39801	51.747	206.522
						51.12	3.94228	52.18	1.39423	51.783	206.53
						51.162	3.90871	52.218	1.39027	51.823	206.543
						51.197	3.88012	52.259	1.38647	51.861	206.555
						51.232	3.85305	52.297	1.38256	51.902	206.572
						51.273	3.82773	52.338	1.37894	51.94	206.582
						51.307	3.7999	52.376	1.37514	51.981	206.591
						51.342	3.77729	52.416	1.37148	52.023	206.608
						51.383	3.75481	52.456	1.36778	52.061	206.622
						51.418	3.72833	52.496	1.3641	52.096	206.64
						51.455	3.70653	52.535	1.36025	52.137	206.654
						51.494	3.68406	52.575	1.35674	52.172	206.663
						51.534	3.66245	52.615	1.35323	52.206	206.669
						51.573	3.63976	52.654	1.3492	52.241	206.68
						51.614	3.61908	52.694	1.34512	52.281	206.686
						51.652	3.59728	52.734	1.34134	52.316	206.704
						51.693	3.57752	52.772	1.33747	52.351	206.712
						51.732	3.5573	52.814	1.33331	52.392	206.708
						51.773	3.5388	52.852	1.3286	52.433	206.724
						51.81	3.51944	52.893	1.32446	52.472	206.738
						51.852	3.50227	52.931	1.31964	52.506	206.747
						51.889	3.48318	52.972	1.3155	52.547	206.763
						51.931	3.46682	53.011	1.31092	52.583	206.774
						51.969	3.44877	53.051	1.3069	52.617	206.774
						52.011	3.43237	53.09	1.30287	52.652	206.783
						52.047	3.41532	53.13	1.2987	52.693	206.795
						52.082	3.40036	53.17	1.29528	52.728	206.808
						52.123	3.384	53.209	1.28996	52.77	206.814
						52.157	3.37061	53.249	1.28414	52.804	206.816
						52.192	3.35733	53.288	1.27985	52.839	206.828
						52.227	3.34427	53.329	1.27401	52.881	206.849
						52.268	3.33149	53.368	1.27384	52.916	206.856
						52.302	3.3165	53.408	1.27653	52.95	206.867
						52.337	3.30402	53.447	1.27617	52.985	206.886
						52.378	3.29174	53.488	1.28052	53.026	206.901
						52.414	3.27789	53.527	1.28649	53.06	206.894
						52.456	3.26544	53.567	1.2952	53.102	206.903
						52.493	3.25113	53.607	1.30753	53.137	206.918
						52.527	3.23931	53.646	1.32277	53.172	206.887
						52.569	3.228	53.686	1.33957	53.214	206.887
						52.604	3.21446	53.726	1.35922	53.248	206.896
						52.645	3.20332	53.765	1.38321	53.283	206.886
						52.684	3.18899	53.805	1.40621	53.318	206.965
						52.725	3.17814	53.843	1.42965	53.359	206.938
						52.766	3.16391	53.884	1.4525	53.393	206.762
						52.805	3.15344	53.923	1.47736	53.435	206.663
						52.845	3.14045	53.957	1.5048	53.47	206.514
						52.884	3.13023	53.998	1.53236	53.504	206.279
						52.924	3.11699	54.033	1.56166	53.546	205.905
						52.962	3.10715	54.067	1.59662	53.58	205.56
						53.003	3.09441	54.11	1.63836	53.615	205.169
						53.041	3.08476	54.144	1.69413	53.649	204.312
						53.083	3.07219	54.179	1.74416	53.689	201.771
						53.12	3.06276	54.221	1.79476	53.724	197.413
						53.162	3.05059	54.256	1.85867	53.76	192.852
						53.198	3.04123	54.293	1.91252	53.8	187.614
						53.239	3.02967	54.332	1.96987	53.84	180.788
						53.278	3.02065	54.372	2.02807	53.878	169.866
						53.319	3.00863	54.411	2.09274	53.92	158.66
						53.357	2.99969	54.452	2.15147	53.957	140.964
						53.399	2.98801	54.49	2.21441	53.991	113.948
						53.437	2.97901	54.531	2.27591	54.026	86.1182
						53.478	2.96783	54.57	2.33921	54.068	64.9927
						53.516	2.95895	54.61	2.40044	54.102	50.2261
						53.55	2.94947	54.65	2.46517	54.137	43.0435
						53.585	2.94085	54.688	2.5256	54.179	38.2099
						53.628	2.93211	54.729	2.5861	54.213	34.3537
						53.662	2.92191	54.768	2.64603	54.253	32.154
						53.697	2.9134	54.808	2.70323	54.29	29.5693
						53.738	2.90466	54.848	2.7631	54.332	27.307
						53.776	2.89457	54.886	2.82234	54.369	23.516
						53.817	2.88544	54.927	2.87766	54.403	20.7581
						53.854	2.87537	54.964	2.94033	54.445	18.9654
						53.896	2.86634	54.999	2.99324	54.48	17.7129
						53.933	2.85631	55.039	3.05376	54.515	16.4772
						53.974	2.84746	55.075	3.10404	54.549	15.1638
						54.012	2.8376	55.11	3.15569	54.591	14.1986
						54.053	2.82862	55.144	3.2058	54.625	13.3936
						54.092	2.81899	55.184	3.25577	54.661	12.7557
						54.132	2.8096	55.219	3.31118	54.702	12.1319
						54.172	2.80012	55.254	3.36203	54.741	11.5467
						54.21	2.79076	55.296	3.41272	54.78	11.1207
						54.251	2.78177	55.333	3.46952	54.821	10.6839
						54.289	2.77203	55.375	3.52087	54.86	10.2754
						54.331	2.76327	55.412	3.58042	54.901	9.90757
						54.369	2.75356	55.454	3.63197	54.94	9.54784
						54.403	2.74466	55.496	3.69053	54.981	9.26073
						54.438	2.73672	55.533	3.74834	55.02	8.9341
						54.48	2.72865	55.568	3.79826	55.062	8.67102
						54.514	2.71898	55.608	3.85672	55.099	8.38469
						54.549	2.71097	55.643	3.90459	55.133	8.14499
						54.591	2.70308	55.678	3.95304	55.174	7.90382
						54.625	2.69358	55.712	4.00072	55.209	7.69747
						54.663	2.68564	55.755	4.04615	55.244	7.49605
						54.701	2.67691	55.789	4.10427	55.286	7.30433
						54.742	2.66829	55.824	4.15386	55.32	7.08361
						54.78	2.65883	55.866	4.21265	55.355	6.90954
						54.822	2.64999	55.9	4.2799	55.396	6.73992
						54.86	2.64036	55.935	4.32787	55.43	6.54268
						54.9	2.63178	55.976	4.37496	55.469	6.3825
						54.939	2.62259	56.011	4.43422	55.503	6.21531
						54.98	2.61381	56.053	4.4842	55.545	6.06773
						55.019	2.60471	56.092	4.55393	55.587	5.89119
						55.059	2.59583	56.133	4.60424	55.628	5.7309
						55.098	2.58677	56.173	4.66942	55.665	5.56625
						55.139	2.57822	56.212	4.7185	55.7	5.42797
						55.177	2.5688	56.253	4.78251	55.74	5.28561
						55.218	2.5601	56.292	4.83374	55.776	5.1638
						55.257	2.55102	56.333	4.89897	55.811	5.04057
						55.298	2.54244	56.371	4.95108	55.846	4.92439
						55.337	2.53296	56.413	5.02018	55.887	4.81005
						55.377	2.52449	56.451	5.07221	55.922	4.68439
						55.416	2.51537	56.486	5.12838	55.957	4.57882
						55.457	2.50664	56.521	5.18244	55.998	4.4746
						55.496	2.49767	56.562	5.23487	56.035	4.35232
						55.536	2.489	56.596	5.29894	56.077	4.24883
						55.576	2.48005	56.634	5.35271	56.114	4.13429
						55.616	2.47128	56.672	5.41021	56.156	4.03544
						55.656	2.46254	56.712	5.47026	56.192	3.93187
						55.695	2.45384	56.751	5.5356	56.234	3.83856
						55.735	2.44518	56.792	5.5957	56.271	3.73735
						55.774	2.43631	56.829	5.66092	56.313	3.64986
						55.815	2.42781	56.871	5.71827	56.349	3.55082
						55.853	2.41865	56.909	5.78297	56.391	3.46945
						55.888	2.41043	56.951	5.84167	56.427	3.38051
						55.93	2.40282	56.987	5.90651	56.469	3.30202
						55.964	2.39368	57.022	5.96411	56.505	3.21537
						56.005	2.38623	57.065	6.02919	56.54	3.14487
						56.045	2.37587	57.099	6.08635	56.581	3.07692
						56.084	2.36834	57.141	6.15438	56.616	2.99583
						56.124	2.35882	57.175	6.20924	56.651	2.93156
						56.164	2.35125	57.21	6.2649	56.69	2.869
						56.205	2.34104	57.253	6.32046	56.724	2.80253
						56.243	2.33372	57.288	6.38813	56.759	2.74271
						56.284	2.3242	57.322	6.44589	56.801	2.68425
						56.323	2.31674	57.364	6.50391	56.836	2.61599
						56.364	2.30698	57.399	6.57204	56.871	2.56027
						56.401	2.29967	57.434	6.62964	56.912	2.50706
						56.436	2.29164	57.474	6.68902	56.947	2.44339
						56.471	2.28426	57.513	6.75743	56.982	2.39262
						56.512	2.27713	57.554	6.82203	57.024	2.33484
						56.547	2.26858	57.593	6.89085	57.058	2.28674
						56.581	2.26133	57.634	6.95881	57.101	2.23997
						56.623	2.25409	57.671	7.0289	57.135	2.18536
						56.659	2.24522	57.713	7.09379	57.17	2.14144
						56.693	2.23761	57.75	7.16723	57.211	2.0986
						56.735	2.23049	57.791	7.2369	57.245	2.04895
						56.77	2.222	57.829	7.31329	57.28	2.00832
						56.805	2.21489	57.871	7.38445	57.322	1.96903
						56.846	2.2065	57.908	7.45951	57.356	1.92404
						56.881	2.19942	57.95	7.52806	57.394	1.88675
						56.916	2.19254	57.986	7.60328	57.432	1.84698
						56.957	2.18559	58.029	7.67279	57.474	1.80918
						56.991	2.17739	58.065	7.74887	57.512	1.76903
						57.026	2.17072	58.107	7.81242	57.547	1.73208
						57.062	2.16396	58.144	7.88897	57.588	1.69529
						57.099	2.15717	58.186	7.95727	57.623	1.66483
						57.141	2.14979	58.222	8.03186	57.657	1.63479
						57.179	2.14144	58.264	8.09965	57.692	1.60591
						57.214	2.13326	58.3	8.177	57.734	1.5777
						57.254	2.12463	58.335	8.24389	57.768	1.54499
						57.29	2.11765	58.377	8.30759	57.803	1.51875
						57.325	2.11067	58.412	8.38558	57.838	1.49292
						57.359	2.10413	58.455	8.44866	57.88	1.46814
						57.394	2.09785	58.493	8.5342	57.914	1.43868
						57.433	2.09183	58.534	8.59837	57.954	1.41579
						57.469	2.08925	58.575	8.68414	57.994	1.38649
						57.512	2.07666	58.614	8.74821	58.033	1.36482
						57.548	2.06739	58.655	8.83041	58.075	1.33717
						57.582	2.05776	58.694	8.89542	58.112	1.31685
						57.624	2.04783	58.736	8.97986	58.153	1.29192
						57.658	2.03371	58.772	9.04652	58.19	1.27325
						57.693	2.02122	58.807	9.11461	58.224	1.25387
						57.735	2.0055	58.841	9.1852	58.259	1.2357
						57.769	1.99389	58.883	9.25623	58.3	1.21824
						57.804	1.98458	58.918	9.33542	58.335	1.19854
						57.847	1.97729	58.954	9.40414	58.37	1.18235
						57.881	1.97212	58.994	9.47622	58.411	1.16602
						57.916	1.97121	59.033	9.55559	58.45	1.14801
						57.958	1.97233	59.073	9.62921	58.49	1.13117
						57.993	1.97693	59.113	9.71472	58.529	1.11437
						58.029	1.9824	59.152	9.79178	58.57	1.09854
						58.069	1.99205	59.194	9.86605	58.612	1.08284
						58.108	2.00417	59.231	9.94963	58.65	1.06682
						58.148	2.01784	59.273	10.0228	58.683	1.0531
						58.187	2.03306	59.311	10.1052	58.724	1.03865
						58.226	2.04908	59.346	10.1817	58.761	1.02667
						58.266	2.06516	59.387	10.2618	58.802	1.01185
						58.306	2.08223	59.423	10.3312	58.841	1.00058
						58.345	2.09997	59.464	10.4197	58.882	0.98585
						58.385	2.1179	59.501	10.4885	58.92	0.97509
						58.424	2.14377	59.542	10.5807	58.954	0.96416
						58.465	2.17955	59.58	10.6572	58.989	0.95406
						58.503	2.23055	59.623	10.7491	59.03	0.94387
						58.545	2.29479	59.66	10.8208	59.064	0.93193
						58.583	2.37661	59.702	10.9111	59.099	0.92243
						58.617	2.47561	59.74	10.9829	59.141	0.91324
						58.659	2.58366	59.78	11.0893	59.177	0.90216
						58.694	2.72677	59.819	11.1631	59.212	0.89304
						58.735	2.87689	59.861	11.2594	59.254	0.88423
						58.775	3.11745	59.898	11.3307	59.289	0.87414
						58.814	3.24307	59.94	11.4275	59.332	0.86576
						58.855	3.52856	59.975	11.5095	59.37	0.85505
						58.894	3.94333	60.009	11.5859	59.411	0.84726
						58.934	4.49282	60.044	11.6622	59.452	0.83656
						58.973	4.86071	60.079	11.7405	59.491	0.82901
						59.014	5.27968	60.119	11.8168	59.531	0.81949
						59.053	5.64911	60.154	11.9099	59.571	0.8123
						59.093	6.18774	60.196	11.9873	59.613	0.80286
						59.132	6.62848	60.233	12.0813	59.651	0.79599
						59.173	7.33902	60.275	12.1608	59.692	0.78745
						59.21	8.10425	60.312	12.2566	59.73	0.78081
						59.251	9.02506	60.346	12.3372	59.772	0.7724
						59.288	9.74196	60.388	12.4181	59.81	0.76603
						59.323	10.4583	60.423	12.5115	59.85	0.75821
						59.357	11.0742	60.466	12.59	59.89	0.7522
						59.398	11.7043	60.505	12.6907	59.931	0.74419
						59.432	12.488	60.546	12.7688	59.968	0.73856
						59.468	13.2078	60.586	12.8746	60.003	0.73271
						59.509	13.9395	60.625	12.9541	60.037	0.72714
						59.548	14.7455	60.666	13.0588	60.079	0.72157
						59.588	15.5052	60.705	13.1365	60.113	0.71547
						59.627	16.3279	60.745	13.2464	60.149	0.7103
						59.668	17.1691	60.785	13.36	60.19	0.70473
						59.707	17.9888	60.827	13.4855	60.229	0.69849
						59.746	18.7929	60.865	13.5649	60.268	0.69206
						59.788	19.5811	60.905	13.665	60.309	0.68504
						59.824	20.4268	60.943	13.7439	60.347	0.67869
						59.866	21.1699	60.985	13.852	60.389	0.67221
						59.903	22.0346	61.022	13.9317	60.426	0.66391
						59.946	22.8456	61.064	14.0377	60.46	0.65653
						59.983	23.7863	61.102	14.1192	60.501	0.64787
						60.018	24.621	61.143	14.225	60.536	0.64131
						60.059	25.5348	61.182	14.3055	60.571	0.63536
						60.094	26.2985	61.224	14.418	60.605	0.62965
						60.129	27.0903	61.261	14.5024	60.648	0.62635
						60.171	27.8949	61.295	14.5898	60.682	0.62408
						60.206	28.9026	61.338	14.6777	60.717	0.62241
						60.241	29.7776	61.373	14.7788	60.758	0.62069
						60.281	30.6601	61.407	14.8627	60.796	0.61863
						60.316	31.6769	61.45	14.9543	60.837	0.61808
						60.354	32.5606	61.484	15.0719	60.875	0.61769
						60.392	33.5572	61.519	15.1585	60.916	0.61613
						60.433	34.5689	61.56	15.2447	60.955	0.61647
						60.471	35.7541	61.598	15.3506	60.995	0.61596
						60.506	36.8237	61.639	15.4439	61.034	0.61581
						60.547	38.0499	61.677	15.5552	61.074	0.61562
						60.582	39.0825	61.718	15.685	61.114	0.61693
						60.616	40.1427	61.757	15.791	61.154	0.61865
						60.651	41.1994	61.798	15.8906	61.194	0.62136
						60.693	42.2809	61.836	15.9959	61.233	0.62456
						60.728	43.6131	61.876	16.0934	61.273	0.62817
						60.77	44.743	61.915	16.1969	61.311	0.63288
						60.805	46.1367	61.956	16.2992	61.353	0.63946
						60.847	47.2988	61.995	16.4047	61.39	0.64674
						60.884	48.7283	62.035	16.5091	61.432	0.65348
						60.926	49.9876	62.074	16.614	61.469	0.66061
						60.964	51.4649	62.115	16.7227	61.511	0.66813
						60.998	52.8186	62.155	16.8312	61.548	0.6793
						61.039	54.3447	62.195	16.9411	61.583	0.68796
						61.076	55.6234	62.235	17.0557	61.624	0.69708
						61.118	57.2293	62.275	17.1658	61.659	0.70488
						61.155	58.532	62.315	17.2791	61.693	0.71606
						61.189	60.0027	62.354	17.402	61.728	0.7295
						61.224	61.3485	62.395	17.5119	61.769	0.74177
						61.266	62.7043	62.433	17.6292	61.803	0.75386
						61.301	64.3741	62.475	17.7343	61.839	0.76557
						61.336	65.8138	62.512	17.8542	61.879	0.77864
						61.376	67.3022	62.547	17.9596	61.919	0.79193
						61.415	68.9925	62.582	18.0612	61.959	0.80383
						61.455	70.6203	62.624	18.1637	61.999	0.81745
						61.497	72.3532	62.659	18.2935	62.039	0.83035
						61.535	74.1992	62.701	18.4009	62.079	0.84312
						61.569	75.9206	62.736	18.5251	62.117	0.85634
						61.61	77.7797	62.77	18.6283	62.159	0.86771
						61.645	79.3536	62.811	18.7306	62.197	0.88131
						61.68	81.0139	62.846	18.8558	62.239	0.89277
						61.715	82.681	62.888	18.9692	62.277	0.90586
						61.756	84.3373	62.923	19.0983	62.318	0.91782
						61.791	86.3091	62.965	19.2064	62.357	0.92997
						61.826	88.0082	63.002	19.3427	62.398	0.94257
						61.867	89.7591	63.036	19.4753	62.437	0.95579
						61.905	91.8434	63.078	19.6761	62.478	0.96802
						61.947	93.8041	63.113	19.8076	62.514	0.98228
						61.984	95.9746	63.148	19.926	62.556	0.99396
						62.019	97.9155	63.183	20.0405	62.592	1.00838
						62.061	99.7768	63.225	20.1569	62.627	1.02131
						62.096	102.055	63.259	20.2979	62.667	1.03485
						62.136	103.939	63.294	20.415	62.702	1.04712
						62.176	106.503	63.336	20.5534	62.744	1.06337
						62.216	108.434	63.372	20.699	62.781	1.07611
						62.256	111.087	63.414	20.8239	62.823	1.09224
						62.296	113.076	63.451	20.9719	62.86	1.10565
						62.335	115.683	63.492	21.0991	62.901	1.12259
						62.375	117.711	63.531	21.2437	62.94	1.13644
						62.416	120.491	63.571	21.3846	62.981	1.15532
						62.454	122.577	63.611	21.5365	63.019	1.16953
						62.495	125.331	63.65	21.6835	63.061	1.18927
						62.534	127.471	63.69	21.8236	63.098	1.20419
						62.576	130.406	63.728	21.9694	63.132	1.21971
						62.614	132.602	63.77	22.1132	63.167	1.23518
						62.654	135.492	63.804	22.2677	63.209	1.2508
						62.694	137.737	63.846	22.4005	63.243	1.27121
						62.735	140.812	63.888	22.5802	63.278	1.28769
						62.772	143.12	63.93	22.7402	63.319	1.30421
						62.814	146.157	63.968	22.924	63.356	1.32319
						62.852	148.52	64.003	23.0796	63.398	1.34274
						62.894	151.685	64.046	23.2216	63.434	1.36377
						62.931	154.107	64.08	23.39	63.477	1.38222
						62.965	156.753	64.115	23.5251	63.513	1.40579
						63	159.236	64.155	23.6629	63.555	1.42529
						63.041	161.746	64.19	23.8346	63.591	1.44816
						63.075	164.742	64.225	23.9801	63.625	1.46874
						63.118	167.312	64.267	24.1383	63.667	1.4889
						63.152	170.478	64.302	24.3294	63.702	1.51161
						63.194	173.111	64.343	24.4773	63.737	1.53219
						63.231	176.323	64.379	24.6706	63.779	1.55876
						63.266	179.159	64.42	24.8335	63.813	1.57984
						63.306	182.368	64.458	25.0194	63.848	1.6013
						63.341	185.094	64.493	25.1997	63.888	1.62306
						63.376	187.864	64.534	25.3889	63.923	1.64887
						63.411	190.663	64.568	25.5443	63.958	1.67208
						63.451	193.485	64.603	25.6977	64	1.69582
						63.486	196.795	64.638	25.8549	64.035	1.72297
						63.523	199.671	64.679	26.0085	64.072	1.74692
						63.562	202.764	64.714	26.196	64.111	1.77385
						63.602	206.107	64.749	26.3568	64.151	1.80265
						63.64	208.153	64.789	26.5259	64.19	1.83033
						63.681	208.353	64.829	26.71	64.232	1.86049
						63.719	208.552	64.869	26.9152	64.269	1.89108
						63.753	208.73	64.91	27.1023	64.31	1.91839
						63.795	208.866	64.947	27.3148	64.346	1.95339
						63.83	208.991	64.989	27.5115	64.381	1.98145
						63.872	209.143	65.027	27.7202	64.422	2.01378
						63.91	209.239	65.062	27.9164	64.457	2.04239
						63.945	209.33	65.104	28.1458	64.492	2.07251
						63.98	209.416	65.139	28.3626	64.527	2.10262
						64.022	209.495	65.181	28.5931	64.568	2.13257
						64.056	209.577	65.216	28.7827	64.602	2.16572
						64.091	209.634	65.251	28.9726	64.638	2.19685
						64.133	209.688	65.292	29.1704	64.679	2.22988
						64.168	209.758	65.327	29.3931	64.716	2.26851
						64.203	209.802	65.362	29.5881	64.759	2.30169
						64.244	209.838	65.403	29.7779	64.795	2.34362
						64.278	209.872	65.437	29.9975	64.83	2.3782
						64.313	209.902	65.478	30.1945	64.871	2.41159
						64.355	209.928	65.513	30.4263	64.906	2.45266
						64.39	209.945	65.555	30.6167	64.948	2.4888
						64.424	209.959	65.591	30.8513	64.987	2.53342
						64.466	209.968	65.625	31.0726	65.028	2.56985
						64.501	209.979	65.666	31.3085	65.068	2.61929
						64.536	209.985	65.702	31.5054	65.107	2.65638
						64.577	209.988	65.736	31.8137	65.149	2.70786
						64.617	209.993	65.771	32.0844	65.187	2.7455
						64.657	209.997	65.813	32.2934	65.229	2.79902
						64.696	209.999	65.848	32.5483	65.267	2.83808
						64.736	210.002	65.883	32.7582	65.308	2.89017
						64.777	210.003	65.924	32.987	65.345	2.93152
						64.814	210.006	65.962	33.2595	65.38	2.97548
						64.848	210.006	66.003	33.5309	65.414	3.01666
						64.883	210.006	66.041	33.8087	65.456	3.05868
						64.925	210.007	66.081	34.0612	65.491	3.11138
						64.959	210.008	66.121	34.3253	65.526	3.15615
						64.994	210.008	66.16	34.5828	65.567	3.20103
						65.036	210.008	66.201	34.8514	65.603	3.25083
						65.071	210.008	66.238	35.129	65.646	3.29948
						65.113	210.008	66.28	35.4121	65.682	3.35787
						65.147	210.008	66.317	35.8298	65.717	3.40542
						65.182	210.008	66.351	36.3058	65.758	3.4523
						65.217	210.008	66.392	36.641	65.793	3.51309
						65.257	210.008	66.427	36.9094	65.828	3.56257
						65.292	210.008	66.462	37.1841	65.87	3.61897
						65.326	210.008	66.497	37.456	65.905	3.66959
						65.368	210.008	66.539	37.7336	65.947	3.72175
						65.403	210.008	66.574	38.0918	65.981	3.78506
						65.445	210.008	66.609	38.3785	66.016	3.83616
						65.485	210.008	66.649	38.6898	66.059	3.88849
						65.523	210.008	66.687	39.0312	66.093	3.95615
						65.557	210.008	66.728	39.3553	66.128	4.0107
						65.592	210.008	66.766	39.7204	66.17	4.06502
						65.633	210.008	66.807	40.0663	66.205	4.12939
						65.668	210.008	66.844	40.4181	66.242	4.18652
						65.709	210.008	66.887	40.7371	66.281	4.25098
						65.745	210.008	66.923	41.1138	66.321	4.31225
						65.779	210.008	66.965	41.4126	66.361	4.3778
						65.813	210.008	67.002	41.7706	66.4	4.44901
						65.856	210.008	67.044	42.0864	66.44	4.51305
						65.891	210.008	67.081	42.4611	66.48	4.58288
						65.925	210.008	67.122	42.7946	66.518	4.65412
						65.967	210.008	67.159	43.199	66.559	4.71867
						66.002	210.008	67.202	43.5993	66.597	4.79734
						66.037	210.008	67.238	44.1313	66.632	4.86425
						66.079	210.008	67.281	44.5024	66.673	4.93803
						66.113	210.008	67.316	44.9203	66.707	5.00391
						66.148	210.008	67.351	45.3041	66.742	5.06899
						66.19	210.008	67.393	45.71	66.776	5.13575
						66.225	210.008	67.428	46.1397	66.818	5.20281
						66.26	210.008	67.463	46.492	66.852	5.27815
						66.302	210.008	67.504	46.8499	66.887	5.34584
						66.337	210.008	67.538	47.4632	66.929	5.41447
						66.371	210.008	67.573	47.8548	66.964	5.50091
						66.412	210.008	67.615	48.2932	66.999	5.57138
						66.447	210.008	67.65	48.8372	67.041	5.64045
						66.482	210.008	67.685	49.223	67.076	5.728
						66.524	210.008	67.727	49.6071	67.119	5.80141
						66.558	210.008	67.761	50.066	67.157	5.89373
						66.593	210.008	67.803	50.4782	67.198	5.96922
						66.634	210.008	67.838	50.9395	67.238	6.06863
						66.669	210.008	67.873	51.3419	67.278	6.14277
						66.703	210.008	67.915	51.8148	67.318	6.24125
						66.745	210.008	67.949	52.2221	67.358	6.31666
						66.779	210.008	67.984	52.6399	67.398	6.42031
						66.818	210.008	68.025	53.0608	67.436	6.49712
						66.856	210.008	68.06	53.5645	67.477	6.59838
						66.898	210.008	68.095	54.0142	67.515	6.6774
						66.936	210.008	68.137	54.4832	67.557	6.77942
						66.97	210.008	68.171	55.066	67.593	6.86115
						67.005	210.008	68.209	55.5443	67.628	6.94674
						67.047	210.008	68.248	56.0392	67.662	7.03009
						67.081	210.008	68.289	56.6524	67.703	7.11086
						67.116	210.008	68.327	57.5793	67.737	7.20467
						67.158	210.008	68.369	58.2061	67.779	7.2889
						67.193	210.008	68.407	58.7689	67.814	7.39342
						67.235	210.008	68.449	59.2659	67.855	7.47841
						67.271	210.008	68.486	59.8195	67.892	7.57963
						67.313	210.008	68.528	60.3167	67.927	7.67401
						67.354	210.008	68.565	60.9008	67.967	7.77428
						67.393	210.008	68.607	61.45	68.002	7.86112
						67.427	210.008	68.645	62.5582	68.037	7.94933
						67.462	210.008	68.679	63.4665	68.071	8.03946
						67.505	210.008	68.714	64.0795	68.112	8.12952
						67.54	210.008	68.756	64.7602	68.147	8.23965
						67.582	210.008	68.79	65.4314	68.183	8.33075
						67.617	210.008	68.825	65.9875	68.223	8.42516
						67.651	210.008	68.866	66.5302	68.263	8.53037
						67.693	210.008	68.901	67.2414	68.303	8.64183
						67.728	210.008	68.942	67.8204	68.344	8.74552
						67.763	210.008	68.977	68.5786	68.382	8.86114
						67.805	210.008	69.018	69.1936	68.424	8.96313
						67.839	210.008	69.057	69.9284	68.461	9.07972
						67.874	210.008	69.091	70.5513	68.495	9.18514
						67.916	210.008	69.132	71.2017	68.536	9.29878
						67.951	210.008	69.167	71.7505	68.571	9.39627
						67.986	210.008	69.201	72.325	68.606	9.49657
						68.027	210.008	69.236	72.8892	68.641	9.59723
						68.062	210.008	69.278	73.4644	68.682	9.6983
						68.096	210.008	69.312	74.1812	68.717	9.81731
						68.138	210.008	69.346	74.7447	68.754	9.91865
						68.173	210.008	69.386	75.3213	68.792	10.0272
						68.208	210.008	69.424	75.9815	68.833	10.1427
						68.25	210.008	69.465	76.6815	68.872	10.2657
						68.285	210.008	69.503	77.3699	68.913	10.3782
						68.32	210.008	69.544	78.0263	68.952	10.5072
						68.362	210.008	69.582	78.773	68.992	10.6229
						68.396	210.008	69.624	79.4909	69.032	10.7484
						68.431	210.008	69.66	80.2622	69.072	10.8695
						68.473	210.008	69.695	80.927	69.111	10.9939
						68.507	210.008	69.737	81.6141	69.152	11.119
						68.542	210.008	69.772	82.3991	69.191	11.2436
						68.584	210.008	69.806	83.074	69.232	11.3653
						68.619	210.008	69.848	83.9	69.269	11.4995
						68.653	210.008	69.882	84.5998	69.31	11.6133
						68.695	210.008	69.917	85.6569	69.347	11.7514
						68.729	210.008	69.958	86.4657	69.382	11.8702
						68.764	210.008	69.993	87.3191	69.423	12.0006
						68.806	210.008	70.028	88.0088	69.458	12.1147
						68.841	210.008	70.069	88.6597	69.493	12.2335
						68.876	210.008	70.103	89.4052	69.528	12.3494
						68.918	210.008	70.143	90.0525	69.57	12.4652
						68.953	210.008	70.179	90.7796	69.605	12.6003
						68.987	210.008	70.221	91.4783	69.639	12.717
						69.029	210.008	70.258	92.3149	69.682	12.8356
						69.063	210.008	70.292	93.0658	69.717	12.9806
						69.098	210.008	70.333	93.8897	69.76	13.1016
						69.138	210.008	70.368	94.5752	69.796	13.2451
						69.173	210.008	70.403	95.2962	69.838	13.3714
						69.208	210.008	70.437	96.0374	69.875	13.5132
						69.248	210.008	70.478	96.7895	69.917	13.6448
						69.285	210.008	70.513	97.6757	69.954	13.7912
						69.328	210.008	70.55	98.4381	69.988	13.9191
						69.368	210.008	70.59	99.2338	70.03	14.0421
						69.406	210.008	70.629	100.111	70.065	14.192
						69.441	210.008	70.667	100.99	70.107	14.3163
						69.475	210.008	70.708	101.825	70.146	14.4839
						69.516	210.008	70.745	102.731	70.186	14.6074
						69.55	210.008	70.786	103.534	70.226	14.7716
						69.592	210.008	70.824	104.451	70.266	14.8956
						69.627	210.008	70.859	105.296	70.307	15.0644
						69.662	210.008	70.899	106.196	70.345	15.1912
						69.705	210.008	70.935	107.077	70.387	15.3558
						69.739	210.008	70.976	108.139	70.425	15.4834
						69.774	210.008	71.015	108.99	70.466	15.6509
						69.816	210.008	71.049	109.919	70.504	15.7791
						69.852	210.008	71.084	110.738	70.538	15.9168
						69.887	210.008	71.126	111.523	70.573	16.0471
						69.927	210.008	71.16	112.641	70.615	16.1783
						69.964	210.008	71.198	113.517	70.65	16.339
						70.007	210.008	71.238	114.431	70.685	16.4703
						70.047	210.008	71.277	115.376	70.726	16.6038
						70.085	210.008	71.318	116.294	70.764	16.76
						70.12	210.008	71.357	117.213	70.806	16.9058
						70.162	210.008	71.396	118.11	70.843	17.0666
						70.197	210.008	71.435	118.992	70.885	17.2121
						70.231	210.008	71.476	119.88	70.921	17.375
						70.273	210.008	71.515	120.804	70.964	17.5173
						70.308	210.008	71.555	121.746	71	17.6881
						70.35	210.008	71.594	122.738	71.043	17.828
						70.385	210.008	71.635	123.766	71.08	17.9964
						70.42	210.008	71.674	124.786	71.122	18.1432
						70.462	210.008	71.715	125.812	71.159	18.309
						70.496	210.008	71.754	126.811	71.201	18.4563
						70.531	210.008	71.793	127.771	71.239	18.6252
						70.572	210.008	71.833	128.745	71.279	18.7756
						70.611	210.008	71.873	129.721	71.319	18.9412
						70.651	210.008	71.913	130.656	71.358	19.1017
						70.693	210.008	71.953	131.696	71.399	19.2602
						70.729	210.008	71.992	132.732	71.437	19.4286
						70.764	210.008	72.032	133.716	71.479	19.5846
						70.799	210.008	72.072	134.69	71.517	19.7563
						70.84	210.008	72.111	135.629	71.559	19.9108
						70.874	210.008	72.15	136.596	71.596	20.083
						70.909	210.008	72.191	137.57	71.631	20.2389
						70.951	210.008	72.229	138.571	71.672	20.4079
						70.986	210.008	72.27	139.525	71.708	20.5502
						71.028	210.008	72.309	140.524	71.75	20.7372
						71.063	210.008	72.349	141.552	71.787	20.8816
						71.097	210.008	72.388	142.576	71.829	21.0689
						71.14	210.002	72.428	143.619	71.867	21.2156
						71.174	208.912	72.468	144.674	71.909	21.4049
						71.209	201.18	72.508	145.713	71.947	21.5525
						71.251	180.535	72.547	146.748	71.988	21.7424
						71.285	150.693	72.586	147.813	72.025	21.8902
						71.32	127.417	72.627	148.86	72.06	22.0458
						71.362	107.937	72.662	150.241	72.094	22.1946
						71.397	89.1648	72.704	151.625	72.136	22.3451
						71.439	75.6484	72.742	153.097	72.171	22.5254
						71.475	59.3142	72.784	154.319	72.206	22.6737
						71.517	50.3306	72.821	155.576	72.247	22.824
						71.551	40.1559	72.855	156.84	72.285	23.0013
						71.586	30.4386	72.896	158.242	72.32	23.1718
						71.628	20.0783	72.932	159.326	72.362	23.3223
						71.663	15.0798	72.966	160.403	72.404	23.5074
						71.697	11.8998	73.001	161.441	72.446	23.6913
						71.732	10.0845	73.042	162.47	72.483	23.8776
						71.773	8.8587	73.076	163.702	72.525	24.0388
						71.807	7.89997	73.111	164.844	72.563	24.2226
						71.844	7.2587	73.152	165.997	72.597	24.3921
						71.882	6.74675	73.19	167.306	72.638	24.5739
						71.923	6.46229	73.231	168.539	72.673	24.7251
						71.961	6.27777	73.27	169.798	72.708	24.8811
						71.996	6.09892	73.31	170.988	72.743	25.0366
						72.036	5.8864	73.35	172.328	72.783	25.193
						72.072	5.70009	73.389	173.599	72.817	25.3703
						72.107	5.52191	73.43	174.8	72.854	25.5258
						72.142	5.38574	73.469	176.051	72.891	25.6917
						72.183	5.2936	73.509	177.271	72.933	25.8617
						72.217	5.19812	73.549	178.554	72.971	26.0508
						72.252	5.09956	73.589	179.91	73.006	26.2206
						72.294	4.97391	73.627	181.247	73.041	26.3793
						72.33	4.82286	73.669	182.452	73.081	26.5392
						72.365	4.72094	73.706	183.745	73.116	26.7165
						72.407	4.63709	73.747	185.051	73.151	26.8833
						72.442	4.54197	73.786	186.476	73.193	27.0423
						72.484	4.46499	73.82	187.798	73.228	27.2334
						72.522	4.3749	73.862	189.245	73.271	27.396
						72.564	4.31805	73.896	190.438	73.31	27.6096
						72.604	4.25308	73.931	191.612	73.35	27.769
						72.643	4.20597	73.966	192.767	73.39	27.9785
						72.684	4.14564	74.008	193.919	73.429	28.1408
						72.723	4.10233	74.042	195.359	73.47	28.3534
						72.764	4.05056	74.077	196.641	73.508	28.5119
						72.802	4.01554	74.118	197.963	73.55	28.7209
						72.842	3.97232	74.156	199.449	73.587	28.8844
						72.881	3.94035	74.195	200.817	73.629	29.095
						72.923	3.9003	74.235	202.134	73.665	29.2549
						72.96	3.87095	74.274	203.477	73.7	29.4227
						73.002	3.83629	74.314	204.845	73.735	29.5884
						73.04	3.81033	74.354	206.172	73.777	29.7508
						73.082	3.77842	74.394	206.506	73.812	29.9432
						73.119	3.75469	74.433	206.737	73.848	30.1089
						73.161	3.72444	74.473	206.879	73.889	30.2821
						73.198	3.70277	74.513	207.03	73.927	30.4686
						73.24	3.67619	74.552	207.151	73.968	30.6518
						73.276	3.65603	74.591	207.286	74.007	30.8476
						73.31	3.63602	74.632	207.497	74.048	31.0306
						73.345	3.61708	74.67	207.802	74.086	31.2283
						73.386	3.59871	74.711	207.929	74.127	31.4058
						73.42	3.57861	74.749	208.014	74.165	31.6
						73.456	3.56134	74.791	208.108	74.206	31.7838
						73.497	3.54406	74.829	208.217	74.244	31.9784
						73.535	3.52499	74.863	208.297	74.285	32.1612
						73.576	3.50767	74.904	208.393	74.324	32.3578
						73.614	3.48906	74.94	208.453	74.365	32.543
						73.655	3.47279	74.974	208.523	74.402	32.7412
						73.694	3.45572	75.009	208.587	74.444	32.922
						73.734	3.43954	75.051	208.647	74.481	33.118
						73.773	3.42411	75.086	208.722	74.523	33.3045
						73.813	3.40841	75.128	208.775	74.56	33.5035
						73.852	3.39327	75.163	208.824	74.602	33.6837
						73.892	3.37872	75.197	208.88	74.639	33.8868
						73.932	3.36433	75.24	208.968	74.68	34.0638
						73.971	3.35026	75.274	209.01	74.718	34.266
						74.012	3.33664	75.309	209.053	74.76	34.4505
						74.05	3.32281	75.351	209.095	74.798	34.6491
						74.091	3.3103	75.385	209.148	74.839	34.8365
						74.13	3.29647	75.42	209.196	74.877	35.0356
						74.171	3.28442	75.461	209.236	74.918	35.2187
						74.21	3.27148	75.496	209.276	74.955	35.4212
						74.251	3.25941	75.537	209.312	74.997	35.6048
						74.289	3.24709	75.573	209.36	75.034	35.806
						74.33	3.23557	75.615	209.389	75.076	35.9902
						74.368	3.22344	75.652	209.422	75.113	36.1942
						74.409	3.2126	75.686	209.457	75.156	36.3764
						74.448	3.20055	75.721	209.478	75.193	36.5828
						74.483	3.19006	75.763	209.502	75.234	36.7677
						74.523	3.1786	75.798	209.536	75.272	36.9729
						74.558	3.16931	75.832	209.569	75.313	37.1561
						74.593	3.15994	75.875	209.607	75.352	37.3583
						74.628	3.15067	75.909	209.632	75.393	37.5508
						74.67	3.14175	75.949	209.651	75.433	37.7497
						74.704	3.1311	75.986	209.678	75.472	37.9506
						74.739	3.1222	76.02	209.698	75.513	38.1407
						74.78	3.11321	76.061	209.72	75.552	38.349
						74.819	3.10326	76.097	209.738	75.594	38.54
						74.859	3.09362	76.131	209.768	75.632	38.7442
						74.899	3.08395	76.165	209.786	75.674	38.9317
						74.939	3.07438	76.207	209.803	75.711	39.1391
						74.978	3.0648	76.242	209.818	75.746	39.3242
						75.017	3.05538	76.284	209.831	75.787	39.5325
						75.057	3.04665	76.32	209.849	75.822	39.7054
						75.096	3.03692	76.363	209.86	75.857	39.8805
						75.136	3.02824	76.404	209.877	75.892	40.0562
						75.175	3.0191	76.442	209.887	75.932	40.2242
						75.216	3.01046	76.476	209.896	75.967	40.4258
						75.253	3.00129	76.511	209.904	76.009	40.5998
						75.295	2.99307	76.553	209.912	76.044	40.8105
						75.333	2.9838	76.588	209.925	76.086	40.9836
						75.374	2.97567	76.63	209.931	76.124	41.1969
						75.412	2.96642	76.664	209.94	76.166	41.3829
						75.447	2.95837	76.699	209.946	76.202	41.5911
						75.488	2.9496	76.741	209.953	76.237	41.7773
						75.523	2.94224	76.776	209.961	76.278	41.9868
						75.558	2.93501	76.811	209.967	76.314	42.1604
						75.592	2.92753	76.853	209.977	76.348	42.3385
						75.635	2.92038	76.888	209.983	76.383	42.5132
						75.669	2.9117	76.923	209.986	76.425	42.6879
						75.704	2.90449	76.965	209.989	76.459	42.893
						75.746	2.89724	76.999	209.992	76.501	43.0684
						75.782	2.8887	77.034	209.994	76.535	43.2784
						75.824	2.88124	77.075	209.995	76.574	43.4522
						75.861	2.8727	77.11	209.996	76.613	43.6449
						75.903	2.86526	77.145	209.997	76.654	43.8469
						75.94	2.85687	77.187	209.998	76.693	44.0546
[truncated: 18,214 more rows]

## Sheet: Fig.4
Fig. 4g															Fig. 4h															Fig. 4i															Fig. 4j
					25.877	25.877	25.877													17.138	17.138	39.941													22.378	22.378	7.149								Pore size/Å	PSD(CA)	PSD(CP)	PSD(TA)
	90	90	90	SPGR = 1 P 1					OPT=1							90	90	120	SPGR = R 3					OPT=1							90	90	120	SPGR = P 3 2					OPT=1
1208	0														1208	0														240	0														0	0	0	0
0	EDI:		EDI												0	EDI:		EDI												0	EDI:		EDI												0.1	0	0	0
1	Cl	18.269	20.546	5.331	0	0	0	0	0	0	0	0	0		1	C	1.74635	3.13163	17.3781	0	0	0	0	0	0	0	0	0		1	Cl	15.073	1.735	1.018	0	0	0	0	0	0	0	0	0		0.2	0	0	0
2	Cl	20.546	5.331	18.269	0	0	0	0	0	0	0	0	0		2	C	1.7215	1.96061	18.1262	0	0	0	0	0	0	0	0	0		2	Cl	13.339	12.186	1.018	0	0	0	0	0	0	0	0	0		0.3	0	0	0
3	Cl	7.608	7.608	7.608	0	0	0	0	0	0	0	0	0		3	H	1.0934	1.86414	18.8335	0	0	0	0	0	0	0	0	0		3	Cl	5.155	5.459	1.018	0	0	0	0	0	0	0	0	0		0.4	0	0.00211	0
4	Cl	5.331	18.269	20.546	0	0	0	0	0	0	0	0	0		4	C	2.6101	0.932069	17.8414	0	0	0	0	0	0	0	0	0		4	Cl	3.884	17.645	6.131	0	0	0	0	0	0	0	0	0		0.5	0	0.00316	0
5	Cl	7.608	5.331	20.546	0	0	0	0	0	0	0	0	0		5	H	2.59211	0.132093	18.3527	0	0	0	0	0	0	0	0	0		5	Cl	2.15	7.194	6.131	0	0	0	0	0	0	0	0	0		0.6	0	0.00105	0
6	Cl	5.331	20.546	7.608	0	0	0	0	0	0	0	0	0		6	C	3.52698	1.07455	16.807	0	0	0	0	0	0	0	0	0		6	Cl	-6.034	13.921	6.131	0	0	0	0	0	0	0	0	0		0.7	0	0.00211	0
7	Cl	18.269	18.269	18.269	0	0	0	0	0	0	0	0	0		7	H	4.13537	0.371046	16.6113	0	0	0	0	0	0	0	0	0		7	Cl	16.974	5.42	1.742	0	0	0	0	0	0	0	0	0		0.8	0	0.00316	0.000561801
8	Cl	20.546	7.608	5.331	0	0	0	0	0	0	0	0	0		8	C	3.5544	2.24409	16.0561	0	0	0	0	0	0	0	0	0		8	Cl	9.197	11.99	1.742	0	0	0	0	0	0	0	0	0		0.9	0.00127	0.00633	0.00225
9	Cl	21.471	11.694	6.81	0	0	0	0	0	0	0	0	0		9	H	4.18079	2.34056	15.3487	0	0	0	0	0	0	0	0	0		9	Cl	7.396	1.969	1.742	0	0	0	0	0	0	0	0	0		1	0.00169	0.00633	0.00449
10	Cl	17.344	14.183	19.749	0	0	0	0	0	0	0	0	0		10	C	2.66409	3.27263	16.3397	0	0	0	0	0	0	0	0	0		10	Cl	5.785	13.96	5.407	0	0	0	0	0	0	0	0	0		1.1	0.00211	0.00949	0.0073
11	Cl	4.406	24.633	6.128	0	0	0	0	0	0	0	0	0		11	H	2.68208	4.07261	15.8284	0	0	0	0	0	0	0	0	0		11	Cl	-1.992	7.39	5.407	0	0	0	0	0	0	0	0	0		1.2	0.00338	0.0327	0.0118
12	Cl	8.533	1.244	19.067	0	0	0	0	0	0	0	0	0		12	N	0	9.89457	12.8688	0	0	0	0	0	0	0	0	0		12	Cl	-3.793	17.411	5.407	0	0	0	0	0	0	0	0	0		1.3	0.00422	0.04536	0.01854
13	Cl	6.81	21.471	11.694	0	0	0	0	0	0	0	0	0		13	H	0	9.89457	13.7954	0	0	0	0	0	0	0	0	0		13	C	9.873	1.62	5.157	0	0	0	0	0	0	0	0	0		1.4	0.00507	0.05274	0.02584
14	Cl	19.749	17.344	14.183	0	0	0	0	0	0	0	0	0		14	N	0	9.89457	22.5025	0	0	0	0	0	0	0	0	0		14	C	10.395	1.76	3.876	0	0	0	0	0	0	0	0	0		1.5	0.01013	0.07911	0.04326
15	Cl	6.128	4.406	24.633	0	0	0	0	0	0	0	0	0		15	N	-0.579261	7.38828	14.5663	0	0	0	0	0	0	0	0	0		15	H	9.811	1.864	3.134	0	0	0	0	0	0	0	0	0		1.6	0.01351	0.13397	0.06461
16	Cl	19.067	8.533	1.244	0	0	0	0	0	0	0	0	0		16	H	0.197943	6.92076	14.4145	0	0	0	0	0	0	0	0	0		16	C	11.771	1.744	3.682	0	0	0	0	0	0	0	0	0		1.7	0.01688	0.22996	0.05955
17	Cl	11.694	6.81	21.471	0	0	0	0	0	0	0	0	0		17	H	-0.365894	8.15263	15.0336	0	0	0	0	0	0	0	0	0		17	H	12.128	1.839	2.806	0	0	0	0	0	0	0	0	0		1.8	0.02955	0.3154	0.07753
18	Cl	14.183	19.749	17.344	0	0	0	0	0	0	0	0	0		18	N	-0.455011	7.25321	20.9248	0	0	0	0	0	0	0	0	0		18	C	12.625	1.591	4.767	0	0	0	0	0	0	0	0	0		1.9	0.04179	0.33545	0.11629
19	Cl	24.633	6.128	4.406	0	0	0	0	0	0	0	0	0		19	H	-0.610109	7.98492	20.3896	0	0	0	0	0	0	0	0	0		19	C	12.103	1.452	6.048	0	0	0	0	0	0	0	0	0		2	0.05065	0.34178	0.13258
20	Cl	1.244	19.067	8.533	0	0	0	0	0	0	0	0	0		20	H	0.450727	7.09738	20.9288	0	0	0	0	0	0	0	0	0		20	H	12.687	1.347	6.79	0	0	0	0	0	0	0	0	0		2.1	0.05656	0.38924	0.14551
21	Cl	4.406	14.183	19.067	0	0	0	0	0	0	0	0	0		21	C	-0.228791	8.50587	12.4015	0	0	0	0	0	0	0	0	0		21	C	10.727	1.467	6.243	0	0	0	0	0	0	0	0	0		2.2	0.05108	0.46625	0.17865
22	Cl	8.533	11.694	6.128	0	0	0	0	0	0	0	0	0		22	H	-0.573263	8.52961	11.4709	0	0	0	0	0	0	0	0	0		22	H	10.37	1.372	7.118	0	0	0	0	0	0	0	0	0		2.3	0.04897	0.49367	0.29157
23	Cl	21.471	1.244	19.749	0	0	0	0	0	0	0	0	0		23	H	0.633245	8.02202	12.3935	0	0	0	0	0	0	0	0	0		23	C	14.11	1.506	4.566	0	0	0	0	0	0	0	0	0		2.4	0.05867	0.55064	0.41967
24	Cl	17.344	24.633	6.81	0	0	0	0	0	0	0	0	0		24	C	-1.19965	7.75932	13.2602	0	0	0	0	0	0	0	0	0		24	H	14.435	0.657	4.955	0	0	0	0	0	0	0	0	0		2.5	0.05783	0.62131	0.49776
25	Cl	19.067	4.406	14.183	0	0	0	0	0	0	0	0	0		25	H	-1.49271	6.94005	12.7889	0	0	0	0	0	0	0	0	0		25	H	14.297	1.485	3.594	0	0	0	0	0	0	0	0	0		2.6	0.0515	0.64979	0.60787
26	Cl	6.128	8.533	11.694	0	0	0	0	0	0	0	0	0		26	H	-1.99742	8.32183	13.424	0	0	0	0	0	0	0	0	0		26	N	14.884	2.651	5.186	0	0	0	0	0	0	0	0	0		2.7	0.07387	0.71836	0.80562
27	Cl	19.749	21.471	1.244	0	0	0	0	0	0	0	0	0		27	C	0.668378	4.32492	17.5483	0	0	0	0	0	0	0	0	0		27	H	14.428	3.436	5.033	0	0	0	0	0	0	0	0	0		2.8	0.18109	0.80908	0.88484
28	Cl	6.81	17.344	24.633	0	0	0	0	0	0	0	0	0		28	C	0.109683	4.94531	16.4379	0	0	0	0	0	0	0	0	0		28	H	14.927	2.525	6.096	0	0	0	0	0	0	0	0	0		2.9	0.28113	0.8249	0.85731
29	Cl	14.183	19.067	4.406	0	0	0	0	0	0	0	0	0		29	H	0.370179	4.68112	15.5636	0	0	0	0	0	0	0	0	0		29	C	16.28	2.783	4.641	0	0	0	0	0	0	0	0	0		3	0.28324	0.81119	1.00001
30	Cl	11.694	6.128	8.533	0	0	0	0	0	0	0	0	0		30	C	-0.832902	5.95455	16.6065	0	0	0	0	0	0	0	0	0		30	H	16.234	2.917	3.651	0	0	0	0	0	0	0	0	0		3.1	0.3035	0.88925	0.91574
31	Cl	1.244	19.749	21.471	0	0	0	0	0	0	0	0	0		31	C	-1.21422	6.34192	17.8854	0	0	0	0	0	0	0	0	0		31	C	17.032	1.477	4.94	0	0	0	0	0	0	0	0	0		3.2	0.42929	1.00001	0.79214
32	Cl	24.633	6.81	17.344	0	0	0	0	0	0	0	0	0		32	H	-1.85775	7.03207	18.0004	0	0	0	0	0	0	0	0	0		32	H	17.086	1.353	5.919	0	0	0	0	0	0	0	0	0		3.3	0.52849	0.91878	0.94439
33	Cl	15.935	16.038	8.111	0	0	0	0	0	0	0	0	0		33	C	-0.654668	5.72005	18.9961	0	0	0	0	0	0	0	0	0		33	H	16.517	0.717	4.568	0	0	0	0	0	0	0	0	0		3.4	0.51161	0.80486	0.87585
34	Cl	22.88	9.839	21.049	0	0	0	0	0	0	0	0	0		34	C	0.285346	4.71229	18.8276	0	0	0	0	0	0	0	0	0		34	C	18.417	1.457	4.361	0	0	0	0	0	0	0	0	0		3.5	0.41916	0.79853	0.62248
35	Cl	9.942	3.1	4.828	0	0	0	0	0	0	0	0	0		35	H	0.667521	4.28781	19.5864	0	0	0	0	0	0	0	0	0		35	H	18.881	0.607	4.568	0	0	0	0	0	0	0	0	0		3.6	0.35795	0.81013	0.72753
36	Cl	2.997	22.777	17.766	0	0	0	0	0	0	0	0	0		36	C	-1.50471	6.55713	15.3771	0	0	0	0	0	0	0	0	0		36	H	18.403	1.591	3.381	0	0	0	0	0	0	0	0	0		3.7	0.34107	0.846	0.65787
37	Cl	8.111	15.935	16.038	0	0	0	0	0	0	0	0	0		37	H	-2.2682	7.11667	15.6687	0	0	0	0	0	0	0	0	0		37	C	19.179	2.824	5.19	0	0	0	0	0	0	0	0	0		3.8	0.28577	0.85655	0.26742
38	Cl	21.049	22.88	9.839	0	0	0	0	0	0	0	0	0		38	H	-1.86118	5.82691	14.8139	0	0	0	0	0	0	0	0	0		38	H	19.17	2.676	6.169	0	0	0	0	0	0	0	0	0		3.9	0.24567	0.76688	0.12809
39	Cl	4.828	9.942	3.1	0	0	0	0	0	0	0	0	0		39	C	-0.908309	7.56935	22.3347	0	0	0	0	0	0	0	0	0		39	H	20.12	2.915	4.897	0	0	0	0	0	0	0	0	0		4	0.33347	0.64452	0.1382
40	Cl	17.766	2.997	22.777	0	0	0	0	0	0	0	0	0		40	H	-1.80805	7.97898	22.3068	0	0	0	0	0	0	0	0	0		40	C	18.408	4.07	4.847	0	0	0	0	0	0	0	0	0		4.1	0.40354	0.51899	0.21348
41	Cl	16.038	8.111	15.935	0	0	0	0	0	0	0	0	0		41	H	-0.970005	6.7293	22.854	0	0	0	0	0	0	0	0	0		41	H	18.85	4.847	5.269	0	0	0	0	0	0	0	0	0		4.2	0.31237	0.56013	0.23259
42	Cl	9.839	21.049	22.88	0	0	0	0	0	0	0	0	0		42	C	-1.14567	6.07477	20.3457	0	0	0	0	0	0	0	0	0		42	H	18.439	4.205	3.867	0	0	0	0	0	0	0	0	0		4.3	0.18826	0.66773	0.19157
43	Cl	3.1	4.828	9.942	0	0	0	0	0	0	0	0	0		43	H	-1.01971	5.29854	20.9448	0	0	0	0	0	0	0	0	0		43	C	16.942	4.027	5.29	0	0	0	0	0	0	0	0	0		4.4	0.13001	0.57068	0.15843
44	Cl	22.777	17.766	2.997	0	0	0	0	0	0	0	0	0		44	H	-2.11567	6.26178	20.2938	0	0	0	0	0	0	0	0	0		44	H	16.886	3.969	6.287	0	0	0	0	0	0	0	0	0		4.5	0.20473	0.57279	0.15337
45	Cl	9.942	9.839	17.766	0	0	0	0	0	0	0	0	0		45	C	0.043702	8.5029	23.0057	0	0	0	0	0	0	0	0	0		45	N	16.296	5.298	4.805	0	0	0	0	0	0	0	0	0		4.6	0.27691	0.71098	0.18764
46	Cl	2.997	16.038	4.828	0	0	0	0	0	0	0	0	0		46	H	0.96315	8.15412	22.8939	0	0	0	0	0	0	0	0	0		46	H	16.35	5.328	3.887	0	0	0	0	0	0	0	0	0		4.7	0.42971	0.83228	0.12809
47	Cl	15.935	22.777	21.049	0	0	0	0	0	0	0	0	0		47	H	-0.156812	8.51181	23.9763	0	0	0	0	0	0	0	0	0		47	H	15.403	5.283	5.031	0	0	0	0	0	0	0	0	0		4.8	0.51751	0.89136	0.0118
48	Cl	22.88	3.1	8.111	0	0	0	0	0	0	0	0	0		48	C	4.9837	14.7884	17.3781	0	0	0	0	0	0	0	0	0		48	C	16.914	6.545	5.366	0	0	0	0	0	0	0	0	0		4.9	0.50063	0.51899	0
49	Cl	17.766	9.942	9.839	0	0	0	0	0	0	0	0	0		49	C	6.01026	15.3524	18.1262	0	0	0	0	0	0	0	0	0		49	H	17.788	6.702	4.93	0	0	0	0	0	0	0	0	0		5	0.53651	0.11709	0
50	Cl	4.828	2.997	16.038	0	0	0	0	0	0	0	0	0		50	H	6.40786	14.8567	18.8335	0	0	0	0	0	0	0	0	0		50	H	17.072	6.423	6.335	0	0	0	0	0	0	0	0	0		5.1	0.43436	0.11498	0
51	Cl	21.049	15.935	22.777	0	0	0	0	0	0	0	0	0		51	C	6.4567	16.6362	17.8414	0	0	0	0	0	0	0	0	0		51	C	16.038	7.74	5.157	0	0	0	0	0	0	0	0	0		5.2	0.49599	0.08439	0
52	Cl	8.111	22.88	3.1	0	0	0	0	0	0	0	0	0		52	H	7.1585	17.0206	18.3527	0	0	0	0	0	0	0	0	0		52	C	15.657	8.122	3.876	0	0	0	0	0	0	0	0	0		5.3	0.71211	0.02321	0
53	Cl	9.839	17.766	9.942	0	0	0	0	0	0	0	0	0		53	C	5.87487	17.359	16.807	0	0	0	0	0	0	0	0	0		53	H	15.858	7.564	3.134	0	0	0	0	0	0	0	0	0		5.4	0.76487	0	0
54	Cl	16.038	4.828	2.997	0	0	0	0	0	0	0	0	0		54	H	6.17993	18.2377	16.6113	0	0	0	0	0	0	0	0	0		54	C	14.982	9.322	3.682	0	0	0	0	0	0	0	0	0		5.5	0.59012	0	0
55	Cl	22.777	21.049	15.935	0	0	0	0	0	0	0	0	0		55	C	4.84831	16.798	16.0561	0	0	0	0	0	0	0	0	0		55	H	14.721	9.583	2.806	0	0	0	0	0	0	0	0	0		5.6	0.35458	0	0
56	Cl	3.1	8.111	22.88	0	0	0	0	0	0	0	0	0		56	H	4.45157	17.2922	15.3487	0	0	0	0	0	0	0	0	0		56	C	14.688	10.138	4.767	0	0	0	0	0	0	0	0	0		5.7	0.24567	0	0
57	O	12.029	11.228	5.227	0	0	0	0	0	0	0	0	0		57	C	4.40273	15.5127	16.3397	0	0	0	0	0	0	0	0	0		57	C	15.069	9.756	6.048	0	0	0	0	0	0	0	0	0		5.8	0.14901	0	0
58	N	16.159	22.656	3.221	0	0	0	0	0	0	0	0	0		58	H	3.70093	15.1283	15.8284	0	0	0	0	0	0	0	0	0		58	H	14.868	10.314	6.79	0	0	0	0	0	0	0	0	0		5.9	0.0878	0	0
59	H	16.737	22.079	3.798	0	0	0	0	0	0	0	0	0		59	N	2.46015	10.6461	14.5663	0	0	0	0	0	0	0	0	0		59	C	15.744	8.556	6.243	0	0	0	0	0	0	0	0	0		6	0.08485	0	0
60	N	16.727	19.718	2.613	0	0	0	0	0	0	0	0	0		60	H	2.47643	11.5529	14.4145	0	0	0	0	0	0	0	0	0		60	H	16.005	8.295	7.118	0	0	0	0	0	0	0	0	0		6.1	0.08316	0	0
61	H	15.981	19.334	2.963	0	0	0	0	0	0	0	0	0		61	H	1.69151	10.4487	15.0336	0	0	0	0	0	0	0	0	0		61	C	14.019	11.467	4.566	0	0	0	0	0	0	0	0	0		6.2	0.2309	0	0
62	H	17.186	20.112	3.293	0	0	0	0	0	0	0	0	0		62	N	2.51499	10.8212	20.9248	0	0	0	0	0	0	0	0	0		62	H	14.592	12.173	4.955	0	0	0	0	0	0	0	0	0		6.3	0.25918	0	0
63	N	20.466	15.976	6.199	0	0	0	0	0	0	0	0	0		63	H	1.95886	10.321	20.3896	0	0	0	0	0	0	0	0	0		63	H	13.944	11.64	3.594	0	0	0	0	0	0	0	0	0		6.4	0.09287	0	0
64	H	19.768	15.621	6.662	0	0	0	0	0	0	0	0	0		64	H	2.19708	11.6835	20.9288	0	0	0	0	0	0	0	0	0		64	N	12.64	11.564	5.186	0	0	0	0	0	0	0	0	0		6.5	0.04137	0	0
65	H	20.402	16.883	6.247	0	0	0	0	0	0	0	0	0		65	C	1.31705	10.3908	12.4015	0	0	0	0	0	0	0	0	0		65	H	12.188	10.777	5.033	0	0	0	0	0	0	0	0	0		6.6	0.04052	0	0
66	O	10.917	13.148	5.191	0	0	0	0	0	0	0	0	0		66	H	1.46872	10.0806	11.4709	0	0	0	0	0	0	0	0	0		66	H	12.727	11.665	6.096	0	0	0	0	0	0	0	0	0		6.7	0.06163	0	0
67	H	10.321	12.696	5.573	0	0	0	0	0	0	0	0	0		67	H	1.30505	11.3793	12.3935	0	0	0	0	0	0	0	0	0		67	C	11.828	12.707	4.641	0	0	0	0	0	0	0	0	0		6.8	0.08316	0	0
68	N	21.746	17.069	8.808	0	0	0	0	0	0	0	0	0		68	C	2.44901	9.92327	13.2602	0	0	0	0	0	0	0	0	0		68	H	11.735	12.601	3.651	0	0	0	0	0	0	0	0	0		6.9	0.08273	0	0
69	C	17.716	17.454	2.866	0	0	0	0	0	0	0	0	0		69	H	3.30504	10.0791	12.7889	0	0	0	0	0	0	0	0	0		69	C	12.583	14.012	4.94	0	0	0	0	0	0	0	0	0		7	0.15238	0	0
70	C	17.582	18.658	1.988	0	0	0	0	0	0	0	0	0		70	H	2.36075	8.95112	13.424	0	0	0	0	0	0	0	0	0		70	H	12.664	14.12	5.919	0	0	0	0	0	0	0	0	0		7.1	0.21781	0	0
71	H	17.185	18.387	1.122	0	0	0	0	0	0	0	0	0		71	C	4.48927	13.2582	17.5483	0	0	0	0	0	0	0	0	0		71	H	13.498	13.946	4.568	0	0	0	0	0	0	0	0	0		7.2	0.187	0	0
72	H	18.481	19.03	1.806	0	0	0	0	0	0	0	0	0		72	C	4.23135	12.4642	16.4379	0	0	0	0	0	0	0	0	0		72	C	11.907	15.221	4.361	0	0	0	0	0	0	0	0	0		7.3	0.17349	0	0
73	C	15.45	21.825	2.24	0	0	0	0	0	0	0	0	0		73	H	4.32989	12.8219	15.5636	0	0	0	0	0	0	0	0	0		73	H	12.412	16.049	4.568	0	0	0	0	0	0	0	0	0		7.4	0.21359	0	0
74	H	15.096	22.406	1.521	0	0	0	0	0	0	0	0	0		74	C	3.82861	11.1433	16.6065	0	0	0	0	0	0	0	0	0		74	H	11.799	15.142	3.381	0	0	0	0	0	0	0	0	0		7.5	0.21401	0	0
75	H	14.679	21.39	2.684	0	0	0	0	0	0	0	0	0		75	C	3.68379	10.6193	17.8854	0	0	0	0	0	0	0	0	0		75	C	10.343	15.198	5.19	0	0	0	0	0	0	0	0	0		7.6	0.19502	0	0
76	C	16.599	16.668	3.118	0	0	0	0	0	0	0	0	0		76	H	3.40787	9.71696	18.0004	0	0	0	0	0	0	0	0	0		76	H	10.475	15.264	6.169	0	0	0	0	0	0	0	0	0		7.7	0.40608	0	0
77	H	15.757	16.922	2.759	0	0	0	0	0	0	0	0	0		77	C	3.94257	11.4149	18.9961	0	0	0	0	0	0	0	0	0		77	H	9.794	15.967	4.897	0	0	0	0	0	0	0	0	0		7.8	0.99999	0	0
78	C	18.942	17.081	3.39	0	0	0	0	0	0	0	0	0		78	C	4.34532	12.7328	18.8276	0	0	0	0	0	0	0	0	0		78	C	9.649	13.907	4.847	0	0	0	0	0	0	0	0	0		7.9	0.69692	0	0
79	H	19.71	17.612	3.218	0	0	0	0	0	0	0	0	0		79	H	4.52184	13.276	19.5864	0	0	0	0	0	0	0	0	0		79	H	8.755	13.901	5.269	0	0	0	0	0	0	0	0	0		8	0.000422116	0	0
80	C	16.698	15.515	3.889	0	0	0	0	0	0	0	0	0		80	C	3.64266	10.2602	15.3771	0	0	0	0	0	0	0	0	0		80	H	9.516	13.866	3.867	0	0	0	0	0	0	0	0	0		8.1	0	0	0
81	C	16.326	20.759	1.623	0	0	0	0	0	0	0	0	0		81	H	3.53983	9.3192	15.6687	0	0	0	0	0	0	0	0	0		81	C	10.419	12.659	5.29	0	0	0	0	0	0	0	0	0		8.2	0	0	0
82	H	15.837	20.327	0.878	0	0	0	0	0	0	0	0	0		82	H	4.45328	10.3166	14.8139	0	0	0	0	0	0	0	0	0		82	H	10.498	12.64	6.287	0	0	0	0	0	0	0	0	0		8.3	0	0	0
83	H	17.139	21.182	1.248	0	0	0	0	0	0	0	0	0		83	C	2.46786	10.2706	22.3347	0	0	0	0	0	0	0	0	0		83	N	9.642	11.463	4.805	0	0	0	0	0	0	0	0	0		8.4	0	0	0
84	C	19.053	15.936	4.166	0	0	0	0	0	0	0	0	0		84	H	2.56297	9.28655	22.3068	0	0	0	0	0	0	0	0	0		84	H	9.589	11.496	3.887	0	0	0	0	0	0	0	0	0		8.5	0	0	0
85	C	17.923	15.161	4.407	0	0	0	0	0	0	0	0	0		85	H	3.22621	10.6372	22.854	0	0	0	0	0	0	0	0	0		85	H	10.101	10.698	5.031	0	0	0	0	0	0	0	0	0		8.6	0	0	0
86	H	17.997	14.376	4.937	0	0	0	0	0	0	0	0	0		86	C	3.88088	10.8123	20.3457	0	0	0	0	0	0	0	0	0		86	C	8.253	11.376	5.366	0	0	0	0	0	0	0	0	0		8.7	0	0	0
87	C	20.377	15.552	4.772	0	0	0	0	0	0	0	0	0		87	H	4.49013	11.3095	20.9448	0	0	0	0	0	0	0	0	0		87	H	7.68	12.054	4.93	0	0	0	0	0	0	0	0	0		8.8	0	0	0
88	H	20.492	14.57	4.714	0	0	0	0	0	0	0	0	0		88	H	4.20393	9.87874	20.2938	0	0	0	0	0	0	0	0	0		88	H	8.28	11.574	6.335	0	0	0	0	0	0	0	0	0		8.9	0	0	0
89	H	21.109	15.976	4.257	0	0	0	0	0	0	0	0	0		89	C	1.18337	10.6283	23.0057	0	0	0	0	0	0	0	0	0		89	C	7.656	10.019	5.157	0	0	0	0	0	0	0	0	0		9	0	0	0
90	C	12.02	12.418	5.074	0	0	0	0	0	0	0	0	0		90	H	1.0257	11.5989	22.8939	0	0	0	0	0	0	0	0	0		90	C	7.516	9.498	3.876	0	0	0	0	0	0	0	0	0		9.1	0	0	0
91	C	15.49	14.713	4.158	0	0	0	0	0	0	0	0	0		91	H	1.27592	10.4502	23.9763	0	0	0	0	0	0	0	0	0		91	H	7.898	9.952	3.134	0	0	0	0	0	0	0	0	0		9.2	0	0	0
92	C	13.202	13.231	4.73	0	0	0	0	0	0	0	0	0		92	C	-6.73005	11.7637	17.3781	0	0	0	0	0	0	0	0	0		92	C	6.814	8.314	3.682	0	0	0	0	0	0	0	0	0		9.3	0	0	0
93	C	15.522	13.332	4.171	0	0	0	0	0	0	0	0	0		93	C	-7.73176	12.3707	18.1262	0	0	0	0	0	0	0	0	0		93	H	6.718	7.957	2.806	0	0	0	0	0	0	0	0	0		9.4	0	0	0
94	H	16.335	12.883	3.974	0	0	0	0	0	0	0	0	0		94	H	-7.50126	12.9629	18.8335	0	0	0	0	0	0	0	0	0		94	C	6.255	7.651	4.767	0	0	0	0	0	0	0	0	0		9.5	0	0	0
95	C	21.749	15.539	6.83	0	0	0	0	0	0	0	0	0		95	C	-9.06681	12.1154	17.8414	0	0	0	0	0	0	0	0	0		95	C	6.395	8.173	6.048	0	0	0	0	0	0	0	0	0		9.6	0	0	0
96	H	22.494	16.086	6.475	0	0	0	0	0	0	0	0	0		96	H	-9.75061	12.531	18.3527	0	0	0	0	0	0	0	0	0		96	H	6.012	7.719	6.79	0	0	0	0	0	0	0	0	0		9.7	0	0	0
97	H	21.925	14.593	6.597	0	0	0	0	0	0	0	0	0		97	C	-9.40185	11.2501	16.807	0	0	0	0	0	0	0	0	0		97	C	7.096	9.357	6.243	0	0	0	0	0	0	0	0	0		9.8	0	0	0
98	C	14.403	12.596	4.466	0	0	0	0	0	0	0	0	0		98	H	-10.3153	11.075	16.6113	0	0	0	0	0	0	0	0	0		98	H	7.192	9.713	7.118	0	0	0	0	0	0	0	0	0		9.9	0	0	0
99	H	14.452	11.648	4.49	0	0	0	0	0	0	0	0	0		99	C	-8.40271	10.6416	16.0561	0	0	0	0	0	0	0	0	0		99	C	5.438	6.407	4.566	0	0	0	0	0	0	0	0	0		10	0	0	0
100	C	21.694	15.683	8.331	0	0	0	0	0	0	0	0	0		100	H	-8.63236	10.0509	15.3487	0	0	0	0	0	0	0	0	0		100	H	4.54	6.55	4.955	0	0	0	0	0	0	0	0	0
101	H	20.858	15.266	8.659	0	0	0	0	0	0	0	0	0		101	C	-7.06681	10.8984	16.3397	0	0	0	0	0	0	0	0	0		101	H	5.326	6.256	3.594	0	0	0	0	0	0	0	0	0
102	H	22.453	15.184	8.725	0	0	0	0	0	0	0	0	0		102	H	-6.38301	10.4828	15.8284	0	0	0	0	0	0	0	0	0		102	N	6.043	5.165	5.186	0	0	0	0	0	0	0	0	0
103	C	14.279	15.342	4.425	0	0	0	0	0	0	0	0	0		103	N	-1.88088	11.6494	14.5663	0	0	0	0	0	0	0	0	0		103	H	6.951	5.167	5.033	0	0	0	0	0	0	0	0	0
104	H	14.234	16.291	4.419	0	0	0	0	0	0	0	0	0		104	H	-2.67437	11.2101	14.4145	0	0	0	0	0	0	0	0	0		104	H	5.912	5.19	6.096	0	0	0	0	0	0	0	0	0
105	C	13.139	14.61	4.697	0	0	0	0	0	0	0	0	0		105	H	-1.32562	11.0824	15.0336	0	0	0	0	0	0	0	0	0		105	C	5.459	3.89	4.641	0	0	0	0	0	0	0	0	0
106	H	12.315	15.053	4.861	0	0	0	0	0	0	0	0	0		106	N	-2.05998	11.6093	20.9248	0	0	0	0	0	0	0	0	0		106	H	5.598	3.862	3.651	0	0	0	0	0	0	0	0	0
107	O	18.165	26.787	14.649	0	0	0	0	0	0	0	0	0		107	H	-1.34875	11.3778	20.3896	0	0	0	0	0	0	0	0	0		107	C	3.952	3.891	4.94	0	0	0	0	0	0	0	0	0
108	N	15.551	22.088	6.159	0	0	0	0	0	0	0	0	0		108	H	-2.64781	10.9028	20.9288	0	0	0	0	0	0	0	0	0		108	H	3.818	3.907	5.919	0	0	0	0	0	0	0	0	0
109	H	15.902	22.835	6.543	0	0	0	0	0	0	0	0	0		109	C	-1.08826	10.7871	12.4015	0	0	0	0	0	0	0	0	0		109	H	3.551	4.717	4.568	0	0	0	0	0	0	0	0	0
110	H	16.231	21.629	5.765	0	0	0	0	0	0	0	0	0		110	H	-0.895455	11.0735	11.4709	0	0	0	0	0	0	0	0	0		110	C	3.243	2.702	4.361	0	0	0	0	0	0	0	0	0
111	N	19.138	18.349	9.901	0	0	0	0	0	0	0	0	0		111	H	-1.9383	10.2824	12.3935	0	0	0	0	0	0	0	0	0		111	H	2.274	2.725	4.568	0	0	0	0	0	0	0	0	0
112	H	19.601	19.048	10.256	0	0	0	0	0	0	0	0	0		112	C	-1.24935	12.0011	13.2602	0	0	0	0	0	0	0	0	0		112	H	3.366	2.647	3.381	0	0	0	0	0	0	0	0	0
113	H	19.186	18.414	8.994	0	0	0	0	0	0	0	0	0		113	H	-1.81233	12.6646	12.7889	0	0	0	0	0	0	0	0	0		113	C	4.045	1.359	5.19	0	0	0	0	0	0	0	0	0
114	O	18.129	27.899	12.729	0	0	0	0	0	0	0	0	0		114	H	-0.363323	12.4108	13.424	0	0	0	0	0	0	0	0	0		114	H	3.922	1.44	6.169	0	0	0	0	0	0	0	0	0
115	H	18.511	28.495	13.181	0	0	0	0	0	0	0	0	0		115	C	-5.15765	12.1006	17.5483	0	0	0	0	0	0	0	0	0		115	H	3.653	0.498	4.897	0	0	0	0	0	0	0	0	0
116	C	15.805	21.1	8.423	0	0	0	0	0	0	0	0	0		116	C	-4.34103	12.2742	16.4379	0	0	0	0	0	0	0	0	0		116	C	5.509	1.403	4.847	0	0	0	0	0	0	0	0	0
117	C	14.926	21.233	7.219	0	0	0	0	0	0	0	0	0		117	H	-4.70007	12.1807	15.5636	0	0	0	0	0	0	0	0	0		117	H	5.961	0.632	5.269	0	0	0	0	0	0	0	0	0
118	H	14.061	21.631	7.49	0	0	0	0	0	0	0	0	0		118	C	-2.99571	12.5859	16.6065	0	0	0	0	0	0	0	0	0		118	H	5.611	1.308	3.867	0	0	0	0	0	0	0	0	0
119	H	14.745	20.334	6.847	0	0	0	0	0	0	0	0	0		119	C	-2.46957	12.7224	17.8854	0	0	0	0	0	0	0	0	0		119	C	6.205	2.694	5.29	0	0	0	0	0	0	0	0	0
120	C	15.179	23.365	4.052	0	0	0	0	0	0	0	0	0		120	H	-1.55012	12.9347	18.0004	0	0	0	0	0	0	0	0	0		120	H	6.183	2.771	6.287	0	0	0	0	0	0	0	0	0
121	H	14.46	23.719	3.471	0	0	0	0	0	0	0	0	0		121	C	-3.28791	12.5488	18.9961	0	0	0	0	0	0	0	0	0		121	N	7.63	2.618	4.805	0	0	0	0	0	0	0	0	0
122	H	15.623	24.136	4.487	0	0	0	0	0	0	0	0	0		122	C	-4.63066	12.2386	18.8276	0	0	0	0	0	0	0	0	0		122	H	7.628	2.556	3.887	0	0	0	0	0	0	0	0	0
123	C	16.056	22.216	9.209	0	0	0	0	0	0	0	0	0		123	H	-5.18936	12.1199	19.5864	0	0	0	0	0	0	0	0	0		123	H	8.063	3.399	5.031	0	0	0	0	0	0	0	0	0
124	H	15.698	23.058	8.955	0	0	0	0	0	0	0	0	0		124	C	-2.13795	12.8664	15.3771	0	0	0	0	0	0	0	0	0		124	C	8.4	1.459	5.366	0	0	0	0	0	0	0	0	0
125	C	16.329	19.874	8.796	0	0	0	0	0	0	0	0	0		125	H	-1.27163	13.2478	15.6687	0	0	0	0	0	0	0	0	0		125	H	8.099	0.624	4.93	0	0	0	0	0	0	0	0	0
126	H	16.157	19.105	8.265	0	0	0	0	0	0	0	0	0		126	H	-2.59211	13.5402	14.8139	0	0	0	0	0	0	0	0	0		126	H	8.215	1.384	6.335	0	0	0	0	0	0	0	0	0
127	C	16.828	22.118	10.362	0	0	0	0	0	0	0	0	0		127	C	-1.55955	11.8438	22.3347	0	0	0	0	0	0	0	0	0		127	C	-1.316	17.76	1.992	0	0	0	0	0	0	0	0	0
128	C	14.561	22.489	5.118	0	0	0	0	0	0	0	0	0		128	H	-0.754924	12.4182	22.3068	0	0	0	0	0	0	0	0	0		128	C	-0.794	17.62	3.273	0	0	0	0	0	0	0	0	0
129	H	13.816	22.978	5.55	0	0	0	0	0	0	0	0	0		129	H	-2.25621	12.3173	22.854	0	0	0	0	0	0	0	0	0		129	H	-1.378	17.516	4.015	0	0	0	0	0	0	0	0	0
130	H	14.187	21.677	4.695	0	0	0	0	0	0	0	0	0		130	C	-2.73521	12.7966	20.3457	0	0	0	0	0	0	0	0	0		130	C	0.582	17.636	3.467	0	0	0	0	0	0	0	0	0
131	C	17.104	19.762	9.941	0	0	0	0	0	0	0	0	0		131	H	-3.47043	13.0757	20.9448	0	0	0	0	0	0	0	0	0		131	H	0.939	17.541	4.343	0	0	0	0	0	0	0	0	0
132	C	17.346	20.893	10.716	0	0	0	0	0	0	0	0	0		132	H	-2.08825	13.5432	20.2938	0	0	0	0	0	0	0	0	0		132	C	1.436	17.789	2.381	0	0	0	0	0	0	0	0	0
133	H	17.876	20.818	11.501	0	0	0	0	0	0	0	0	0		133	C	-1.22707	10.5526	23.0057	0	0	0	0	0	0	0	0	0		133	C	0.914	17.928	1.101	0	0	0	0	0	0	0	0	0
134	C	17.71	18.438	10.325	0	0	0	0	0	0	0	0	0		134	H	-1.98885	9.93069	22.8939	0	0	0	0	0	0	0	0	0		134	H	1.498	18.033	0.359	0	0	0	0	0	0	0	0	0
135	H	17.652	18.324	11.307	0	0	0	0	0	0	0	0	0		135	H	-1.11911	10.7218	23.9763	0	0	0	0	0	0	0	0	0		135	C	-0.462	17.913	0.906	0	0	0	0	0	0	0	0	0
136	H	17.196	17.706	9.901	0	0	0	0	0	0	0	0	0		136	C	6.8226	11.7102	22.5624	0	0	0	0	0	0	0	0	0		136	H	-0.819	18.008	0.031	0	0	0	0	0	0	0	0	0
137	C	18.013	26.796	13.459	0	0	0	0	0	0	0	0	0		137	C	6.84745	12.8812	21.8143	0	0	0	0	0	0	0	0	0		137	C	2.921	17.874	2.583	0	0	0	0	0	0	0	0	0
138	C	17.097	23.326	11.164	0	0	0	0	0	0	0	0	0		138	H	7.47555	12.9777	21.107	0	0	0	0	0	0	0	0	0		138	H	3.246	18.723	2.194	0	0	0	0	0	0	0	0	0
139	C	17.669	25.613	12.646	0	0	0	0	0	0	0	0	0		139	C	5.95885	13.9098	22.0991	0	0	0	0	0	0	0	0	0		139	H	3.108	17.895	3.554	0	0	0	0	0	0	0	0	0
140	C	17.11	23.293	12.545	0	0	0	0	0	0	0	0	0		140	H	5.97684	14.7098	21.5878	0	0	0	0	0	0	0	0	0		140	N	3.695	16.729	1.963	0	0	0	0	0	0	0	0	0
141	H	16.913	22.48	12.994	0	0	0	0	0	0	0	0	0		141	C	5.04197	13.7673	23.1335	0	0	0	0	0	0	0	0	0		141	H	3.239	15.944	2.116	0	0	0	0	0	0	0	0	0
142	C	19.769	17.067	10.338	0	0	0	0	0	0	0	0	0		142	H	4.43358	14.4708	23.3292	0	0	0	0	0	0	0	0	0		142	H	3.738	16.855	1.053	0	0	0	0	0	0	0	0	0
143	H	19.413	16.322	9.791	0	0	0	0	0	0	0	0	0		143	C	5.01455	12.5978	23.8844	0	0	0	0	0	0	0	0	0		143	C	5.091	16.597	2.508	0	0	0	0	0	0	0	0	0
144	H	19.536	16.891	11.284	0	0	0	0	0	0	0	0	0		144	H	4.38816	12.5013	24.5918	0	0	0	0	0	0	0	0	0		144	H	5.045	16.463	3.498	0	0	0	0	0	0	0	0	0
145	C	17.405	24.413	13.281	0	0	0	0	0	0	0	0	0		145	C	5.90486	11.5692	23.6008	0	0	0	0	0	0	0	0	0		145	C	5.843	17.903	2.209	0	0	0	0	0	0	0	0	0
146	H	17.428	24.363	14.229	0	0	0	0	0	0	0	0	0		146	H	5.88687	10.7693	24.1121	0	0	0	0	0	0	0	0	0		146	H	5.897	18.027	1.23	0	0	0	0	0	0	0	0	0
147	C	21.269	17.121	10.194	0	0	0	0	0	0	0	0	0		147	N	8.56895	4.94729	27.0717	0	0	0	0	0	0	0	0	0		147	H	5.328	18.663	2.581	0	0	0	0	0	0	0	0	0
148	H	21.597	17.957	10.611	0	0	0	0	0	0	0	0	0		148	H	8.56895	4.94729	26.1451	0	0	0	0	0	0	0	0	0		148	C	7.228	17.923	2.788	0	0	0	0	0	0	0	0	0
149	H	21.663	16.363	10.693	0	0	0	0	0	0	0	0	0		149	N	8.56895	4.94729	17.438	0	0	0	0	0	0	0	0	0		149	H	7.692	18.773	2.581	0	0	0	0	0	0	0	0	0
150	C	17.363	24.537	10.535	0	0	0	0	0	0	0	0	0		150	N	9.14821	7.45358	25.3742	0	0	0	0	0	0	0	0	0		150	H	7.214	17.789	3.767	0	0	0	0	0	0	0	0	0
151	H	17.358	24.581	9.586	0	0	0	0	0	0	0	0	0		151	H	8.37101	7.9211	25.526	0	0	0	0	0	0	0	0	0		151	C	7.99	16.556	1.959	0	0	0	0	0	0	0	0	0
152	C	17.635	25.676	11.267	0	0	0	0	0	0	0	0	0		152	H	8.93484	6.68923	24.9069	0	0	0	0	0	0	0	0	0		152	H	7.981	16.704	0.979	0	0	0	0	0	0	0	0	0
153	H	17.8	26.5	10.824	0	0	0	0	0	0	0	0	0		153	N	9.02396	7.58864	19.0157	0	0	0	0	0	0	0	0	0		153	H	8.931	16.465	2.252	0	0	0	0	0	0	0	0	0
154	O	27.588	20.65	-0.91	0	0	0	0	0	0	0	0	0		154	H	9.17906	6.85694	19.5509	0	0	0	0	0	0	0	0	0		154	C	7.219	15.31	2.302	0	0	0	0	0	0	0	0	0
155	N	19.097	23.264	3.789	0	0	0	0	0	0	0	0	0		155	H	8.11822	7.74448	19.0117	0	0	0	0	0	0	0	0	0		155	H	7.661	14.533	1.88	0	0	0	0	0	0	0	0	0
156	H	19.482	22.914	3.042	0	0	0	0	0	0	0	0	0		156	C	8.79774	6.33599	27.539	0	0	0	0	0	0	0	0	0		156	H	7.25	15.174	3.281	0	0	0	0	0	0	0	0	0
157	H	18.703	22.584	4.248	0	0	0	0	0	0	0	0	0		157	H	9.14221	6.31224	28.4696	0	0	0	0	0	0	0	0	0		157	C	5.753	15.353	1.859	0	0	0	0	0	0	0	0	0
158	N	22.839	19.678	7.528	0	0	0	0	0	0	0	0	0		158	H	7.9357	6.81983	27.547	0	0	0	0	0	0	0	0	0		158	H	5.697	15.411	0.862	0	0	0	0	0	0	0	0	0
159	H	23.195	19.215	6.829	0	0	0	0	0	0	0	0	0		159	C	9.7686	7.08253	26.6803	0	0	0	0	0	0	0	0	0		159	N	5.107	14.081	2.344	0	0	0	0	0	0	0	0	0
160	H	21.933	19.63	7.463	0	0	0	0	0	0	0	0	0		160	H	10.0617	7.90181	27.1516	0	0	0	0	0	0	0	0	0		160	H	5.161	14.052	3.262	0	0	0	0	0	0	0	0	0
161	O	25.668	20.686	-2.022	0	0	0	0	0	0	0	0	0		161	H	10.5664	6.52003	26.5165	0	0	0	0	0	0	0	0	0		161	H	4.214	14.097	2.118	0	0	0	0	0	0	0	0	0
162	H	26.12	20.304	-2.618	0	0	0	0	0	0	0	0	0		162	C	7.90057	10.5169	22.3922	0	0	0	0	0	0	0	0	0		162	C	5.725	12.835	1.783	0	0	0	0	0	0	0	0	0
163	C	21.362	23.011	4.777	0	0	0	0	0	0	0	0	0		163	C	8.45927	9.89655	23.5026	0	0	0	0	0	0	0	0	0		163	H	6.599	12.678	2.219	0	0	0	0	0	0	0	0	0
164	C	20.157	23.889	4.644	0	0	0	0	0	0	0	0	0		164	H	8.19877	10.1607	24.3769	0	0	0	0	0	0	0	0	0		164	H	5.883	12.957	0.814	0	0	0	0	0	0	0	0	0
165	H	20.428	24.755	4.246	0	0	0	0	0	0	0	0	0		165	C	9.40185	8.8873	23.334	0	0	0	0	0	0	0	0	0		165	C	4.849	11.64	1.992	0	0	0	0	0	0	0	0	0
166	H	19.785	24.071	5.543	0	0	0	0	0	0	0	0	0		166	C	9.78317	8.49993	22.0551	0	0	0	0	0	0	0	0	0		166	C	4.468	11.258	3.273	0	0	0	0	0	0	0	0	0
167	C	16.991	23.637	2.512	0	0	0	0	0	0	0	0	0		167	H	10.4267	7.80978	21.9401	0	0	0	0	0	0	0	0	0		167	H	4.669	11.816	4.015	0	0	0	0	0	0	0	0	0
168	H	16.409	24.356	2.158	0	0	0	0	0	0	0	0	0		168	C	9.22362	9.12181	20.9444	0	0	0	0	0	0	0	0	0		168	C	3.793	10.058	3.467	0	0	0	0	0	0	0	0	0
169	H	17.425	23.193	1.741	0	0	0	0	0	0	0	0	0		169	C	8.2836	10.1296	21.1129	0	0	0	0	0	0	0	0	0		169	H	3.532	9.797	4.343	0	0	0	0	0	0	0	0	0
170	C	22.147	22.759	3.661	0	0	0	0	0	0	0	0	0		170	H	7.90143	10.554	20.3541	0	0	0	0	0	0	0	0	0		170	C	3.499	9.242	2.381	0	0	0	0	0	0	0	0	0
171	H	21.894	23.118	2.819	0	0	0	0	0	0	0	0	0		171	C	10.0737	8.28472	24.5634	0	0	0	0	0	0	0	0	0		171	C	3.88	9.624	1.101	0	0	0	0	0	0	0	0	0
172	C	21.735	22.487	6.003	0	0	0	0	0	0	0	0	0		172	H	10.8372	7.72519	24.2718	0	0	0	0	0	0	0	0	0		172	H	3.679	9.066	0.359	0	0	0	0	0	0	0	0	0
173	H	21.204	22.659	6.772	0	0	0	0	0	0	0	0	0		173	H	10.4301	9.01494	25.1266	0	0	0	0	0	0	0	0	0		173	C	4.555	10.824	0.906	0	0	0	0	0	0	0	0	0
174	C	23.3	21.988	3.759	0	0	0	0	0	0	0	0	0		174	C	9.47726	7.27251	17.6058	0	0	0	0	0	0	0	0	0		174	H	4.816	11.085	0.031	0	0	0	0	0	0	0	0	0
175	C	18.057	24.254	3.388	0	0	0	0	0	0	0	0	0		175	H	10.377	6.86287	17.6337	0	0	0	0	0	0	0	0	0		175	C	2.83	7.913	2.583	0	0	0	0	0	0	0	0	0
176	H	18.488	24.999	2.899	0	0	0	0	0	0	0	0	0		176	H	9.53895	8.11256	17.0865	0	0	0	0	0	0	0	0	0		176	H	3.403	7.207	2.194	0	0	0	0	0	0	0	0	0
177	H	17.633	24.629	4.2	0	0	0	0	0	0	0	0	0		177	C	9.71462	8.76708	19.5948	0	0	0	0	0	0	0	0	0		177	H	2.755	7.74	3.554	0	0	0	0	0	0	0	0	0
178	C	22.879	21.711	6.115	0	0	0	0	0	0	0	0	0		178	H	9.58865	9.54331	18.9957	0	0	0	0	0	0	0	0	0		178	N	1.451	7.816	1.963	0	0	0	0	0	0	0	0	0
179	C	23.655	21.47	4.984	0	0	0	0	0	0	0	0	0		179	H	10.6846	8.58008	19.6467	0	0	0	0	0	0	0	0	0		179	H	0.999	8.603	2.116	0	0	0	0	0	0	0	0	0
180	H	24.44	20.94	5.059	0	0	0	0	0	0	0	0	0		180	C	8.52525	6.33896	16.9348	0	0	0	0	0	0	0	0	0		180	H	1.538	7.715	1.053	0	0	0	0	0	0	0	0	0
181	C	23.264	21.105	7.439	0	0	0	0	0	0	0	0	0		181	H	7.6058	6.68774	17.0466	0	0	0	0	0	0	0	0	0		181	C	0.639	6.673	2.508	0	0	0	0	0	0	0	0	0
182	H	24.245	21.163	7.553	0	0	0	0	0	0	0	0	0		182	H	8.72576	6.33005	15.9642	0	0	0	0	0	0	0	0	0		182	H	0.546	6.779	3.498	0	0	0	0	0	0	0	0	0
183	H	22.84	21.62	8.171	0	0	0	0	0	0	0	0	0		183	C	3.58525	0.053431	22.5624	0	0	0	0	0	0	0	0	0		183	C	1.394	5.368	2.209	0	0	0	0	0	0	0	0	0
184	C	26.398	20.803	-0.919	0	0	0	0	0	0	0	0	0		184	C	2.55869	-0.51056	21.8143	0	0	0	0	0	0	0	0	0		184	H	1.475	5.26	1.23	0	0	0	0	0	0	0	0	0
185	C	24.102	21.719	2.551	0	0	0	0	0	0	0	0	0		185	H	2.16109	-0.014842	21.107	0	0	0	0	0	0	0	0	0		185	H	2.309	5.434	2.581	0	0	0	0	0	0	0	0	0
186	C	25.585	21.147	0.264	0	0	0	0	0	0	0	0	0		186	C	2.11225	-1.79438	22.0991	0	0	0	0	0	0	0	0	0		186	C	0.718	4.159	2.788	0	0	0	0	0	0	0	0	0
187	C	25.484	21.706	2.584	0	0	0	0	0	0	0	0	0		187	H	1.41045	-2.17878	21.5878	0	0	0	0	0	0	0	0	0		187	H	1.223	3.331	2.581	0	0	0	0	0	0	0	0	0
188	H	25.933	21.903	3.397	0	0	0	0	0	0	0	0	0		188	C	2.69408	-2.51718	23.1335	0	0	0	0	0	0	0	0	0		188	H	0.61	4.238	3.767	0	0	0	0	0	0	0	0	0
189	C	23.276	19.047	8.81	0	0	0	0	0	0	0	0	0		189	H	2.38902	-3.39582	23.3292	0	0	0	0	0	0	0	0	0		189	C	-0.846	4.182	1.959	0	0	0	0	0	0	0	0	0
190	H	22.73	19.402	9.555	0	0	0	0	0	0	0	0	0		190	C	3.72064	-1.95616	23.8844	0	0	0	0	0	0	0	0	0		190	H	-0.714	4.116	0.979	0	0	0	0	0	0	0	0	0
191	H	24.222	19.28	8.986	0	0	0	0	0	0	0	0	0		191	H	4.11738	-2.45039	24.5918	0	0	0	0	0	0	0	0	0		191	H	-1.395	3.413	2.252	0	0	0	0	0	0	0	0	0
192	C	26.219	21.411	1.464	0	0	0	0	0	0	0	0	0		192	C	4.16622	-0.670852	23.6008	0	0	0	0	0	0	0	0	0		192	C	-1.54	5.473	2.302	0	0	0	0	0	0	0	0	0
193	H	27.167	21.387	1.514	0	0	0	0	0	0	0	0	0		193	H	4.86802	-0.286448	24.1121	0	0	0	0	0	0	0	0	0		193	H	-2.434	5.479	1.88	0	0	0	0	0	0	0	0	0
194	C	23.132	17.546	8.756	0	0	0	0	0	0	0	0	0		194	N	6.1088	4.19579	25.3742	0	0	0	0	0	0	0	0	0		194	H	-1.673	5.514	3.281	0	0	0	0	0	0	0	0	0
195	H	23.549	17.218	7.92	0	0	0	0	0	0	0	0	0		195	H	6.09252	3.28896	25.526	0	0	0	0	0	0	0	0	0		195	C	-0.77	6.721	1.859	0	0	0	0	0	0	0	0	0
196	H	23.632	17.152	9.514	0	0	0	0	0	0	0	0	0		196	H	6.87744	4.39319	24.9069	0	0	0	0	0	0	0	0	0		196	H	-0.691	6.74	0.862	0	0	0	0	0	0	0	0	0
197	C	23.473	21.452	1.34	0	0	0	0	0	0	0	0	0		197	N	6.05396	4.02066	19.0157	0	0	0	0	0	0	0	0	0		197	N	-1.547	7.917	2.344	0	0	0	0	0	0	0	0	0
198	H	22.524	21.458	1.296	0	0	0	0	0	0	0	0	0		198	H	6.61009	4.52083	19.5509	0	0	0	0	0	0	0	0	0		198	H	-1.6	7.884	3.262	0	0	0	0	0	0	0	0	0
199	C	24.206	21.18	0.201	0	0	0	0	0	0	0	0	0		199	H	6.37187	3.15835	19.0117	0	0	0	0	0	0	0	0	0		199	H	-1.088	8.682	2.118	0	0	0	0	0	0	0	0	0
200	H	23.762	21.016	-0.623	0	0	0	0	0	0	0	0	0		200	C	7.2519	4.45107	27.539	0	0	0	0	0	0	0	0	0		200	C	-2.936	8.004	1.783	0	0	0	0	0	0	0	0	0
201	O	26.787	14.649	18.165	0	0	0	0	0	0	0	0	0		201	H	7.10023	4.76127	28.4696	0	0	0	0	0	0	0	0	0		201	H	-3.509	7.326	2.219	0	0	0	0	0	0	0	0	0
202	N	22.656	3.221	16.159	0	0	0	0	0	0	0	0	0		202	H	7.2639	3.4626	27.547	0	0	0	0	0	0	0	0	0		202	H	-2.909	7.806	0.814	0	0	0	0	0	0	0	0	0
203	H	22.079	3.798	16.737	0	0	0	0	0	0	0	0	0		203	C	6.11994	4.91859	26.6803	0	0	0	0	0	0	0	0	0		203	C	-3.533	9.36	1.992	0	0	0	0	0	0	0	0	0
204	N	22.088	6.159	15.551	0	0	0	0	0	0	0	0	0		204	H	5.26391	4.76275	27.1516	0	0	0	0	0	0	0	0	0		204	C	-3.673	9.882	3.273	0	0	0	0	0	0	0	0	0
205	H	22.835	6.543	15.902	0	0	0	0	0	0	0	0	0		205	H	6.2082	5.89073	26.5165	0	0	0	0	0	0	0	0	0		205	H	-3.291	9.428	4.015	0	0	0	0	0	0	0	0	0
206	H	21.629	5.765	16.231	0	0	0	0	0	0	0	0	0		206	C	4.07968	1.58363	22.3922	0	0	0	0	0	0	0	0	0		206	C	-4.375	11.066	3.467	0	0	0	0	0	0	0	0	0
207	N	18.349	9.901	19.138	0	0	0	0	0	0	0	0	0		207	C	4.3376	2.37766	23.5026	0	0	0	0	0	0	0	0	0		207	H	-4.471	11.423	4.343	0	0	0	0	0	0	0	0	0
208	H	19.048	10.256	19.601	0	0	0	0	0	0	0	0	0		208	H	4.23906	2.01998	24.3769	0	0	0	0	0	0	0	0	0		208	C	-4.934	11.729	2.381	0	0	0	0	0	0	0	0	0
209	H	18.414	8.994	19.186	0	0	0	0	0	0	0	0	0		209	C	4.74034	3.69859	23.334	0	0	0	0	0	0	0	0	0		209	C	-4.794	11.207	1.101	0	0	0	0	0	0	0	0	0
210	O	27.899	12.729	18.129	0	0	0	0	0	0	0	0	0		210	C	4.88516	4.22251	22.0551	0	0	0	0	0	0	0	0	0		210	H	-5.177	11.661	0.359	0	0	0	0	0	0	0	0	0
211	H	28.495	13.181	18.511	0	0	0	0	0	0	0	0	0		211	H	5.16108	5.12489	21.9401	0	0	0	0	0	0	0	0	0		211	C	-4.093	10.023	0.906	0	0	0	0	0	0	0	0	0
212	N	17.069	8.808	21.746	0	0	0	0	0	0	0	0	0		212	C	4.62638	3.42699	20.9444	0	0	0	0	0	0	0	0	0		212	H	-3.997	9.667	0.031	0	0	0	0	0	0	0	0	0
213	C	21.1	8.423	15.805	0	0	0	0	0	0	0	0	0		213	C	4.22363	2.10903	21.1129	0	0	0	0	0	0	0	0	0		213	C	-5.751	12.973	2.583	0	0	0	0	0	0	0	0	0
214	C	21.233	7.219	14.926	0	0	0	0	0	0	0	0	0		214	H	4.04711	1.56582	20.3541	0	0	0	0	0	0	0	0	0		214	H	-6.649	12.83	2.194	0	0	0	0	0	0	0	0	0
215	H	21.631	7.49	14.061	0	0	0	0	0	0	0	0	0		215	C	4.92629	4.58168	24.5634	0	0	0	0	0	0	0	0	0		215	H	-5.863	13.124	3.554	0	0	0	0	0	0	0	0	0
216	H	20.334	6.847	14.745	0	0	0	0	0	0	0	0	0		216	H	5.02912	5.52266	24.2718	0	0	0	0	0	0	0	0	0		216	N	-5.146	14.215	1.963	0	0	0	0	0	0	0	0	0
217	C	23.365	4.052	15.179	0	0	0	0	0	0	0	0	0		217	H	4.11567	4.52528	25.1266	0	0	0	0	0	0	0	0	0		217	H	-4.238	14.213	2.116	0	0	0	0	0	0	0	0	0
218	H	23.719	3.471	14.46	0	0	0	0	0	0	0	0	0		218	C	6.10109	4.57129	17.6058	0	0	0	0	0	0	0	0	0		218	H	-5.277	14.19	1.053	0	0	0	0	0	0	0	0	0
219	H	24.136	4.487	15.623	0	0	0	0	0	0	0	0	0		219	H	6.00598	5.55531	17.6337	0	0	0	0	0	0	0	0	0		219	C	-5.73	15.49	2.508	0	0	0	0	0	0	0	0	0
220	C	22.216	9.209	16.056	0	0	0	0	0	0	0	0	0		220	H	5.34274	4.2047	17.0865	0	0	0	0	0	0	0	0	0		220	H	-5.591	15.517	3.498	0	0	0	0	0	0	0	0	0
221	H	23.058	8.955	15.698	0	0	0	0	0	0	0	0	0		221	C	4.68807	4.02956	19.5948	0	0	0	0	0	0	0	0	0		221	C	-7.237	15.488	2.209	0	0	0	0	0	0	0	0	0
222	C	19.874	8.796	16.329	0	0	0	0	0	0	0	0	0		222	H	4.07882	3.53236	18.9957	0	0	0	0	0	0	0	0	0		222	H	-7.371	15.473	1.23	0	0	0	0	0	0	0	0	0
223	H	19.105	8.265	16.157	0	0	0	0	0	0	0	0	0		223	H	4.36502	4.96312	19.6467	0	0	0	0	0	0	0	0	0		223	H	-7.638	14.663	2.581	0	0	0	0	0	0	0	0	0
224	C	22.118	10.362	16.828	0	0	0	0	0	0	0	0	0		224	C	7.38558	4.2136	16.9348	0	0	0	0	0	0	0	0	0		224	C	-7.946	16.678	2.788	0	0	0	0	0	0	0	0	0
225	C	22.489	5.118	14.561	0	0	0	0	0	0	0	0	0		225	H	7.54325	3.24295	17.0466	0	0	0	0	0	0	0	0	0		225	H	-8.915	16.655	2.581	0	0	0	0	0	0	0	0	0
226	H	22.978	5.55	13.816	0	0	0	0	0	0	0	0	0		226	H	7.29303	4.3917	15.9642	0	0	0	0	0	0	0	0	0		226	H	-7.823	16.733	3.767	0	0	0	0	0	0	0	0	0
227	H	21.677	4.695	14.187	0	0	0	0	0	0	0	0	0		227	C	15.299	3.0782	22.5624	0	0	0	0	0	0	0	0	0		227	C	-7.144	18.021	1.959	0	0	0	0	0	0	0	0	0
228	C	19.762	9.941	17.104	0	0	0	0	0	0	0	0	0		228	C	16.3007	2.47117	21.8143	0	0	0	0	0	0	0	0	0		228	H	-7.267	17.94	0.979	0	0	0	0	0	0	0	0	0
229	C	20.893	10.716	17.346	0	0	0	0	0	0	0	0	0		229	H	16.0702	1.87898	21.107	0	0	0	0	0	0	0	0	0		229	H	-7.536	18.882	2.252	0	0	0	0	0	0	0	0	0
230	H	20.818	11.501	17.876	0	0	0	0	0	0	0	0	0		230	C	17.6358	2.72645	22.0991	0	0	0	0	0	0	0	0	0		230	C	-5.68	17.977	2.302	0	0	0	0	0	0	0	0	0
231	C	18.438	10.325	17.71	0	0	0	0	0	0	0	0	0		231	H	18.3196	2.31088	21.5878	0	0	0	0	0	0	0	0	0		231	H	-5.228	18.748	1.88	0	0	0	0	0	0	0	0	0
232	H	18.324	11.307	17.652	0	0	0	0	0	0	0	0	0		232	C	17.9708	3.59173	23.1335	0	0	0	0	0	0	0	0	0		232	H	-5.578	18.072	3.281	0	0	0	0	0	0	0	0	0
233	H	17.706	9.901	17.196	0	0	0	0	0	0	0	0	0		233	H	18.8843	3.76686	23.3292	0	0	0	0	0	0	0	0	0		233	C	-4.984	16.686	1.859	0	0	0	0	0	0	0	0	0
234	C	26.796	13.459	18.013	0	0	0	0	0	0	0	0	0		234	C	16.9717	4.20024	23.8844	0	0	0	0	0	0	0	0	0		234	H	-5.006	16.609	0.862	0	0	0	0	0	0	0	0	0
235	C	23.326	11.164	17.097	0	0	0	0	0	0	0	0	0		235	H	17.2013	4.79095	24.5918	0	0	0	0	0	0	0	0	0		235	N	-3.559	16.762	2.344	0	0	0	0	0	0	0	0	0
236	C	25.613	12.646	17.669	0	0	0	0	0	0	0	0	0		236	C	15.6358	3.94348	23.6008	0	0	0	0	0	0	0	0	0		236	H	-3.561	16.824	3.262	0	0	0	0	0	0	0	0	0
237	C	23.293	12.545	17.11	0	0	0	0	0	0	0	0	0		237	H	14.952	4.35905	24.1121	0	0	0	0	0	0	0	0	0		237	H	-3.126	15.981	2.118	0	0	0	0	0	0	0	0	0
238	H	22.48	12.994	16.913	0	0	0	0	0	0	0	0	0		238	N	10.4498	3.19248	25.3742	0	0	0	0	0	0	0	0	0		238	C	-2.789	17.921	1.783	0	0	0	0	0	0	0	0	0
239	C	17.067	10.338	19.769	0	0	0	0	0	0	0	0	0		239	H	11.2433	3.6318	25.526	0	0	0	0	0	0	0	0	0		239	H	-3.09	18.756	2.219	0	0	0	0	0	0	0	0	0
240	H	16.322	9.791	19.413	0	0	0	0	0	0	0	0	0		240	H	9.89457	3.75944	24.9069	0	0	0	0	0	0	0	0	0		240	H	-2.974	17.996	0.814	0	0	0	0	0	0	0	0	0
241	H	16.891	11.284	19.536	0	0	0	0	0	0	0	0	0		241	N	10.6289	3.23256	19.0157	0	0	0	0	0	0	0	0	0
242	C	24.413	13.281	17.405	0	0	0	0	0	0	0	0	0		242	H	9.9177	3.46409	19.5509	0	0	0	0	0	0	0	0	0
243	H	24.363	14.229	17.428	0	0	0	0	0	0	0	0	0		243	H	11.2168	3.93903	19.0117	0	0	0	0	0	0	0	0	0
244	C	17.121	10.194	21.269	0	0	0	0	0	0	0	0	0		244	C	9.65721	4.0548	27.539	0	0	0	0	0	0	0	0	0
245	H	17.957	10.611	21.597	0	0	0	0	0	0	0	0	0		245	H	9.4644	3.76835	28.4696	0	0	0	0	0	0	0	0	0
246	H	16.363	10.693	21.663	0	0	0	0	0	0	0	0	0		246	H	10.5072	4.55942	27.547	0	0	0	0	0	0	0	0	0
247	C	24.537	10.535	17.363	0	0	0	0	0	0	0	0	0		247	C	9.8183	2.84073	26.6803	0	0	0	0	0	0	0	0	0
248	H	24.581	9.586	17.358	0	0	0	0	0	0	0	0	0		248	H	10.3813	2.1773	27.1516	0	0	0	0	0	0	0	0	0
249	C	25.676	11.267	17.635	0	0	0	0	0	0	0	0	0		249	H	8.93227	2.4311	26.5165	0	0	0	0	0	0	0	0	0
250	H	26.5	10.824	17.8	0	0	0	0	0	0	0	0	0		250	C	13.7266	2.74129	22.3922	0	0	0	0	0	0	0	0	0
251	O	20.65	-0.91	27.588	0	0	0	0	0	0	0	0	0		251	C	12.91	2.56764	23.5026	0	0	0	0	0	0	0	0	0
252	N	23.264	3.789	19.097	0	0	0	0	0	0	0	0	0		252	H	13.269	2.66114	24.3769	0	0	0	0	0	0	0	0	0
253	H	22.914	3.042	19.482	0	0	0	0	0	0	0	0	0		253	C	11.5647	2.25596	23.334	0	0	0	0	0	0	0	0	0
254	H	22.584	4.248	18.703	0	0	0	0	0	0	0	0	0		254	C	11.0385	2.11942	22.0551	0	0	0	0	0	0	0	0	0
255	N	19.678	7.528	22.839	0	0	0	0	0	0	0	0	0		255	H	10.1191	1.90718	21.9401	0	0	0	0	0	0	0	0	0
256	H	19.215	6.829	23.195	0	0	0	0	0	0	0	0	0		256	C	11.8569	2.29307	20.9444	0	0	0	0	0	0	0	0	0
257	H	19.63	7.463	21.933	0	0	0	0	0	0	0	0	0		257	C	13.1996	2.60326	21.1129	0	0	0	0	0	0	0	0	0
258	O	20.686	-2.022	25.668	0	0	0	0	0	0	0	0	0		258	H	13.7583	2.722	20.3541	0	0	0	0	0	0	0	0	0
259	H	20.304	-2.618	26.12	0	0	0	0	0	0	0	0	0		259	C	10.7069	1.97545	24.5634	0	0	0	0	0	0	0	0	0
260	C	23.011	4.777	21.362	0	0	0	0	0	0	0	0	0		260	H	9.84058	1.59401	24.2718	0	0	0	0	0	0	0	0	0
261	C	23.889	4.644	20.157	0	0	0	0	0	0	0	0	0		261	H	11.1611	1.30163	25.1266	0	0	0	0	0	0	0	0	0
262	H	24.755	4.246	20.428	0	0	0	0	0	0	0	0	0		262	C	10.1285	2.99805	17.6058	0	0	0	0	0	0	0	0	0
263	H	24.071	5.543	19.785	0	0	0	0	0	0	0	0	0		263	H	9.32387	2.42367	17.6337	0	0	0	0	0	0	0	0	0
264	C	23.637	2.512	16.991	0	0	0	0	0	0	0	0	0		264	H	10.8252	2.5246	17.0865	0	0	0	0	0	0	0	0	0
265	H	24.356	2.158	16.409	0	0	0	0	0	0	0	0	0		265	C	11.3042	2.04521	19.5948	0	0	0	0	0	0	0	0	0
266	H	23.193	1.741	17.425	0	0	0	0	0	0	0	0	0		266	H	12.0394	1.76618	18.9957	0	0	0	0	0	0	0	0	0
267	C	22.759	3.661	22.147	0	0	0	0	0	0	0	0	0		267	H	10.6572	1.29866	19.6467	0	0	0	0	0	0	0	0	0
268	H	23.118	2.819	21.894	0	0	0	0	0	0	0	0	0		268	C	9.79602	4.2893	16.9348	0	0	0	0	0	0	0	0	0
269	C	22.487	6.003	21.735	0	0	0	0	0	0	0	0	0		269	H	10.5578	4.91117	17.0466	0	0	0	0	0	0	0	0	0
270	H	22.659	6.772	21.204	0	0	0	0	0	0	0	0	0		270	H	9.68806	4.1201	15.9642	0	0	0	0	0	0	0	0	0
271	C	21.988	3.759	23.3	0	0	0	0	0	0	0	0	0		271	C	10.3153	-1.81565	4.06461	0	0	0	0	0	0	0	0	0
272	C	24.254	3.388	18.057	0	0	0	0	0	0	0	0	0		272	C	10.2905	-2.98668	4.8127	0	0	0	0	0	0	0	0	0
273	H	24.999	2.899	18.488	0	0	0	0	0	0	0	0	0		273	H	9.66235	-3.08315	5.52004	0	0	0	0	0	0	0	0	0
274	H	24.629	4.2	17.633	0	0	0	0	0	0	0	0	0		274	C	11.1791	-4.01522	4.52792	0	0	0	0	0	0	0	0	0
275	C	21.711	6.115	22.879	0	0	0	0	0	0	0	0	0		275	H	11.1611	-4.81519	5.03916	0	0	0	0	0	0	0	0	0
276	C	21.47	4.984	23.655	0	0	0	0	0	0	0	0	0		276	C	12.0959	-3.87274	3.49346	0	0	0	0	0	0	0	0	0
277	H	20.94	5.059	24.44	0	0	0	0	0	0	0	0	0		277	H	12.7043	-4.57624	3.29775	0	0	0	0	0	0	0	0	0
278	C	21.105	7.439	23.264	0	0	0	0	0	0	0	0	0		278	C	12.1234	-2.7032	2.74258	0	0	0	0	0	0	0	0	0
279	H	21.163	7.553	24.245	0	0	0	0	0	0	0	0	0		279	H	12.7497	-2.60672	2.03524	0	0	0	0	0	0	0	0	0
280	H	21.62	8.171	22.84	0	0	0	0	0	0	0	0	0		280	C	11.233	-1.67466	3.02616	0	0	0	0	0	0	0	0	0
281	C	20.803	-0.919	26.398	0	0	0	0	0	0	0	0	0		281	H	11.251	-0.87468	2.51492	0	0	0	0	0	0	0	0	0
282	C	21.719	2.551	24.102	0	0	0	0	0	0	0	0	0		282	N	8.56895	4.94729	-0.444671	0	0	0	0	0	0	0	0	0
283	C	21.147	0.264	25.585	0	0	0	0	0	0	0	0	0		283	H	8.56895	4.94729	0.481949	0	0	0	0	0	0	0	0	0
284	C	21.706	2.584	25.484	0	0	0	0	0	0	0	0	0		284	N	8.56895	4.94729	9.18898	0	0	0	0	0	0	0	0	0
285	H	21.903	3.397	25.933	0	0	0	0	0	0	0	0	0		285	N	7.98969	2.44099	1.2528	0	0	0	0	0	0	0	0	0
286	C	19.047	8.81	23.276	0	0	0	0	0	0	0	0	0		286	H	8.76689	1.97347	1.10103	0	0	0	0	0	0	0	0	0
287	H	19.402	9.555	22.73	0	0	0	0	0	0	0	0	0		287	H	8.20306	3.20535	1.7201	0	0	0	0	0	0	0	0	0
288	H	19.28	8.986	24.222	0	0	0	0	0	0	0	0	0		288	N	8.11394	2.30593	7.61133	0	0	0	0	0	0	0	0	0
289	C	21.411	1.464	26.219	0	0	0	0	0	0	0	0	0		289	H	7.95884	3.03763	7.07613	0	0	0	0	0	0	0	0	0
290	H	21.387	1.514	27.167	0	0	0	0	0	0	0	0	0		290	H	9.01968	2.15009	7.61532	0	0	0	0	0	0	0	0	0
291	C	17.546	8.756	23.132	0	0	0	0	0	0	0	0	0		291	C	8.34016	3.55858	-0.911975	0	0	0	0	0	0	0	0	0
292	H	17.218	7.92	23.549	0	0	0	0	0	0	0	0	0		292	H	7.99569	3.58233	-1.84259	0	0	0	0	0	0	0	0	0
293	H	17.152	9.514	23.632	0	0	0	0	0	0	0	0	0		293	H	9.20219	3.07474	-0.919963	0	0	0	0	0	0	0	0	0
294	C	21.452	1.34	23.473	0	0	0	0	0	0	0	0	0		294	C	7.3693	2.81204	-0.053254	0	0	0	0	0	0	0	0	0
295	H	21.458	1.296	22.524	0	0	0	0	0	0	0	0	0		295	H	7.07624	1.99277	-0.524552	0	0	0	0	0	0	0	0	0
296	C	21.18	0.201	24.206	0	0	0	0	0	0	0	0	0		296	H	6.57153	3.37454	0.110502	0	0	0	0	0	0	0	0	0
297	H	21.016	-0.623	23.762	0	0	0	0	0	0	0	0	0		297	C	9.23733	-0.622369	4.23476	0	0	0	0	0	0	0	0	0
298	O	11.228	5.227	12.029	0	0	0	0	0	0	0	0	0		298	C	8.67863	-0.001979	3.12441	0	0	0	0	0	0	0	0	0
299	N	19.718	2.613	16.727	0	0	0	0	0	0	0	0	0		299	H	8.93913	-0.266164	2.25012	0	0	0	0	0	0	0	0	0
300	H	19.334	2.963	15.981	0	0	0	0	0	0	0	0	0		300	C	7.73605	1.00727	3.29296	0	0	0	0	0	0	0	0	0
301	H	20.112	3.293	17.186	0	0	0	0	0	0	0	0	0		301	C	7.35473	1.39464	4.57186	0	0	0	0	0	0	0	0	0
302	N	15.976	6.199	20.466	0	0	0	0	0	0	0	0	0		302	H	6.7112	2.08479	4.68689	0	0	0	0	0	0	0	0	0
303	H	15.621	6.662	19.768	0	0	0	0	0	0	0	0	0		303	C	7.91428	0.772766	5.6826	0	0	0	0	0	0	0	0	0
304	H	16.883	6.247	20.402	0	0	0	0	0	0	0	0	0		304	C	8.8543	-0.234996	5.51405	0	0	0	0	0	0	0	0	0
305	O	13.148	5.191	10.917	0	0	0	0	0	0	0	0	0		305	H	9.23647	-0.659473	6.27292	0	0	0	0	0	0	0	0	0
306	H	12.696	5.573	10.321	0	0	0	0	0	0	0	0	0		306	C	7.06424	1.60985	2.06359	0	0	0	0	0	0	0	0	0
307	C	17.454	2.866	17.716	0	0	0	0	0	0	0	0	0		307	H	6.30075	2.16939	2.35516	0	0	0	0	0	0	0	0	0
308	C	18.658	1.988	17.582	0	0	0	0	0	0	0	0	0		308	H	6.70777	0.879627	1.50043	0	0	0	0	0	0	0	0	0
309	H	18.387	1.122	17.185	0	0	0	0	0	0	0	0	0		309	C	7.66064	2.62206	9.02123	0	0	0	0	0	0	0	0	0
310	H	19.03	1.806	18.481	0	0	0	0	0	0	0	0	0		310	H	6.7609	3.0317	8.99327	0	0	0	0	0	0	0	0	0
311	C	21.825	2.24	15.45	0	0	0	0	0	0	0	0	0		311	H	7.59894	1.78201	9.54045	0	0	0	0	0	0	0	0	0
312	H	22.406	1.521	15.096	0	0	0	0	0	0	0	0	0		312	C	7.42328	1.12749	7.03219	0	0	0	0	0	0	0	0	0
313	H	21.39	2.684	14.679	0	0	0	0	0	0	0	0	0		313	H	7.54924	0.351257	7.6313	0	0	0	0	0	0	0	0	0
314	C	16.668	3.118	16.599	0	0	0	0	0	0	0	0	0		314	H	6.45328	1.31449	6.98027	0	0	0	0	0	0	0	0	0
315	H	16.922	2.759	15.757	0	0	0	0	0	0	0	0	0		315	C	8.61265	3.55561	9.69223	0	0	0	0	0	0	0	0	0
316	C	17.081	3.39	18.942	0	0	0	0	0	0	0	0	0		316	H	9.5321	3.20683	9.58039	0	0	0	0	0	0	0	0	0
317	H	17.612	3.218	19.71	0	0	0	0	0	0	0	0	0		317	H	8.41214	3.56452	10.6628	0	0	0	0	0	0	0	0	0
318	C	15.515	3.889	16.698	0	0	0	0	0	0	0	0	0		318	C	13.5527	9.84114	4.06461	0	0	0	0	0	0	0	0	0
319	C	20.759	1.623	16.326	0	0	0	0	0	0	0	0	0		319	C	14.5792	10.4051	4.8127	0	0	0	0	0	0	0	0	0
320	H	20.327	0.878	15.837	0	0	0	0	0	0	0	0	0		320	H	14.9768	9.90941	5.52004	0	0	0	0	0	0	0	0	0
321	H	21.182	1.248	17.139	0	0	0	0	0	0	0	0	0		321	C	15.0257	11.689	4.52792	0	0	0	0	0	0	0	0	0
322	C	15.936	4.166	19.053	0	0	0	0	0	0	0	0	0		322	H	15.7275	12.0734	5.03916	0	0	0	0	0	0	0	0	0
323	C	15.161	4.407	17.923	0	0	0	0	0	0	0	0	0		323	C	14.4438	12.4117	3.49346	0	0	0	0	0	0	0	0	0
324	H	14.376	4.937	17.997	0	0	0	0	0	0	0	0	0		324	H	14.7489	13.2904	3.29775	0	0	0	0	0	0	0	0	0
325	C	15.552	4.772	20.377	0	0	0	0	0	0	0	0	0		325	C	13.4173	11.8507	2.74258	0	0	0	0	0	0	0	0	0
326	H	14.57	4.714	20.492	0	0	0	0	0	0	0	0	0		326	H	13.0205	12.345	2.03524	0	0	0	0	0	0	0	0	0
327	H	15.976	4.257	21.109	0	0	0	0	0	0	0	0	0		327	C	12.9717	10.5654	3.02616	0	0	0	0	0	0	0	0	0
328	C	12.418	5.074	12.02	0	0	0	0	0	0	0	0	0		328	H	12.2699	10.181	2.51492	0	0	0	0	0	0	0	0	0
329	C	14.713	4.158	15.49	0	0	0	0	0	0	0	0	0		329	N	11.0291	5.69878	1.2528	0	0	0	0	0	0	0	0	0
330	C	13.231	4.73	13.202	0	0	0	0	0	0	0	0	0		330	H	11.0454	6.60562	1.10103	0	0	0	0	0	0	0	0	0
331	C	13.332	4.171	15.522	0	0	0	0	0	0	0	0	0		331	H	10.2605	5.50138	1.7201	0	0	0	0	0	0	0	0	0
332	H	12.883	3.974	16.335	0	0	0	0	0	0	0	0	0		332	N	11.0839	5.87391	7.61133	0	0	0	0	0	0	0	0	0
333	C	15.539	6.83	21.749	0	0	0	0	0	0	0	0	0		333	H	10.5278	5.37374	7.07613	0	0	0	0	0	0	0	0	0
334	H	16.086	6.475	22.494	0	0	0	0	0	0	0	0	0		334	H	10.766	6.73622	7.61532	0	0	0	0	0	0	0	0	0
335	H	14.593	6.597	21.925	0	0	0	0	0	0	0	0	0		335	C	9.886	5.4435	-0.911975	0	0	0	0	0	0	0	0	0
336	C	12.596	4.466	14.403	0	0	0	0	0	0	0	0	0		336	H	10.0377	5.1333	-1.84259	0	0	0	0	0	0	0	0	0
337	H	11.648	4.49	14.452	0	0	0	0	0	0	0	0	0		337	H	9.874	6.43197	-0.919963	0	0	0	0	0	0	0	0	0
338	C	15.683	8.331	21.694	0	0	0	0	0	0	0	0	0		338	C	11.018	4.97598	-0.053254	0	0	0	0	0	0	0	0	0
339	H	15.266	8.659	20.858	0	0	0	0	0	0	0	0	0		339	H	11.874	5.13182	-0.524552	0	0	0	0	0	0	0	0	0
340	H	15.184	8.725	22.453	0	0	0	0	0	0	0	0	0		340	H	10.9297	4.00384	0.110502	0	0	0	0	0	0	0	0	0
341	C	15.342	4.425	14.279	0	0	0	0	0	0	0	0	0		341	C	13.0582	8.31095	4.23476	0	0	0	0	0	0	0	0	0
342	H	16.291	4.419	14.234	0	0	0	0	0	0	0	0	0		342	C	12.8003	7.51691	3.12441	0	0	0	0	0	0	0	0	0
343	C	14.61	4.697	13.139	0	0	0	0	0	0	0	0	0		343	H	12.8988	7.87459	2.25012	0	0	0	0	0	0	0	0	0
344	H	15.053	4.861	12.315	0	0	0	0	0	0	0	0	0		344	C	12.3976	6.19598	3.29296	0	0	0	0	0	0	0	0	0
345	O	13.848	-1.711	7.712	0	0	0	0	0	0	0	0	0		345	C	12.2527	5.67206	4.57186	0	0	0	0	0	0	0	0	0
346	N	9.718	9.718	9.718	0	0	0	0	0	0	0	0	0		346	H	11.9768	4.76968	4.68689	0	0	0	0	0	0	0	0	0
347	H	9.14	9.14	9.14	0	0	0	0	0	0	0	0	0		347	C	12.5115	6.46759	5.6826	0	0	0	0	0	0	0	0	0
348	N	9.15	6.78	10.326	0	0	0	0	0	0	0	0	0		348	C	12.9143	7.78554	5.51405	0	0	0	0	0	0	0	0	0
349	H	9.896	6.395	9.975	0	0	0	0	0	0	0	0	0		349	H	13.0908	8.32875	6.27292	0	0	0	0	0	0	0	0	0
350	H	8.691	7.174	9.646	0	0	0	0	0	0	0	0	0		350	C	12.2116	5.31289	2.06359	0	0	0	0	0	0	0	0	0
351	N	5.411	3.038	6.739	0	0	0	0	0	0	0	0	0		351	H	12.1088	4.37192	2.35516	0	0	0	0	0	0	0	0	0
352	H	6.109	2.682	6.276	0	0	0	0	0	0	0	0	0		352	H	13.0222	5.36929	1.50043	0	0	0	0	0	0	0	0	0
353	H	5.475	3.944	6.691	0	0	0	0	0	0	0	0	0		353	C	11.0368	5.32328	9.02123	0	0	0	0	0	0	0	0	0
354	O	14.96	0.209	7.748	0	0	0	0	0	0	0	0	0		354	H	11.1319	4.33926	8.99327	0	0	0	0	0	0	0	0	0
355	H	15.556	-0.243	7.366	0	0	0	0	0	0	0	0	0		355	H	11.7952	5.68987	9.54045	0	0	0	0	0	0	0	0	0
356	N	4.131	4.131	4.131	0	0	0	0	0	0	0	0	0		356	C	12.4498	5.86501	7.03219	0	0	0	0	0	0	0	0	0
357	C	8.161	4.515	10.072	0	0	0	0	0	0	0	0	0		357	H	13.0591	6.36221	7.6313	0	0	0	0	0	0	0	0	0
358	C	8.295	5.72	10.951	0	0	0	0	0	0	0	0	0		358	H	12.7729	4.93145	6.98027	0	0	0	0	0	0	0	0	0
359	H	8.692	5.449	11.816	0	0	0	0	0	0	0	0	0		359	C	9.75232	5.68097	9.69223	0	0	0	0	0	0	0	0	0
360	H	7.396	6.092	11.132	0	0	0	0	0	0	0	0	0		360	H	9.59465	6.65163	9.58039	0	0	0	0	0	0	0	0	0
361	C	10.427	8.886	10.698	0	0	0	0	0	0	0	0	0		361	H	9.84487	5.50287	10.6628	0	0	0	0	0	0	0	0	0
362	H	10.781	9.468	11.417	0	0	0	0	0	0	0	0	0		362	C	1.8389	6.81637	4.06461	0	0	0	0	0	0	0	0	0
363	H	11.198	8.452	10.254	0	0	0	0	0	0	0	0	0		363	C	0.837186	7.4234	4.8127	0	0	0	0	0	0	0	0	0
364	C	9.278	3.73	9.821	0	0	0	0	0	0	0	0	0		364	H	1.06769	8.01559	5.52004	0	0	0	0	0	0	0	0	0
365	H	10.12	3.983	10.179	0	0	0	0	0	0	0	0	0		365	C	-0.497856	7.16812	4.52792	0	0	0	0	0	0	0	0	0
366	C	6.935	4.142	9.548	0	0	0	0	0	0	0	0	0		366	H	-1.18166	7.58369	5.03916	0	0	0	0	0	0	0	0	0
367	H	6.167	4.673	9.72	0	0	0	0	0	0	0	0	0		367	C	-0.832902	6.30284	3.49346	0	0	0	0	0	0	0	0	0
368	C	9.179	2.577	9.049	0	0	0	0	0	0	0	0	0		368	H	-1.74635	6.12771	3.29775	0	0	0	0	0	0	0	0	0
369	C	9.551	7.82	11.316	0	0	0	0	0	0	0	0	0		369	C	0.166238	5.69433	2.74258	0	0	0	0	0	0	0	0	0
370	H	10.04	7.389	12.061	0	0	0	0	0	0	0	0	0		370	H	-0.06341	5.10362	2.03524	0	0	0	0	0	0	0	0	0
371	H	8.738	8.244	11.69	0	0	0	0	0	0	0	0	0		371	C	1.50214	5.95109	3.02616	0	0	0	0	0	0	0	0	0
372	C	6.824	2.998	8.773	0	0	0	0	0	0	0	0	0		372	H	2.18594	5.53552	2.51492	0	0	0	0	0	0	0	0	0
373	C	7.954	2.222	8.531	0	0	0	0	0	0	0	0	0		373	N	6.68806	6.70209	1.2528	0	0	0	0	0	0	0	0	0
374	H	7.88	1.437	8.001	0	0	0	0	0	0	0	0	0		374	H	5.89458	6.26277	1.10103	0	0	0	0	0	0	0	0	0
375	C	5.5	2.613	8.167	0	0	0	0	0	0	0	0	0		375	H	7.24333	6.13513	1.7201	0	0	0	0	0	0	0	0	0
376	H	5.385	1.632	8.225	0	0	0	0	0	0	0	0	0		376	N	6.50897	6.66202	7.61133	0	0	0	0	0	0	0	0	0
377	H	4.768	3.037	8.681	0	0	0	0	0	0	0	0	0		377	H	7.2202	6.43048	7.07613	0	0	0	0	0	0	0	0	0
378	C	13.857	-0.521	7.864	0	0	0	0	0	0	0	0	0		378	H	5.92114	5.95554	7.61532	0	0	0	0	0	0	0	0	0
379	C	10.387	1.775	8.78	0	0	0	0	0	0	0	0	0		379	C	7.48069	5.83978	-0.911975	0	0	0	0	0	0	0	0	0
380	C	12.675	0.292	8.208	0	0	0	0	0	0	0	0	0		380	H	7.67349	6.12622	-1.84259	0	0	0	0	0	0	0	0	0
381	C	10.355	0.393	8.767	0	0	0	0	0	0	0	0	0		381	H	6.63065	5.33515	-0.919963	0	0	0	0	0	0	0	0	0
382	H	9.542	-0.056	8.964	0	0	0	0	0	0	0	0	0		382	C	7.3196	7.05384	-0.053254	0	0	0	0	0	0	0	0	0
383	C	4.128	2.601	6.108	0	0	0	0	0	0	0	0	0		383	H	6.75662	7.71727	-0.524552	0	0	0	0	0	0	0	0	0
384	H	3.383	3.147	6.464	0	0	0	0	0	0	0	0	0		384	H	8.20563	7.46347	0.110502	0	0	0	0	0	0	0	0	0
385	H	3.952	1.655	6.341	0	0	0	0	0	0	0	0	0		385	C	3.4113	7.15328	4.23476	0	0	0	0	0	0	0	0	0
386	C	11.474	-0.342	8.472	0	0	0	0	0	0	0	0	0		386	C	4.22792	7.32693	3.12441	0	0	0	0	0	0	0	0	0
387	H	11.425	-1.29	8.449	0	0	0	0	0	0	0	0	0		387	H	3.86888	7.23343	2.25012	0	0	0	0	0	0	0	0	0
388	C	4.183	2.745	4.608	0	0	0	0	0	0	0	0	0		388	C	5.57325	7.63861	3.29296	0	0	0	0	0	0	0	0	0
389	H	5.019	2.328	4.28	0	0	0	0	0	0	0	0	0		389	C	6.09938	7.77515	4.57186	0	0	0	0	0	0	0	0	0
390	H	3.424	2.245	4.214	0	0	0	0	0	0	0	0	0		390	H	7.01883	7.98739	4.68689	0	0	0	0	0	0	0	0	0
391	C	11.598	2.404	8.514	0	0	0	0	0	0	0	0	0		391	C	5.28104	7.6015	5.6826	0	0	0	0	0	0	0	0	0
392	H	11.643	3.353	8.519	0	0	0	0	0	0	0	0	0		392	C	3.93829	7.29131	5.51405	0	0	0	0	0	0	0	0	0
393	C	12.738	1.671	8.242	0	0	0	0	0	0	0	0	0		393	H	3.37959	7.17258	6.27292	0	0	0	0	0	0	0	0	0
394	H	13.562	2.115	8.077	0	0	0	0	0	0	0	0	0		394	C	6.431	7.91912	2.06359	0	0	0	0	0	0	0	0	0
395	O	7.712	13.848	-1.711	0	0	0	0	0	0	0	0	0		395	H	7.29732	8.30056	2.35516	0	0	0	0	0	0	0	0	0
396	N	10.326	9.15	6.78	0	0	0	0	0	0	0	0	0		396	H	5.97684	8.59294	1.50043	0	0	0	0	0	0	0	0	0
397	H	9.975	9.896	6.395	0	0	0	0	0	0	0	0	0		397	C	7.0094	6.89652	9.02123	0	0	0	0	0	0	0	0	0
398	H	9.646	8.691	7.174	0	0	0	0	0	0	0	0	0		398	H	7.81403	7.4709	8.99327	0	0	0	0	0	0	0	0	0
399	N	6.739	5.411	3.038	0	0	0	0	0	0	0	0	0		399	H	6.31274	7.36997	9.54045	0	0	0	0	0	0	0	0	0
400	H	6.276	6.109	2.682	0	0	0	0	0	0	0	0	0		400	C	5.83374	7.84936	7.03219	0	0	0	0	0	0	0	0	0
401	H	6.691	5.475	3.944	0	0	0	0	0	0	0	0	0		401	H	5.09853	8.12839	7.6313	0	0	0	0	0	0	0	0	0
402	O	7.748	14.96	0.209	0	0	0	0	0	0	0	0	0		402	H	6.4807	8.59591	6.98027	0	0	0	0	0	0	0	0	0
403	H	7.366	15.556	-0.243	0	0	0	0	0	0	0	0	0		403	C	7.34188	5.60527	9.69223	0	0	0	0	0	0	0	0	0
404	C	10.072	8.161	4.515	0	0	0	0	0	0	0	0	0		404	H	6.5801	4.9834	9.58039	0	0	0	0	0	0	0	0	0
405	C	10.951	8.295	5.72	0	0	0	0	0	0	0	0	0		405	H	7.44984	5.77447	10.6628	0	0	0	0	0	0	0	0	0
406	H	11.816	8.692	5.449	0	0	0	0	0	0	0	0	0		406	C	-1.74635	6.76294	9.24889	0	0	0	0	0	0	0	0	0
407	H	11.132	7.396	6.092	0	0	0	0	0	0	0	0	0		407	C	-1.7215	7.93396	8.5008	0	0	0	0	0	0	0	0	0
408	C	10.698	10.427	8.886	0	0	0	0	0	0	0	0	0		408	H	-1.0934	8.03043	7.79346	0	0	0	0	0	0	0	0	0
409	H	11.417	10.781	9.468	0	0	0	0	0	0	0	0	0		409	C	-2.6101	8.9625	8.78558	0	0	0	0	0	0	0	0	0
410	H	10.254	11.198	8.452	0	0	0	0	0	0	0	0	0		410	H	-2.59211	9.76248	8.27434	0	0	0	0	0	0	0	0	0
411	C	9.821	9.278	3.73	0	0	0	0	0	0	0	0	0		411	C	-3.52698	8.82002	9.82004	0	0	0	0	0	0	0	0	0
412	H	10.179	10.12	3.983	0	0	0	0	0	0	0	0	0		412	H	-4.13537	9.52352	10.0157	0	0	0	0	0	0	0	0	0
413	C	9.548	6.935	4.142	0	0	0	0	0	0	0	0	0		413	C	-3.5544	7.65048	10.5709	0	0	0	0	0	0	0	0	0
414	H	9.72	6.167	4.673	0	0	0	0	0	0	0	0	0		414	H	-4.18079	7.55401	11.2783	0	0	0	0	0	0	0	0	0
415	C	9.049	9.179	2.577	0	0	0	0	0	0	0	0	0		415	C	-2.66409	6.62194	10.2873	0	0	0	0	0	0	0	0	0
416	C	11.316	9.551	7.82	0	0	0	0	0	0	0	0	0		416	H	-2.68208	5.82197	10.7986	0	0	0	0	0	0	0	0	0
417	H	12.061	10.04	7.389	0	0	0	0	0	0	0	0	0		417	N	0	0	13.7582	0	0	0	0	0	0	0	0	0
418	H	11.69	8.738	8.244	0	0	0	0	0	0	0	0	0		418	H	0	0	12.8316	0	0	0	0	0	0	0	0	0
419	C	8.773	6.824	2.998	0	0	0	0	0	0	0	0	0		419	N	0	0	4.12452	0	0	0	0	0	0	0	0	0
420	C	8.531	7.954	2.222	0	0	0	0	0	0	0	0	0		420	N	0.579261	2.5063	12.0607	0	0	0	0	0	0	0	0	0
421	H	8.001	7.88	1.437	0	0	0	0	0	0	0	0	0		421	H	-0.197943	2.97381	12.2125	0	0	0	0	0	0	0	0	0
422	C	8.167	5.5	2.613	0	0	0	0	0	0	0	0	0		422	H	0.365894	1.74194	11.5934	0	0	0	0	0	0	0	0	0
423	H	8.225	5.385	1.632	0	0	0	0	0	0	0	0	0		423	N	0.455011	2.64136	5.70217	0	0	0	0	0	0	0	0	0
424	H	8.681	4.768	3.037	0	0	0	0	0	0	0	0	0		424	H	0.610109	1.90965	6.23738	0	0	0	0	0	0	0	0	0
425	C	7.864	13.857	-0.521	0	0	0	0	0	0	0	0	0		425	H	-0.450727	2.79719	5.69818	0	0	0	0	0	0	0	0	0
426	C	8.78	10.387	1.775	0	0	0	0	0	0	0	0	0		426	C	0.228791	1.3887	14.2255	0	0	0	0	0	0	0	0	0
427	C	8.208	12.675	0.292	0	0	0	0	0	0	0	0	0		427	H	0.573263	1.36496	15.1561	0	0	0	0	0	0	0	0	0
428	C	8.767	10.355	0.393	0	0	0	0	0	0	0	0	0		428	H	-0.633245	1.87255	14.2335	0	0	0	0	0	0	0	0	0
429	H	8.964	9.542	-0.056	0	0	0	0	0	0	0	0	0		429	C	1.19965	2.13525	13.3668	0	0	0	0	0	0	0	0	0
430	C	6.108	4.128	2.601	0	0	0	0	0	0	0	0	0		430	H	1.49271	2.95452	13.8381	0	0	0	0	0	0	0	0	0
431	H	6.464	3.383	3.147	0	0	0	0	0	0	0	0	0		431	H	1.99742	1.57274	13.203	0	0	0	0	0	0	0	0	0
432	H	6.341	3.952	1.655	0	0	0	0	0	0	0	0	0		432	C	-0.668378	5.56965	9.07874	0	0	0	0	0	0	0	0	0
433	C	8.472	11.474	-0.342	0	0	0	0	0	0	0	0	0		433	C	-0.109683	4.94926	10.1891	0	0	0	0	0	0	0	0	0
434	H	8.449	11.425	-1.29	0	0	0	0	0	0	0	0	0		434	H	-0.370179	5.21345	11.0634	0	0	0	0	0	0	0	0	0
435	C	4.608	4.183	2.745	0	0	0	0	0	0	0	0	0		435	C	0.832902	3.94002	10.0205	0	0	0	0	0	0	0	0	0
436	H	4.28	5.019	2.328	0	0	0	0	0	0	0	0	0		436	C	1.21422	3.55265	8.74164	0	0	0	0	0	0	0	0	0
437	H	4.214	3.424	2.245	0	0	0	0	0	0	0	0	0		437	H	1.85775	2.8625	8.62661	0	0	0	0	0	0	0	0	0
438	C	8.514	11.598	2.404	0	0	0	0	0	0	0	0	0		438	C	0.654668	4.17452	7.6309	0	0	0	0	0	0	0	0	0
439	H	8.519	11.643	3.353	0	0	0	0	0	0	0	0	0		439	C	-0.285346	5.18228	7.79945	0	0	0	0	0	0	0	0	0
440	C	8.242	12.738	1.671	0	0	0	0	0	0	0	0	0		440	H	-0.667521	5.60676	7.04058	0	0	0	0	0	0	0	0	0
441	H	8.077	13.562	2.115	0	0	0	0	0	0	0	0	0		441	C	1.50471	3.33744	11.2499	0	0	0	0	0	0	0	0	0
442	O	-1.711	7.712	13.848	0	0	0	0	0	0	0	0	0		442	H	2.2682	2.7779	10.9583	0	0	0	0	0	0	0	0	0
443	N	6.78	10.326	9.15	0	0	0	0	0	0	0	0	0		443	H	1.86118	4.06766	11.8131	0	0	0	0	0	0	0	0	0
444	H	6.395	9.975	9.896	0	0	0	0	0	0	0	0	0		444	C	0.908309	2.32522	4.29227	0	0	0	0	0	0	0	0	0
445	H	7.174	9.646	8.691	0	0	0	0	0	0	0	0	0		445	H	1.80805	1.91559	4.32023	0	0	0	0	0	0	0	0	0
446	N	3.038	6.739	5.411	0	0	0	0	0	0	0	0	0		446	H	0.970005	3.16527	3.77305	0	0	0	0	0	0	0	0	0
447	H	2.682	6.276	6.109	0	0	0	0	0	0	0	0	0		447	C	1.14567	3.8198	6.28131	0	0	0	0	0	0	0	0	0
448	H	3.944	6.691	5.475	0	0	0	0	0	0	0	0	0		448	H	1.01971	4.59603	5.6822	0	0	0	0	0	0	0	0	0
449	O	0.209	7.748	14.96	0	0	0	0	0	0	0	0	0		449	H	2.11567	3.63279	6.33323	0	0	0	0	0	0	0	0	0
450	H	-0.243	7.366	15.556	0	0	0	0	0	0	0	0	0		450	C	-0.043702	1.39167	3.62127	0	0	0	0	0	0	0	0	0
451	C	4.515	10.072	8.161	0	0	0	0	0	0	0	0	0		451	H	-0.96315	1.74046	3.73311	0	0	0	0	0	0	0	0	0
452	C	5.72	10.951	8.295	0	0	0	0	0	0	0	0	0		452	H	0.156812	1.38277	2.65072	0	0	0	0	0	0	0	0	0
453	H	5.449	11.816	8.692	0	0	0	0	0	0	0	0	0		453	C	-4.9837	-4.89386	9.24889	0	0	0	0	0	0	0	0	0
454	H	6.092	11.132	7.396	0	0	0	0	0	0	0	0	0		454	C	-6.01026	-5.45784	8.5008	0	0	0	0	0	0	0	0	0
455	C	8.886	10.698	10.427	0	0	0	0	0	0	0	0	0		455	H	-6.40786	-4.96213	7.79346	0	0	0	0	0	0	0	0	0
456	H	9.468	11.417	10.781	0	0	0	0	0	0	0	0	0		456	C	-6.4567	-6.74167	8.78558	0	0	0	0	0	0	0	0	0
457	H	8.452	10.254	11.198	0	0	0	0	0	0	0	0	0		457	H	-7.1585	-7.12607	8.27434	0	0	0	0	0	0	0	0	0
458	C	3.73	9.821	9.278	0	0	0	0	0	0	0	0	0		458	C	-5.87487	-7.46446	9.82004	0	0	0	0	0	0	0	0	0
459	H	3.983	10.179	10.12	0	0	0	0	0	0	0	0	0		459	H	-6.17993	-8.3431	10.0157	0	0	0	0	0	0	0	0	0
460	C	4.142	9.548	6.935	0	0	0	0	0	0	0	0	0		460	C	-4.84831	-6.90344	10.5709	0	0	0	0	0	0	0	0	0
461	H	4.673	9.72	6.167	0	0	0	0	0	0	0	0	0		461	H	-4.45157	-7.39768	11.2783	0	0	0	0	0	0	0	0	0
462	C	2.577	9.049	9.179	0	0	0	0	0	0	0	0	0		462	C	-4.40273	-5.61814	10.2873	0	0	0	0	0	0	0	0	0
463	C	7.82	11.316	9.551	0	0	0	0	0	0	0	0	0		463	H	-3.70093	-5.23373	10.7986	0	0	0	0	0	0	0	0	0
464	H	7.389	12.061	10.04	0	0	0	0	0	0	0	0	0		464	N	-2.46015	-0.751493	12.0607	0	0	0	0	0	0	0	0	0
465	H	8.244	11.69	8.738	0	0	0	0	0	0	0	0	0		465	H	-2.47643	-1.65833	12.2125	0	0	0	0	0	0	0	0	0
466	C	2.998	8.773	6.824	0	0	0	0	0	0	0	0	0		466	H	-1.69151	-0.554096	11.5934	0	0	0	0	0	0	0	0	0
467	C	2.222	8.531	7.954	0	0	0	0	0	0	0	0	0		467	N	-2.51499	-0.926627	5.70217	0	0	0	0	0	0	0	0	0
468	H	1.437	8.001	7.88	0	0	0	0	0	0	0	0	0		468	H	-1.95886	-0.426456	6.23738	0	0	0	0	0	0	0	0	0
469	C	2.613	8.167	5.5	0	0	0	0	0	0	0	0	0		469	H	-2.19708	-1.78894	5.69818	0	0	0	0	0	0	0	0	0
470	H	1.632	8.225	5.385	0	0	0	0	0	0	0	0	0		470	C	-1.31705	-0.496213	14.2255	0	0	0	0	0	0	0	0	0
471	H	3.037	8.681	4.768	0	0	0	0	0	0	0	0	0		471	H	-1.46872	-0.186018	15.1561	0	0	0	0	0	0	0	0	0
472	C	-0.521	7.864	13.857	0	0	0	0	0	0	0	0	0		472	H	-1.30505	-1.48468	14.2335	0	0	0	0	0	0	0	0	0
473	C	1.775	8.78	10.387	0	0	0	0	0	0	0	0	0		473	C	-2.44901	-0.028694	13.3668	0	0	0	0	0	0	0	0	0
474	C	0.292	8.208	12.675	0	0	0	0	0	0	0	0	0		474	H	-3.30504	-0.184534	13.8381	0	0	0	0	0	0	0	0	0
475	C	0.393	8.767	10.355	0	0	0	0	0	0	0	0	0		475	H	-2.36075	0.943447	13.203	0	0	0	0	0	0	0	0	0
476	H	-0.056	8.964	9.542	0	0	0	0	0	0	0	0	0		476	C	-4.48927	-3.36366	9.07874	0	0	0	0	0	0	0	0	0
477	C	2.601	6.108	4.128	0	0	0	0	0	0	0	0	0		477	C	-4.23135	-2.56962	10.1891	0	0	0	0	0	0	0	0	0
478	H	3.147	6.464	3.383	0	0	0	0	0	0	0	0	0		478	H	-4.32989	-2.92731	11.0634	0	0	0	0	0	0	0	0	0
479	H	1.655	6.341	3.952	0	0	0	0	0	0	0	0	0		479	C	-3.82861	-1.2487	10.0205	0	0	0	0	0	0	0	0	0
480	C	-0.342	8.472	11.474	0	0	0	0	0	0	0	0	0		480	C	-3.68379	-0.724777	8.74164	0	0	0	0	0	0	0	0	0
481	H	-1.29	8.449	11.425	0	0	0	0	0	0	0	0	0		481	H	-3.40787	0.177608	8.62661	0	0	0	0	0	0	0	0	0
482	C	2.745	4.608	4.183	0	0	0	0	0	0	0	0	0		482	C	-3.94257	-1.5203	7.6309	0	0	0	0	0	0	0	0	0
483	H	2.328	4.28	5.019	0	0	0	0	0	0	0	0	0		483	C	-4.34532	-2.83826	7.79945	0	0	0	0	0	0	0	0	0
484	H	2.245	4.214	3.424	0	0	0	0	0	0	0	0	0		484	H	-4.52184	-3.38147	7.04058	0	0	0	0	0	0	0	0	0
485	C	2.404	8.514	11.598	0	0	0	0	0	0	0	0	0		485	C	-3.64266	-0.365604	11.2499	0	0	0	0	0	0	0	0	0
486	H	3.353	8.519	11.643	0	0	0	0	0	0	0	0	0		486	H	-3.53983	0.575369	10.9583	0	0	0	0	0	0	0	0	0
487	C	1.671	8.242	12.738	0	0	0	0	0	0	0	0	0		487	H	-4.45328	-0.422003	11.8131	0	0	0	0	0	0	0	0	0
488	H	2.115	8.077	13.562	0	0	0	0	0	0	0	0	0		488	C	-2.46786	-0.375994	4.29227	0	0	0	0	0	0	0	0	0
489	O	-0.91	27.588	20.65	0	0	0	0	0	0	0	0	0		489	H	-2.56297	0.608021	4.32023	0	0	0	0	0	0	0	0	0
490	N	3.221	16.159	22.656	0	0	0	0	0	0	0	0	0		490	H	-3.22621	-0.742588	3.77305	0	0	0	0	0	0	0	0	0
491	H	3.798	16.737	22.079	0	0	0	0	0	0	0	0	0		491	C	-3.88088	-0.917721	6.28131	0	0	0	0	0	0	0	0	0
492	N	3.789	19.097	23.264	0	0	0	0	0	0	0	0	0		492	H	-4.49013	-1.41492	5.6822	0	0	0	0	0	0	0	0	0
493	H	3.042	19.482	22.914	0	0	0	0	0	0	0	0	0		493	H	-4.20393	0.015831	6.33323	0	0	0	0	0	0	0	0	0
494	H	4.248	18.703	22.584	0	0	0	0	0	0	0	0	0		494	C	-1.18337	-0.733682	3.62127	0	0	0	0	0	0	0	0	0
495	N	7.528	22.839	19.678	0	0	0	0	0	0	0	0	0		495	H	-1.0257	-1.70434	3.73311	0	0	0	0	0	0	0	0	0
496	H	6.829	23.195	19.215	0	0	0	0	0	0	0	0	0		496	H	-1.27592	-0.55558	2.65072	0	0	0	0	0	0	0	0	0
497	H	7.463	21.933	19.63	0	0	0	0	0	0	0	0	0		497	C	6.73005	-1.86908	9.24889	0	0	0	0	0	0	0	0	0
498	O	-2.022	25.668	20.686	0	0	0	0	0	0	0	0	0		498	C	7.73176	-2.47612	8.5008	0	0	0	0	0	0	0	0	0
499	H	-2.618	26.12	20.304	0	0	0	0	0	0	0	0	0		499	H	7.50126	-3.06831	7.79346	0	0	0	0	0	0	0	0	0
500	N	8.808	21.746	17.069	0	0	0	0	0	0	0	0	0		500	C	9.06681	-2.22084	8.78558	0	0	0	0	0	0	0	0	0
501	C	4.777	21.362	23.011	0	0	0	0	0	0	0	0	0		501	H	9.75061	-2.63641	8.27434	0	0	0	0	0	0	0	0	0
502	C	4.644	20.157	23.889	0	0	0	0	0	0	0	0	0		502	C	9.40185	-1.35556	9.82004	0	0	0	0	0	0	0	0	0
503	H	4.246	20.428	24.755	0	0	0	0	0	0	0	0	0		503	H	10.3153	-1.18042	10.0157	0	0	0	0	0	0	0	0	0
504	H	5.543	19.785	24.071	0	0	0	0	0	0	0	0	0		504	C	8.40271	-0.74704	10.5709	0	0	0	0	0	0	0	0	0
505	C	2.512	16.991	23.637	0	0	0	0	0	0	0	0	0		505	H	8.63236	-0.156334	11.2783	0	0	0	0	0	0	0	0	0
506	H	2.158	16.409	24.356	0	0	0	0	0	0	0	0	0		506	C	7.06681	-1.0038	10.2873	0	0	0	0	0	0	0	0	0
507	H	1.741	17.425	23.193	0	0	0	0	0	0	0	0	0		507	H	6.38301	-0.588232	10.7986	0	0	0	0	0	0	0	0	0
508	C	3.661	22.147	22.759	0	0	0	0	0	0	0	0	0		508	N	1.88088	-1.7548	12.0607	0	0	0	0	0	0	0	0	0
509	H	2.819	21.894	23.118	0	0	0	0	0	0	0	0	0		509	H	2.67437	-1.31548	12.2125	0	0	0	0	0	0	0	0	0
510	C	6.003	21.735	22.487	0	0	0	0	0	0	0	0	0		510	H	1.32562	-1.18784	11.5934	0	0	0	0	0	0	0	0	0
511	H	6.772	21.204	22.659	0	0	0	0	0	0	0	0	0		511	N	2.05998	-1.71473	5.70217	0	0	0	0	0	0	0	0	0
512	C	3.759	23.3	21.988	0	0	0	0	0	0	0	0	0		512	H	1.34875	-1.4832	6.23738	0	0	0	0	0	0	0	0	0
513	C	3.388	18.057	24.254	0	0	0	0	0	0	0	0	0		513	H	2.64781	-1.00826	5.69818	0	0	0	0	0	0	0	0	0
514	H	2.899	18.488	24.999	0	0	0	0	0	0	0	0	0		514	C	1.08826	-0.89249	14.2255	0	0	0	0	0	0	0	0	0
515	H	4.2	17.633	24.629	0	0	0	0	0	0	0	0	0		515	H	0.895455	-1.17894	15.1561	0	0	0	0	0	0	0	0	0
516	C	6.115	22.879	21.711	0	0	0	0	0	0	0	0	0		516	H	1.9383	-0.387867	14.2335	0	0	0	0	0	0	0	0	0
517	C	4.984	23.655	21.47	0	0	0	0	0	0	0	0	0		517	C	1.24935	-2.10655	13.3668	0	0	0	0	0	0	0	0	0
518	H	5.059	24.44	20.94	0	0	0	0	0	0	0	0	0		518	H	1.81233	-2.76999	13.8381	0	0	0	0	0	0	0	0	0
519	C	7.439	23.264	21.105	0	0	0	0	0	0	0	0	0		519	H	0.363323	-2.51619	13.203	0	0	0	0	0	0	0	0	0
520	H	7.553	24.245	21.163	0	0	0	0	0	0	0	0	0		520	C	5.15765	-2.206	9.07874	0	0	0	0	0	0	0	0	0
521	H	8.171	22.84	21.62	0	0	0	0	0	0	0	0	0		521	C	4.34103	-2.37964	10.1891	0	0	0	0	0	0	0	0	0
522	C	-0.919	26.398	20.803	0	0	0	0	0	0	0	0	0		522	H	4.70007	-2.28614	11.0634	0	0	0	0	0	0	0	0	0
523	C	2.551	24.102	21.719	0	0	0	0	0	0	0	0	0		523	C	2.99571	-2.69132	10.0205	0	0	0	0	0	0	0	0	0
524	C	0.264	25.585	21.147	0	0	0	0	0	0	0	0	0		524	C	2.46957	-2.82787	8.74164	0	0	0	0	0	0	0	0	0
525	C	2.584	25.484	21.706	0	0	0	0	0	0	0	0	0		525	H	1.55012	-3.04011	8.62661	0	0	0	0	0	0	0	0	0
526	H	3.397	25.933	21.903	0	0	0	0	0	0	0	0	0		526	C	3.28791	-2.65422	7.6309	0	0	0	0	0	0	0	0	0
527	C	8.81	23.276	19.047	0	0	0	0	0	0	0	0	0		527	C	4.63066	-2.34402	7.79945	0	0	0	0	0	0	0	0	0
528	H	9.555	22.73	19.402	0	0	0	0	0	0	0	0	0		528	H	5.18936	-2.22529	7.04058	0	0	0	0	0	0	0	0	0
529	H	8.986	24.222	19.28	0	0	0	0	0	0	0	0	0		529	C	2.13795	-2.97183	11.2499	0	0	0	0	0	0	0	0	0
530	C	1.464	26.219	21.411	0	0	0	0	0	0	0	0	0		530	H	1.27163	-3.35327	10.9583	0	0	0	0	0	0	0	0	0
531	H	1.514	27.167	21.387	0	0	0	0	0	0	0	0	0		531	H	2.59211	-3.64566	11.8131	0	0	0	0	0	0	0	0	0
532	C	8.756	23.132	17.546	0	0	0	0	0	0	0	0	0		532	C	1.55955	-1.94923	4.29227	0	0	0	0	0	0	0	0	0
533	H	7.92	23.549	17.218	0	0	0	0	0	0	0	0	0		533	H	0.754924	-2.52361	4.32023	0	0	0	0	0	0	0	0	0
534	H	9.514	23.632	17.152	0	0	0	0	0	0	0	0	0		534	H	2.25621	-2.42269	3.77305	0	0	0	0	0	0	0	0	0
535	C	1.34	23.473	21.452	0	0	0	0	0	0	0	0	0		535	C	2.73521	-2.90208	6.28131	0	0	0	0	0	0	0	0	0
536	H	1.296	22.524	21.458	0	0	0	0	0	0	0	0	0		536	H	3.47043	-3.18111	5.6822	0	0	0	0	0	0	0	0	0
537	C	0.201	24.206	21.18	0	0	0	0	0	0	0	0	0		537	H	2.08825	-3.64862	6.33323	0	0	0	0	0	0	0	0	0
538	H	-0.623	23.762	21.016	0	0	0	0	0	0	0	0	0		538	C	1.22707	-0.657989	3.62127	0	0	0	0	0	0	0	0	0
539	O	5.227	12.029	11.228	0	0	0	0	0	0	0	0	0		539	H	1.98885	-0.036115	3.73311	0	0	0	0	0	0	0	0	0
540	N	2.613	16.727	19.718	0	0	0	0	0	0	0	0	0		540	H	1.11911	-0.827186	2.65072	0	0	0	0	0	0	0	0	0
541	H	2.963	15.981	19.334	0	0	0	0	0	0	0	0	0		541	C	-10.3153	21.6048	9.24889	0	0	0	0	0	0	0	0	0
542	H	3.293	17.186	20.112	0	0	0	0	0	0	0	0	0		542	C	-10.2905	22.7758	8.5008	0	0	0	0	0	0	0	0	0
543	N	6.199	20.466	15.976	0	0	0	0	0	0	0	0	0		543	H	-9.66235	22.8723	7.79346	0	0	0	0	0	0	0	0	0
544	H	6.662	19.768	15.621	0	0	0	0	0	0	0	0	0		544	C	-11.1791	23.8044	8.78558	0	0	0	0	0	0	0	0	0
545	H	6.247	20.402	16.883	0	0	0	0	0	0	0	0	0		545	H	-11.1611	24.6043	8.27434	0	0	0	0	0	0	0	0	0
546	O	5.191	10.917	13.148	0	0	0	0	0	0	0	0	0		546	C	-12.0959	23.6619	9.82004	0	0	0	0	0	0	0	0	0
547	H	5.573	10.321	12.696	0	0	0	0	0	0	0	0	0		547	H	-12.7043	24.3654	10.0157	0	0	0	0	0	0	0	0	0
548	C	2.866	17.716	17.454	0	0	0	0	0	0	0	0	0		548	C	-12.1234	22.4923	10.5709	0	0	0	0	0	0	0	0	0
549	C	1.988	17.582	18.658	0	0	0	0	0	0	0	0	0		549	H	-12.7497	22.3959	11.2783	0	0	0	0	0	0	0	0	0
550	H	1.122	17.185	18.387	0	0	0	0	0	0	0	0	0		550	C	-11.233	21.4638	10.2873	0	0	0	0	0	0	0	0	0
551	H	1.806	18.481	19.03	0	0	0	0	0	0	0	0	0		551	H	-11.251	20.6638	10.7986	0	0	0	0	0	0	0	0	0
552	C	2.24	15.45	21.825	0	0	0	0	0	0	0	0	0		552	N	-8.56895	14.8419	13.7582	0	0	0	0	0	0	0	0	0
553	H	1.521	15.096	22.406	0	0	0	0	0	0	0	0	0		553	H	-8.56895	14.8419	12.8316	0	0	0	0	0	0	0	0	0
554	H	2.684	14.679	21.39	0	0	0	0	0	0	0	0	0		554	N	-8.56895	14.8419	4.12452	0	0	0	0	0	0	0	0	0
555	C	3.118	16.599	16.668	0	0	0	0	0	0	0	0	0		555	N	-7.98969	17.3482	12.0607	0	0	0	0	0	0	0	0	0
556	H	2.759	15.757	16.922	0	0	0	0	0	0	0	0	0		556	H	-8.76689	17.8157	12.2125	0	0	0	0	0	0	0	0	0
557	C	3.39	18.942	17.081	0	0	0	0	0	0	0	0	0		557	H	-8.20306	16.5838	11.5934	0	0	0	0	0	0	0	0	0
558	H	3.218	19.71	17.612	0	0	0	0	0	0	0	0	0		558	N	-8.11394	17.4832	5.70217	0	0	0	0	0	0	0	0	0
559	C	3.889	16.698	15.515	0	0	0	0	0	0	0	0	0		559	H	-7.95884	16.7515	6.23738	0	0	0	0	0	0	0	0	0
560	C	1.623	16.326	20.759	0	0	0	0	0	0	0	0	0		560	H	-9.01968	17.6391	5.69818	0	0	0	0	0	0	0	0	0
561	H	0.878	15.837	20.327	0	0	0	0	0	0	0	0	0		561	C	-8.34016	16.2306	14.2255	0	0	0	0	0	0	0	0	0
562	H	1.248	17.139	21.182	0	0	0	0	0	0	0	0	0		562	H	-7.99569	16.2068	15.1561	0	0	0	0	0	0	0	0	0
563	C	4.166	19.053	15.936	0	0	0	0	0	0	0	0	0		563	H	-9.20219	16.7144	14.2335	0	0	0	0	0	0	0	0	0
564	C	4.407	17.923	15.161	0	0	0	0	0	0	0	0	0		564	C	-7.3693	16.9771	13.3668	0	0	0	0	0	0	0	0	0
565	H	4.937	17.997	14.376	0	0	0	0	0	0	0	0	0		565	H	-7.07624	17.7964	13.8381	0	0	0	0	0	0	0	0	0
566	C	4.772	20.377	15.552	0	0	0	0	0	0	0	0	0		566	H	-6.57153	16.4146	13.203	0	0	0	0	0	0	0	0	0
567	H	4.714	20.492	14.57	0	0	0	0	0	0	0	0	0		567	C	-9.23733	20.4115	9.07874	0	0	0	0	0	0	0	0	0
568	H	4.257	21.109	15.976	0	0	0	0	0	0	0	0	0		568	C	-8.67863	19.7911	10.1891	0	0	0	0	0	0	0	0	0
569	C	5.074	12.02	12.418	0	0	0	0	0	0	0	0	0		569	H	-8.93913	20.0553	11.0634	0	0	0	0	0	0	0	0	0
570	C	4.158	15.49	14.713	0	0	0	0	0	0	0	0	0		570	C	-7.73605	18.7819	10.0205	0	0	0	0	0	0	0	0	0
571	C	4.73	13.202	13.231	0	0	0	0	0	0	0	0	0		571	C	-7.35473	18.3945	8.74164	0	0	0	0	0	0	0	0	0
572	C	4.171	15.522	13.332	0	0	0	0	0	0	0	0	0		572	H	-6.7112	17.7044	8.62661	0	0	0	0	0	0	0	0	0
573	H	3.974	16.335	12.883	0	0	0	0	0	0	0	0	0		573	C	-7.91428	19.0164	7.6309	0	0	0	0	0	0	0	0	0
574	C	6.83	21.749	15.539	0	0	0	0	0	0	0	0	0		574	C	-8.8543	20.0241	7.79945	0	0	0	0	0	0	0	0	0
575	H	6.475	22.494	16.086	0	0	0	0	0	0	0	0	0		575	H	-9.23647	20.4486	7.04058	0	0	0	0	0	0	0	0	0
576	H	6.597	21.925	14.593	0	0	0	0	0	0	0	0	0		576	C	-7.06424	18.1793	11.2499	0	0	0	0	0	0	0	0	0
577	C	4.466	14.403	12.596	0	0	0	0	0	0	0	0	0		577	H	-6.30075	17.6198	10.9583	0	0	0	0	0	0	0	0	0
578	H	4.49	14.452	11.648	0	0	0	0	0	0	0	0	0		578	H	-6.70777	18.9095	11.8131	0	0	0	0	0	0	0	0	0
579	C	8.331	21.694	15.683	0	0	0	0	0	0	0	0	0		579	C	-7.66064	17.1671	4.29227	0	0	0	0	0	0	0	0	0
580	H	8.659	20.858	15.266	0	0	0	0	0	0	0	0	0		580	H	-6.7609	16.7574	4.32023	0	0	0	0	0	0	0	0	0
581	H	8.725	22.453	15.184	0	0	0	0	0	0	0	0	0		581	H	-7.59894	18.0071	3.77305	0	0	0	0	0	0	0	0	0
582	C	4.425	14.279	15.342	0	0	0	0	0	0	0	0	0		582	C	-7.42328	18.6617	6.28131	0	0	0	0	0	0	0	0	0
583	H	4.419	14.234	16.291	0	0	0	0	0	0	0	0	0		583	H	-7.54924	19.4379	5.6822	0	0	0	0	0	0	0	0	0
584	C	4.697	13.139	14.61	0	0	0	0	0	0	0	0	0		584	H	-6.45328	18.4746	6.33323	0	0	0	0	0	0	0	0	0
585	H	4.861	12.315	15.053	0	0	0	0	0	0	0	0	0		585	C	-8.61265	16.2335	3.62127	0	0	0	0	0	0	0	0	0
586	O	14.649	18.165	26.787	0	0	0	0	0	0	0	0	0		586	H	-9.5321	16.5823	3.73311	0	0	0	0	0	0	0	0	0
587	N	6.159	15.551	22.088	0	0	0	0	0	0	0	0	0		587	H	-8.41214	16.2246	2.65072	0	0	0	0	0	0	0	0	0
588	H	6.543	15.902	22.835	0	0	0	0	0	0	0	0	0		588	C	-13.5527	9.948	9.24889	0	0	0	0	0	0	0	0	0
589	H	5.765	16.231	21.629	0	0	0	0	0	0	0	0	0		589	C	-14.5792	9.38401	8.5008	0	0	0	0	0	0	0	0	0
590	N	9.901	19.138	18.349	0	0	0	0	0	0	0	0	0		590	H	-14.9768	9.87973	7.79346	0	0	0	0	0	0	0	0	0
591	H	10.256	19.601	19.048	0	0	0	0	0	0	0	0	0		591	C	-15.0257	8.10019	8.78558	0	0	0	0	0	0	0	0	0
592	H	8.994	19.186	18.414	0	0	0	0	0	0	0	0	0		592	H	-15.7275	7.71579	8.27434	0	0	0	0	0	0	0	0	0
593	O	12.729	18.129	27.899	0	0	0	0	0	0	0	0	0		593	C	-14.4438	7.37739	9.82004	0	0	0	0	0	0	0	0	0
594	H	13.181	18.511	28.495	0	0	0	0	0	0	0	0	0		594	H	-14.7489	6.49875	10.0157	0	0	0	0	0	0	0	0	0
595	C	8.423	15.805	21.1	0	0	0	0	0	0	0	0	0		595	C	-13.4173	7.93841	10.5709	0	0	0	0	0	0	0	0	0
596	C	7.219	14.926	21.233	0	0	0	0	0	0	0	0	0		596	H	-13.0205	7.44418	11.2783	0	0	0	0	0	0	0	0	0
597	H	7.49	14.061	21.631	0	0	0	0	0	0	0	0	0		597	C	-12.9717	9.22372	10.2873	0	0	0	0	0	0	0	0	0
598	H	6.847	14.745	20.334	0	0	0	0	0	0	0	0	0		598	H	-12.2699	9.60812	10.7986	0	0	0	0	0	0	0	0	0
599	C	4.052	15.179	23.365	0	0	0	0	0	0	0	0	0		599	N	-11.0291	14.0904	12.0607	0	0	0	0	0	0	0	0	0
600	H	3.471	14.46	23.719	0	0	0	0	0	0	0	0	0		600	H	-11.0454	13.1835	12.2125	0	0	0	0	0	0	0	0	0
601	H	4.487	15.623	24.136	0	0	0	0	0	0	0	0	0		601	H	-10.2605	14.2878	11.5934	0	0	0	0	0	0	0	0	0
602	C	9.209	16.056	22.216	0	0	0	0	0	0	0	0	0		602	N	-11.0839	13.9152	5.70217	0	0	0	0	0	0	0	0	0
603	H	8.955	15.698	23.058	0	0	0	0	0	0	0	0	0		603	H	-10.5278	14.4154	6.23738	0	0	0	0	0	0	0	0	0
604	C	8.796	16.329	19.874	0	0	0	0	0	0	0	0	0		604	H	-10.766	13.0529	5.69818	0	0	0	0	0	0	0	0	0
605	H	8.265	16.157	19.105	0	0	0	0	0	0	0	0	0		605	C	-9.886	14.3456	14.2255	0	0	0	0	0	0	0	0	0
606	C	10.362	16.828	22.118	0	0	0	0	0	0	0	0	0		606	H	-10.0377	14.6558	15.1561	0	0	0	0	0	0	0	0	0
607	C	5.118	14.561	22.489	0	0	0	0	0	0	0	0	0		607	H	-9.874	13.3572	14.2335	0	0	0	0	0	0	0	0	0
608	H	5.55	13.816	22.978	0	0	0	0	0	0	0	0	0		608	C	-11.018	14.8132	13.3668	0	0	0	0	0	0	0	0	0
609	H	4.695	14.187	21.677	0	0	0	0	0	0	0	0	0		609	H	-11.874	14.6573	13.8381	0	0	0	0	0	0	0	0	0
610	C	9.941	17.104	19.762	0	0	0	0	0	0	0	0	0		610	H	-10.9297	15.7853	13.203	0	0	0	0	0	0	0	0	0
611	C	10.716	17.346	20.893	0	0	0	0	0	0	0	0	0		611	C	-13.0582	11.4782	9.07874	0	0	0	0	0	0	0	0	0
612	H	11.501	17.876	20.818	0	0	0	0	0	0	0	0	0		612	C	-12.8003	12.2722	10.1891	0	0	0	0	0	0	0	0	0
613	C	10.325	17.71	18.438	0	0	0	0	0	0	0	0	0		613	H	-12.8988	11.9145	11.0634	0	0	0	0	0	0	0	0	0
614	H	11.307	17.652	18.324	0	0	0	0	0	0	0	0	0		614	C	-12.3976	13.5932	10.0205	0	0	0	0	0	0	0	0	0
615	H	9.901	17.196	17.706	0	0	0	0	0	0	0	0	0		615	C	-12.2527	14.1171	8.74164	0	0	0	0	0	0	0	0	0
616	C	13.459	18.013	26.796	0	0	0	0	0	0	0	0	0		616	H	-11.9768	15.0195	8.62661	0	0	0	0	0	0	0	0	0
617	C	11.164	17.097	23.326	0	0	0	0	0	0	0	0	0		617	C	-12.5115	13.3216	7.6309	0	0	0	0	0	0	0	0	0
618	C	12.646	17.669	25.613	0	0	0	0	0	0	0	0	0		618	C	-12.9143	12.0036	7.79945	0	0	0	0	0	0	0	0	0
619	C	12.545	17.11	23.293	0	0	0	0	0	0	0	0	0		619	H	-13.0908	11.4604	7.04058	0	0	0	0	0	0	0	0	0
620	H	12.994	16.913	22.48	0	0	0	0	0	0	0	0	0		620	C	-12.2116	14.4763	11.2499	0	0	0	0	0	0	0	0	0
621	C	10.338	19.769	17.067	0	0	0	0	0	0	0	0	0		621	H	-12.1088	15.4172	10.9583	0	0	0	0	0	0	0	0	0
622	H	9.791	19.413	16.322	0	0	0	0	0	0	0	0	0		622	H	-13.0222	14.4199	11.8131	0	0	0	0	0	0	0	0	0
623	H	11.284	19.536	16.891	0	0	0	0	0	0	0	0	0		623	C	-11.0368	14.4659	4.29227	0	0	0	0	0	0	0	0	0
624	C	13.281	17.405	24.413	0	0	0	0	0	0	0	0	0		624	H	-11.1319	15.4499	4.32023	0	0	0	0	0	0	0	0	0
625	H	14.229	17.428	24.363	0	0	0	0	0	0	0	0	0		625	H	-11.7952	14.0993	3.77305	0	0	0	0	0	0	0	0	0
626	C	10.194	21.269	17.121	0	0	0	0	0	0	0	0	0		626	C	-12.4498	13.9241	6.28131	0	0	0	0	0	0	0	0	0
627	H	10.611	21.597	17.957	0	0	0	0	0	0	0	0	0		627	H	-13.0591	13.4269	5.6822	0	0	0	0	0	0	0	0	0
628	H	10.693	21.663	16.363	0	0	0	0	0	0	0	0	0		628	H	-12.7729	14.8577	6.33323	0	0	0	0	0	0	0	0	0
629	C	10.535	17.363	24.537	0	0	0	0	0	0	0	0	0		629	C	-9.75232	14.1082	3.62127	0	0	0	0	0	0	0	0	0
630	H	9.586	17.358	24.581	0	0	0	0	0	0	0	0	0		630	H	-9.59465	13.1375	3.73311	0	0	0	0	0	0	0	0	0
631	C	11.267	17.635	25.676	0	0	0	0	0	0	0	0	0		631	H	-9.84487	14.2863	2.65072	0	0	0	0	0	0	0	0	0
632	H	10.824	17.8	26.5	0	0	0	0	0	0	0	0	0		632	C	-1.8389	12.9728	9.24889	0	0	0	0	0	0	0	0	0
633	O	13.848	14.649	20.65	0	0	0	0	0	0	0	0	0		633	C	-0.837186	12.3657	8.5008	0	0	0	0	0	0	0	0	0
634	N	9.718	3.221	22.656	0	0	0	0	0	0	0	0	0		634	H	-1.06769	11.7736	7.79346	0	0	0	0	0	0	0	0	0
635	H	9.14	3.798	22.079	0	0	0	0	0	0	0	0	0		635	C	0.497856	12.621	8.78558	0	0	0	0	0	0	0	0	0
636	N	9.15	6.159	23.264	0	0	0	0	0	0	0	0	0		636	H	1.18166	12.2054	8.27434	0	0	0	0	0	0	0	0	0
637	H	9.896	6.543	22.914	0	0	0	0	0	0	0	0	0		637	C	0.832902	13.4863	9.82004	0	0	0	0	0	0	0	0	0
638	H	8.691	5.765	22.584	0	0	0	0	0	0	0	0	0		638	H	1.74635	13.6614	10.0157	0	0	0	0	0	0	0	0	0
639	N	5.411	9.901	19.678	0	0	0	0	0	0	0	0	0		639	C	-0.166238	14.0948	10.5709	0	0	0	0	0	0	0	0	0
640	H	6.109	10.256	19.215	0	0	0	0	0	0	0	0	0		640	H	0.06341	14.6855	11.2783	0	0	0	0	0	0	0	0	0
641	H	5.475	8.994	19.63	0	0	0	0	0	0	0	0	0		641	C	-1.50214	13.8381	10.2873	0	0	0	0	0	0	0	0	0
642	O	14.96	12.729	20.686	0	0	0	0	0	0	0	0	0		642	H	-2.18594	14.2536	10.7986	0	0	0	0	0	0	0	0	0
643	H	15.556	13.181	20.304	0	0	0	0	0	0	0	0	0		643	N	-6.68806	13.0871	12.0607	0	0	0	0	0	0	0	0	0
644	N	4.131	8.808	17.069	0	0	0	0	0	0	0	0	0		644	H	-5.89458	13.5264	12.2125	0	0	0	0	0	0	0	0	0
645	C	8.161	8.423	23.011	0	0	0	0	0	0	0	0	0		645	H	-7.24333	13.654	11.5934	0	0	0	0	0	0	0	0	0
646	C	8.295	7.219	23.889	0	0	0	0	0	0	0	0	0		646	N	-6.50897	13.1271	5.70217	0	0	0	0	0	0	0	0	0
647	H	8.692	7.49	24.755	0	0	0	0	0	0	0	0	0		647	H	-7.2202	13.3587	6.23738	0	0	0	0	0	0	0	0	0
648	H	7.396	6.847	24.071	0	0	0	0	0	0	0	0	0		648	H	-5.92114	13.8336	5.69818	0	0	0	0	0	0	0	0	0
649	C	10.427	4.052	23.637	0	0	0	0	0	0	0	0	0		649	C	-7.48069	13.9494	14.2255	0	0	0	0	0	0	0	0	0
650	H	10.781	3.471	24.356	0	0	0	0	0	0	0	0	0		650	H	-7.67349	13.6629	15.1561	0	0	0	0	0	0	0	0	0
651	H	11.198	4.487	23.193	0	0	0	0	0	0	0	0	0		651	H	-6.63065	14.454	14.2335	0	0	0	0	0	0	0	0	0
652	C	9.278	9.209	22.759	0	0	0	0	0	0	0	0	0		652	C	-7.3196	12.7353	13.3668	0	0	0	0	0	0	0	0	0
653	H	10.12	8.955	23.118	0	0	0	0	0	0	0	0	0		653	H	-6.75662	12.0719	13.8381	0	0	0	0	0	0	0	0	0
654	C	6.935	8.796	22.487	0	0	0	0	0	0	0	0	0		654	H	-8.20563	12.3257	13.203	0	0	0	0	0	0	0	0	0
655	H	6.167	8.265	22.659	0	0	0	0	0	0	0	0	0		655	C	-3.4113	12.6359	9.07874	0	0	0	0	0	0	0	0	0
656	C	9.179	10.362	21.988	0	0	0	0	0	0	0	0	0		656	C	-4.22792	12.4622	10.1891	0	0	0	0	0	0	0	0	0
657	C	9.551	5.118	24.254	0	0	0	0	0	0	0	0	0		657	H	-3.86888	12.5557	11.0634	0	0	0	0	0	0	0	0	0
658	H	10.04	5.55	24.999	0	0	0	0	0	0	0	0	0		658	C	-5.57325	12.1505	10.0205	0	0	0	0	0	0	0	0	0
659	H	8.738	4.695	24.629	0	0	0	0	0	0	0	0	0		659	C	-6.09938	12.014	8.74164	0	0	0	0	0	0	0	0	0
660	C	6.824	9.941	21.711	0	0	0	0	0	0	0	0	0		660	H	-7.01883	11.8018	8.62661	0	0	0	0	0	0	0	0	0
661	C	7.954	10.716	21.47	0	0	0	0	0	0	0	0	0		661	C	-5.28104	12.1876	7.6309	0	0	0	0	0	0	0	0	0
662	H	7.88	11.501	20.94	0	0	0	0	0	0	0	0	0		662	C	-3.93829	12.4978	7.79945	0	0	0	0	0	0	0	0	0
663	C	5.5	10.325	21.105	0	0	0	0	0	0	0	0	0		663	H	-3.37959	12.6166	7.04058	0	0	0	0	0	0	0	0	0
664	H	5.385	11.307	21.163	0	0	0	0	0	0	0	0	0		664	C	-6.431	11.87	11.2499	0	0	0	0	0	0	0	0	0
665	H	4.768	9.901	21.62	0	0	0	0	0	0	0	0	0		665	H	-7.29732	11.4886	10.9583	0	0	0	0	0	0	0	0	0
666	C	13.857	13.459	20.803	0	0	0	0	0	0	0	0	0		666	H	-5.97684	11.1962	11.8131	0	0	0	0	0	0	0	0	0
667	C	10.387	11.164	21.719	0	0	0	0	0	0	0	0	0		667	C	-7.0094	12.8926	4.29227	0	0	0	0	0	0	0	0	0
668	C	12.675	12.646	21.147	0	0	0	0	0	0	0	0	0		668	H	-7.81403	12.3182	4.32023	0	0	0	0	0	0	0	0	0
669	C	10.355	12.545	21.706	0	0	0	0	0	0	0	0	0		669	H	-6.31274	12.4192	3.77305	0	0	0	0	0	0	0	0	0
670	H	9.542	12.994	21.903	0	0	0	0	0	0	0	0	0		670	C	-5.83374	11.9398	6.28131	0	0	0	0	0	0	0	0	0
671	C	4.128	10.338	19.047	0	0	0	0	0	0	0	0	0		671	H	-5.09853	11.6608	5.6822	0	0	0	0	0	0	0	0	0
672	H	3.383	9.791	19.402	0	0	0	0	0	0	0	0	0		672	H	-6.4807	11.1932	6.33323	0	0	0	0	0	0	0	0	0
673	H	3.952	11.284	19.28	0	0	0	0	0	0	0	0	0		673	C	-7.34188	14.1839	3.62127	0	0	0	0	0	0	0	0	0
674	C	11.474	13.281	21.411	0	0	0	0	0	0	0	0	0		674	H	-6.5801	14.8057	3.73311	0	0	0	0	0	0	0	0	0
675	H	11.425	14.229	21.387	0	0	0	0	0	0	0	0	0		675	H	-7.44984	14.0147	2.65072	0	0	0	0	0	0	0	0	0
676	C	4.183	10.194	17.546	0	0	0	0	0	0	0	0	0		676	C	15.3915	6.76294	9.24889	0	0	0	0	0	0	0	0	0
677	H	5.019	10.611	17.218	0	0	0	0	0	0	0	0	0		677	C	15.4164	7.93396	8.5008	0	0	0	0	0	0	0	0	0
678	H	3.424	10.693	17.152	0	0	0	0	0	0	0	0	0		678	H	16.0445	8.03043	7.79346	0	0	0	0	0	0	0	0	0
679	C	11.598	10.535	21.452	0	0	0	0	0	0	0	0	0		679	C	14.5278	8.9625	8.78558	0	0	0	0	0	0	0	0	0
680	H	11.643	9.586	21.458	0	0	0	0	0	0	0	0	0		680	H	14.5458	9.76248	8.27434	0	0	0	0	0	0	0	0	0
681	C	12.738	11.267	21.18	0	0	0	0	0	0	0	0	0		681	C	13.6109	8.82002	9.82004	0	0	0	0	0	0	0	0	0
682	H	13.562	10.824	21.016	0	0	0	0	0	0	0	0	0		682	H	13.0025	9.52352	10.0157	0	0	0	0	0	0	0	0	0
683	O	7.712	-0.91	11.228	0	0	0	0	0	0	0	0	0		683	C	13.5835	7.65048	10.5709	0	0	0	0	0	0	0	0	0
684	N	10.326	3.789	19.718	0	0	0	0	0	0	0	0	0		684	H	12.9571	7.55401	11.2783	0	0	0	0	0	0	0	0	0
685	H	9.975	3.042	19.334	0	0	0	0	0	0	0	0	0		685	C	14.4738	6.62194	10.2873	0	0	0	0	0	0	0	0	0
686	H	9.646	4.248	20.112	0	0	0	0	0	0	0	0	0		686	H	14.4558	5.82197	10.7986	0	0	0	0	0	0	0	0	0
687	N	6.739	7.528	15.976	0	0	0	0	0	0	0	0	0		687	N	17.1379	0	13.7582	0	0	0	0	0	0	0	0	0
688	H	6.276	6.829	15.621	0	0	0	0	0	0	0	0	0		688	H	17.1379	0	12.8316	0	0	0	0	0	0	0	0	0
689	H	6.691	7.463	16.883	0	0	0	0	0	0	0	0	0		689	N	17.1379	0	4.12452	0	0	0	0	0	0	0	0	0
690	O	7.748	-2.022	13.148	0	0	0	0	0	0	0	0	0		690	N	17.7172	2.5063	12.0607	0	0	0	0	0	0	0	0	0
691	H	7.366	-2.618	12.696	0	0	0	0	0	0	0	0	0		691	H	16.94	2.97381	12.2125	0	0	0	0	0	0	0	0	0
692	C	10.072	4.777	17.454	0	0	0	0	0	0	0	0	0		692	H	17.5038	1.74194	11.5934	0	0	0	0	0	0	0	0	0
693	C	10.951	4.644	18.658	0	0	0	0	0	0	0	0	0		693	N	17.5929	2.64136	5.70217	0	0	0	0	0	0	0	0	0
694	H	11.816	4.246	18.387	0	0	0	0	0	0	0	0	0		694	H	17.748	1.90965	6.23738	0	0	0	0	0	0	0	0	0
695	H	11.132	5.543	19.03	0	0	0	0	0	0	0	0	0		695	H	16.6872	2.79719	5.69818	0	0	0	0	0	0	0	0	0
696	C	10.698	2.512	21.825	0	0	0	0	0	0	0	0	0		696	C	17.3667	1.3887	14.2255	0	0	0	0	0	0	0	0	0
697	H	11.417	2.158	22.406	0	0	0	0	0	0	0	0	0		697	H	17.7112	1.36496	15.1561	0	0	0	0	0	0	0	0	0
698	H	10.254	1.741	21.39	0	0	0	0	0	0	0	0	0		698	H	16.5047	1.87255	14.2335	0	0	0	0	0	0	0	0	0
699	C	9.821	3.661	16.668	0	0	0	0	0	0	0	0	0		699	C	18.3376	2.13525	13.3668	0	0	0	0	0	0	0	0	0
700	H	10.179	2.819	16.922	0	0	0	0	0	0	0	0	0		700	H	18.6306	2.95452	13.8381	0	0	0	0	0	0	0	0	0
701	C	9.548	6.003	17.081	0	0	0	0	0	0	0	0	0		701	H	19.1353	1.57274	13.203	0	0	0	0	0	0	0	0	0
702	H	9.72	6.772	17.612	0	0	0	0	0	0	0	0	0		702	C	16.4695	5.56965	9.07874	0	0	0	0	0	0	0	0	0
703	C	9.049	3.759	15.515	0	0	0	0	0	0	0	0	0		703	C	17.0282	4.94926	10.1891	0	0	0	0	0	0	0	0	0
704	C	11.316	3.388	20.759	0	0	0	0	0	0	0	0	0		704	H	16.7677	5.21345	11.0634	0	0	0	0	0	0	0	0	0
705	H	12.061	2.899	20.327	0	0	0	0	0	0	0	0	0		705	C	17.9708	3.94002	10.0205	0	0	0	0	0	0	0	0	0
706	H	11.69	4.2	21.182	0	0	0	0	0	0	0	0	0		706	C	18.3521	3.55265	8.74164	0	0	0	0	0	0	0	0	0
707	C	8.773	6.115	15.936	0	0	0	0	0	0	0	0	0		707	H	18.9956	2.8625	8.62661	0	0	0	0	0	0	0	0	0
708	C	8.531	4.984	15.161	0	0	0	0	0	0	0	0	0		708	C	17.7926	4.17452	7.6309	0	0	0	0	0	0	0	0	0
709	H	8.001	5.059	14.376	0	0	0	0	0	0	0	0	0		709	C	16.8526	5.18228	7.79945	0	0	0	0	0	0	0	0	0
710	C	8.167	7.439	15.552	0	0	0	0	0	0	0	0	0		710	H	16.4704	5.60676	7.04058	0	0	0	0	0	0	0	0	0
711	H	8.225	7.553	14.57	0	0	0	0	0	0	0	0	0		711	C	18.6426	3.33744	11.2499	0	0	0	0	0	0	0	0	0
712	H	8.681	8.171	15.976	0	0	0	0	0	0	0	0	0		712	H	19.4061	2.7779	10.9583	0	0	0	0	0	0	0	0	0
713	C	7.864	-0.919	12.418	0	0	0	0	0	0	0	0	0		713	H	18.9991	4.06766	11.8131	0	0	0	0	0	0	0	0	0
714	C	8.78	2.551	14.713	0	0	0	0	0	0	0	0	0		714	C	18.0462	2.32522	4.29227	0	0	0	0	0	0	0	0	0
715	C	8.208	0.264	13.231	0	0	0	0	0	0	0	0	0		715	H	18.9459	1.91559	4.32023	0	0	0	0	0	0	0	0	0
716	C	8.767	2.584	13.332	0	0	0	0	0	0	0	0	0		716	H	18.1079	3.16527	3.77305	0	0	0	0	0	0	0	0	0
717	H	8.964	3.397	12.883	0	0	0	0	0	0	0	0	0		717	C	18.2836	3.8198	6.28131	0	0	0	0	0	0	0	0	0
718	C	6.108	8.81	15.539	0	0	0	0	0	0	0	0	0		718	H	18.1576	4.59603	5.6822	0	0	0	0	0	0	0	0	0
719	H	6.464	9.555	16.086	0	0	0	0	0	0	0	0	0		719	H	19.2536	3.63279	6.33323	0	0	0	0	0	0	0	0	0
720	H	6.341	8.986	14.593	0	0	0	0	0	0	0	0	0		720	C	17.0942	1.39167	3.62127	0	0	0	0	0	0	0	0	0
721	C	8.472	1.464	12.596	0	0	0	0	0	0	0	0	0		721	H	16.1747	1.74046	3.73311	0	0	0	0	0	0	0	0	0
722	H	8.449	1.514	11.648	0	0	0	0	0	0	0	0	0		722	H	17.2947	1.38277	2.65072	0	0	0	0	0	0	0	0	0
723	C	4.608	8.756	15.683	0	0	0	0	0	0	0	0	0		723	C	12.1542	-4.89386	9.24889	0	0	0	0	0	0	0	0	0
724	H	4.28	7.92	15.266	0	0	0	0	0	0	0	0	0		724	C	11.1276	-5.45784	8.5008	0	0	0	0	0	0	0	0	0
725	H	4.214	9.514	15.184	0	0	0	0	0	0	0	0	0		725	H	10.73	-4.96213	7.79346	0	0	0	0	0	0	0	0	0
726	C	8.514	1.34	15.342	0	0	0	0	0	0	0	0	0		726	C	10.6812	-6.74167	8.78558	0	0	0	0	0	0	0	0	0
727	H	8.519	1.296	16.291	0	0	0	0	0	0	0	0	0		727	H	9.9794	-7.12607	8.27434	0	0	0	0	0	0	0	0	0
728	C	8.242	0.201	14.61	0	0	0	0	0	0	0	0	0		728	C	11.263	-7.46446	9.82004	0	0	0	0	0	0	0	0	0
729	H	8.077	-0.623	15.053	0	0	0	0	0	0	0	0	0		729	H	10.958	-8.3431	10.0157	0	0	0	0	0	0	0	0	0
730	O	-1.711	5.227	26.787	0	0	0	0	0	0	0	0	0		730	C	12.2896	-6.90344	10.5709	0	0	0	0	0	0	0	0	0
731	N	6.78	2.613	22.088	0	0	0	0	0	0	0	0	0		731	H	12.6863	-7.39768	11.2783	0	0	0	0	0	0	0	0	0
732	H	6.395	2.963	22.835	0	0	0	0	0	0	0	0	0		732	C	12.7352	-5.61814	10.2873	0	0	0	0	0	0	0	0	0
733	H	7.174	3.293	21.629	0	0	0	0	0	0	0	0	0		733	H	13.437	-5.23373	10.7986	0	0	0	0	0	0	0	0	0
734	N	3.038	6.199	18.349	0	0	0	0	0	0	0	0	0		734	N	14.6778	-0.751493	12.0607	0	0	0	0	0	0	0	0	0
735	H	2.682	6.662	19.048	0	0	0	0	0	0	0	0	0		735	H	14.6615	-1.65833	12.2125	0	0	0	0	0	0	0	0	0
736	H	3.944	6.247	18.414	0	0	0	0	0	0	0	0	0		736	H	15.4464	-0.554096	11.5934	0	0	0	0	0	0	0	0	0
737	O	0.209	5.191	27.899	0	0	0	0	0	0	0	0	0		737	N	14.6229	-0.926627	5.70217	0	0	0	0	0	0	0	0	0
738	H	-0.243	5.573	28.495	0	0	0	0	0	0	0	0	0		738	H	15.179	-0.426456	6.23738	0	0	0	0	0	0	0	0	0
739	C	4.515	2.866	21.1	0	0	0	0	0	0	0	0	0		739	H	14.9408	-1.78894	5.69818	0	0	0	0	0	0	0	0	0
740	C	5.72	1.988	21.233	0	0	0	0	0	0	0	0	0		740	C	15.8209	-0.496213	14.2255	0	0	0	0	0	0	0	0	0
741	H	5.449	1.122	21.631	0	0	0	0	0	0	0	0	0		741	H	15.6692	-0.186018	15.1561	0	0	0	0	0	0	0	0	0
742	H	6.092	1.806	20.334	0	0	0	0	0	0	0	0	0		742	H	15.8328	-1.48468	14.2335	0	0	0	0	0	0	0	0	0
743	C	8.886	2.24	23.365	0	0	0	0	0	0	0	0	0		743	C	14.6889	-0.028694	13.3668	0	0	0	0	0	0	0	0	0
744	H	9.468	1.521	23.719	0	0	0	0	0	0	0	0	0		744	H	13.8329	-0.184534	13.8381	0	0	0	0	0	0	0	0	0
745	H	8.452	2.684	24.136	0	0	0	0	0	0	0	0	0		745	H	14.7772	0.943447	13.203	0	0	0	0	0	0	0	0	0
746	C	3.73	3.118	22.216	0	0	0	0	0	0	0	0	0		746	C	12.6486	-3.36366	9.07874	0	0	0	0	0	0	0	0	0
747	H	3.983	2.759	23.058	0	0	0	0	0	0	0	0	0		747	C	12.9066	-2.56962	10.1891	0	0	0	0	0	0	0	0	0
748	C	4.142	3.39	19.874	0	0	0	0	0	0	0	0	0		748	H	12.808	-2.92731	11.0634	0	0	0	0	0	0	0	0	0
749	H	4.673	3.218	19.105	0	0	0	0	0	0	0	0	0		749	C	13.3093	-1.2487	10.0205	0	0	0	0	0	0	0	0	0
750	C	2.577	3.889	22.118	0	0	0	0	0	0	0	0	0		750	C	13.4541	-0.724777	8.74164	0	0	0	0	0	0	0	0	0
751	C	7.82	1.623	22.489	0	0	0	0	0	0	0	0	0		751	H	13.73	0.177608	8.62661	0	0	0	0	0	0	0	0	0
752	H	7.389	0.878	22.978	0	0	0	0	0	0	0	0	0		752	C	13.1953	-1.5203	7.6309	0	0	0	0	0	0	0	0	0
753	H	8.244	1.248	21.677	0	0	0	0	0	0	0	0	0		753	C	12.7926	-2.83826	7.79945	0	0	0	0	0	0	0	0	0
754	C	2.998	4.166	19.762	0	0	0	0	0	0	0	0	0		754	H	12.6161	-3.38147	7.04058	0	0	0	0	0	0	0	0	0
755	C	2.222	4.407	20.893	0	0	0	0	0	0	0	0	0		755	C	13.4952	-0.365604	11.2499	0	0	0	0	0	0	0	0	0
756	H	1.437	4.937	20.818	0	0	0	0	0	0	0	0	0		756	H	13.5981	0.575369	10.9583	0	0	0	0	0	0	0	0	0
757	C	2.613	4.772	18.438	0	0	0	0	0	0	0	0	0		757	H	12.6846	-0.422003	11.8131	0	0	0	0	0	0	0	0	0
758	H	1.632	4.714	18.324	0	0	0	0	0	0	0	0	0		758	C	14.67	-0.375994	4.29227	0	0	0	0	0	0	0	0	0
759	H	3.037	4.257	17.706	0	0	0	0	0	0	0	0	0		759	H	14.5749	0.608021	4.32023	0	0	0	0	0	0	0	0	0
760	C	-0.521	5.074	26.796	0	0	0	0	0	0	0	0	0		760	H	13.9117	-0.742588	3.77305	0	0	0	0	0	0	0	0	0
761	C	1.775	4.158	23.326	0	0	0	0	0	0	0	0	0		761	C	13.257	-0.917721	6.28131	0	0	0	0	0	0	0	0	0
762	C	0.292	4.73	25.613	0	0	0	0	0	0	0	0	0		762	H	12.6478	-1.41492	5.6822	0	0	0	0	0	0	0	0	0
763	C	0.393	4.171	23.293	0	0	0	0	0	0	0	0	0		763	H	12.934	0.015831	6.33323	0	0	0	0	0	0	0	0	0
764	H	-0.056	3.974	22.48	0	0	0	0	0	0	0	0	0		764	C	15.9545	-0.733682	3.62127	0	0	0	0	0	0	0	0	0
765	C	2.601	6.83	17.067	0	0	0	0	0	0	0	0	0		765	H	16.1122	-1.70434	3.73311	0	0	0	0	0	0	0	0	0
766	H	3.147	6.475	16.322	0	0	0	0	0	0	0	0	0		766	H	15.862	-0.55558	2.65072	0	0	0	0	0	0	0	0	0
767	H	1.655	6.597	16.891	0	0	0	0	0	0	0	0	0		767	C	23.868	-1.86908	9.24889	0	0	0	0	0	0	0	0	0
768	C	-0.342	4.466	24.413	0	0	0	0	0	0	0	0	0		768	C	24.8697	-2.47612	8.5008	0	0	0	0	0	0	0	0	0
769	H	-1.29	4.49	24.363	0	0	0	0	0	0	0	0	0		769	H	24.6392	-3.06831	7.79346	0	0	0	0	0	0	0	0	0
770	C	2.745	8.331	17.121	0	0	0	0	0	0	0	0	0		770	C	26.2047	-2.22084	8.78558	0	0	0	0	0	0	0	0	0
771	H	2.328	8.659	17.957	0	0	0	0	0	0	0	0	0		771	H	26.8885	-2.63641	8.27434	0	0	0	0	0	0	0	0	0
772	H	2.245	8.725	16.363	0	0	0	0	0	0	0	0	0		772	C	26.5398	-1.35556	9.82004	0	0	0	0	0	0	0	0	0
773	C	2.404	4.425	24.537	0	0	0	0	0	0	0	0	0		773	H	27.4532	-1.18042	10.0157	0	0	0	0	0	0	0	0	0
774	H	3.353	4.419	24.581	0	0	0	0	0	0	0	0	0		774	C	25.5406	-0.74704	10.5709	0	0	0	0	0	0	0	0	0
775	C	1.671	4.697	25.676	0	0	0	0	0	0	0	0	0		775	H	25.7703	-0.156334	11.2783	0	0	0	0	0	0	0	0	0
776	H	2.115	4.861	26.5	0	0	0	0	0	0	0	0	0		776	C	24.2047	-1.0038	10.2873	0	0	0	0	0	0	0	0	0
777	O	-0.91	11.228	7.712	0	0	0	0	0	0	0	0	0		777	H	23.5209	-0.588232	10.7986	0	0	0	0	0	0	0	0	0
778	N	3.221	22.656	9.718	0	0	0	0	0	0	0	0	0		778	N	19.0188	-1.7548	12.0607	0	0	0	0	0	0	0	0	0
779	H	3.798	22.079	9.14	0	0	0	0	0	0	0	0	0		779	H	19.8123	-1.31548	12.2125	0	0	0	0	0	0	0	0	0
780	N	3.789	19.718	10.326	0	0	0	0	0	0	0	0	0		780	H	18.4635	-1.18784	11.5934	0	0	0	0	0	0	0	0	0
781	H	3.042	19.334	9.975	0	0	0	0	0	0	0	0	0		781	N	19.1979	-1.71473	5.70217	0	0	0	0	0	0	0	0	0
782	H	4.248	20.112	9.646	0	0	0	0	0	0	0	0	0		782	H	18.4867	-1.4832	6.23738	0	0	0	0	0	0	0	0	0
783	N	7.528	15.976	6.739	0	0	0	0	0	0	0	0	0		783	H	19.7857	-1.00826	5.69818	0	0	0	0	0	0	0	0	0
784	H	6.829	15.621	6.276	0	0	0	0	0	0	0	0	0		784	C	18.2262	-0.89249	14.2255	0	0	0	0	0	0	0	0	0
785	H	7.463	16.883	6.691	0	0	0	0	0	0	0	0	0		785	H	18.0334	-1.17894	15.1561	0	0	0	0	0	0	0	0	0
786	O	-2.022	13.148	7.748	0	0	0	0	0	0	0	0	0		786	H	19.0762	-0.387867	14.2335	0	0	0	0	0	0	0	0	0
787	H	-2.618	12.696	7.366	0	0	0	0	0	0	0	0	0		787	C	18.3873	-2.10655	13.3668	0	0	0	0	0	0	0	0	0
788	N	8.808	17.069	4.131	0	0	0	0	0	0	0	0	0		788	H	18.9502	-2.76999	13.8381	0	0	0	0	0	0	0	0	0
789	C	4.777	17.454	10.072	0	0	0	0	0	0	0	0	0		789	H	17.5012	-2.51619	13.203	0	0	0	0	0	0	0	0	0
790	C	4.644	18.658	10.951	0	0	0	0	0	0	0	0	0		790	C	22.2956	-2.206	9.07874	0	0	0	0	0	0	0	0	0
791	H	4.246	18.387	11.816	0	0	0	0	0	0	0	0	0		791	C	21.4789	-2.37964	10.1891	0	0	0	0	0	0	0	0	0
792	H	5.543	19.03	11.132	0	0	0	0	0	0	0	0	0		792	H	21.838	-2.28614	11.0634	0	0	0	0	0	0	0	0	0
793	C	2.512	21.825	10.698	0	0	0	0	0	0	0	0	0		793	C	20.1336	-2.69132	10.0205	0	0	0	0	0	0	0	0	0
794	H	2.158	22.406	11.417	0	0	0	0	0	0	0	0	0		794	C	19.6075	-2.82787	8.74164	0	0	0	0	0	0	0	0	0
795	H	1.741	21.39	10.254	0	0	0	0	0	0	0	0	0		795	H	18.688	-3.04011	8.62661	0	0	0	0	0	0	0	0	0
796	C	3.661	16.668	9.821	0	0	0	0	0	0	0	0	0		796	C	20.4258	-2.65422	7.6309	0	0	0	0	0	0	0	0	0
797	H	2.819	16.922	10.179	0	0	0	0	0	0	0	0	0		797	C	21.7686	-2.34402	7.79945	0	0	0	0	0	0	0	0	0
798	C	6.003	17.081	9.548	0	0	0	0	0	0	0	0	0		798	H	22.3273	-2.22529	7.04058	0	0	0	0	0	0	0	0	0
799	H	6.772	17.612	9.72	0	0	0	0	0	0	0	0	0		799	C	19.2759	-2.97183	11.2499	0	0	0	0	0	0	0	0	0
800	C	3.759	15.515	9.049	0	0	0	0	0	0	0	0	0		800	H	18.4095	-3.35327	10.9583	0	0	0	0	0	0	0	0	0
801	C	3.388	20.759	11.316	0	0	0	0	0	0	0	0	0		801	H	19.73	-3.64566	11.8131	0	0	0	0	0	0	0	0	0
802	H	2.899	20.327	12.061	0	0	0	0	0	0	0	0	0		802	C	18.6974	-1.94923	4.29227	0	0	0	0	0	0	0	0	0
803	H	4.2	21.182	11.69	0	0	0	0	0	0	0	0	0		803	H	17.8928	-2.52361	4.32023	0	0	0	0	0	0	0	0	0
804	C	6.115	15.936	8.773	0	0	0	0	0	0	0	0	0		804	H	19.3941	-2.42269	3.77305	0	0	0	0	0	0	0	0	0
805	C	4.984	15.161	8.531	0	0	0	0	0	0	0	0	0		805	C	19.8731	-2.90208	6.28131	0	0	0	0	0	0	0	0	0
806	H	5.059	14.376	8.001	0	0	0	0	0	0	0	0	0		806	H	20.6083	-3.18111	5.6822	0	0	0	0	0	0	0	0	0
807	C	7.439	15.552	8.167	0	0	0	0	0	0	0	0	0		807	H	19.2262	-3.64862	6.33323	0	0	0	0	0	0	0	0	0
808	H	7.553	14.57	8.225	0	0	0	0	0	0	0	0	0		808	C	18.365	-0.657989	3.62127	0	0	0	0	0	0	0	0	0
809	H	8.171	15.976	8.681	0	0	0	0	0	0	0	0	0		809	H	19.1268	-0.036115	3.73311	0	0	0	0	0	0	0	0	0
810	C	-0.919	12.418	7.864	0	0	0	0	0	0	0	0	0		810	H	18.257	-0.827186	2.65072	0	0	0	0	0	0	0	0	0
811	C	2.551	14.713	8.78	0	0	0	0	0	0	0	0	0		811	C	6.8226	21.6048	9.24889	0	0	0	0	0	0	0	0	0
812	C	0.264	13.231	8.208	0	0	0	0	0	0	0	0	0		812	C	6.84745	22.7758	8.5008	0	0	0	0	0	0	0	0	0
813	C	2.584	13.332	8.767	0	0	0	0	0	0	0	0	0		813	H	7.47555	22.8723	7.79346	0	0	0	0	0	0	0	0	0
814	H	3.397	12.883	8.964	0	0	0	0	0	0	0	0	0		814	C	5.95885	23.8044	8.78558	0	0	0	0	0	0	0	0	0
815	C	8.81	15.539	6.108	0	0	0	0	0	0	0	0	0		815	H	5.97684	24.6043	8.27434	0	0	0	0	0	0	0	0	0
816	H	9.555	16.086	6.464	0	0	0	0	0	0	0	0	0		816	C	5.04197	23.6619	9.82004	0	0	0	0	0	0	0	0	0
817	H	8.986	14.593	6.341	0	0	0	0	0	0	0	0	0		817	H	4.43358	24.3654	10.0157	0	0	0	0	0	0	0	0	0
818	C	1.464	12.596	8.472	0	0	0	0	0	0	0	0	0		818	C	5.01455	22.4923	10.5709	0	0	0	0	0	0	0	0	0
819	H	1.514	11.648	8.449	0	0	0	0	0	0	0	0	0		819	H	4.38816	22.3959	11.2783	0	0	0	0	0	0	0	0	0
820	C	8.756	15.683	4.608	0	0	0	0	0	0	0	0	0		820	C	5.90486	21.4638	10.2873	0	0	0	0	0	0	0	0	0
821	H	7.92	15.266	4.28	0	0	0	0	0	0	0	0	0		821	H	5.88687	20.6638	10.7986	0	0	0	0	0	0	0	0	0
822	H	9.514	15.184	4.214	0	0	0	0	0	0	0	0	0		822	N	8.56895	14.8419	13.7582	0	0	0	0	0	0	0	0	0
823	C	1.34	15.342	8.514	0	0	0	0	0	0	0	0	0		823	H	8.56895	14.8419	12.8316	0	0	0	0	0	0	0	0	0
824	H	1.296	16.291	8.519	0	0	0	0	0	0	0	0	0		824	N	8.56895	14.8419	4.12452	0	0	0	0	0	0	0	0	0
825	C	0.201	14.61	8.242	0	0	0	0	0	0	0	0	0		825	N	9.14821	17.3482	12.0607	0	0	0	0	0	0	0	0	0
826	H	-0.623	15.053	8.077	0	0	0	0	0	0	0	0	0		826	H	8.37101	17.8157	12.2125	0	0	0	0	0	0	0	0	0
827	O	5.227	26.787	-1.711	0	0	0	0	0	0	0	0	0		827	H	8.93484	16.5838	11.5934	0	0	0	0	0	0	0	0	0
828	N	2.613	22.088	6.78	0	0	0	0	0	0	0	0	0		828	N	9.02396	17.4832	5.70217	0	0	0	0	0	0	0	0	0
829	H	2.963	22.835	6.395	0	0	0	0	0	0	0	0	0		829	H	9.17906	16.7515	6.23738	0	0	0	0	0	0	0	0	0
830	H	3.293	21.629	7.174	0	0	0	0	0	0	0	0	0		830	H	8.11822	17.6391	5.69818	0	0	0	0	0	0	0	0	0
831	N	6.199	18.349	3.038	0	0	0	0	0	0	0	0	0		831	C	8.79774	16.2306	14.2255	0	0	0	0	0	0	0	0	0
832	H	6.662	19.048	2.682	0	0	0	0	0	0	0	0	0		832	H	9.14221	16.2068	15.1561	0	0	0	0	0	0	0	0	0
833	H	6.247	18.414	3.944	0	0	0	0	0	0	0	0	0		833	H	7.9357	16.7144	14.2335	0	0	0	0	0	0	0	0	0
834	O	5.191	27.899	0.209	0	0	0	0	0	0	0	0	0		834	C	9.7686	16.9771	13.3668	0	0	0	0	0	0	0	0	0
835	H	5.573	28.495	-0.243	0	0	0	0	0	0	0	0	0		835	H	10.0617	17.7964	13.8381	0	0	0	0	0	0	0	0	0
836	C	2.866	21.1	4.515	0	0	0	0	0	0	0	0	0		836	H	10.5664	16.4146	13.203	0	0	0	0	0	0	0	0	0
837	C	1.988	21.233	5.72	0	0	0	0	0	0	0	0	0		837	C	7.90057	20.4115	9.07874	0	0	0	0	0	0	0	0	0
838	H	1.122	21.631	5.449	0	0	0	0	0	0	0	0	0		838	C	8.45927	19.7911	10.1891	0	0	0	0	0	0	0	0	0
839	H	1.806	20.334	6.092	0	0	0	0	0	0	0	0	0		839	H	8.19877	20.0553	11.0634	0	0	0	0	0	0	0	0	0
840	C	2.24	23.365	8.886	0	0	0	0	0	0	0	0	0		840	C	9.40185	18.7819	10.0205	0	0	0	0	0	0	0	0	0
841	H	1.521	23.719	9.468	0	0	0	0	0	0	0	0	0		841	C	9.78317	18.3945	8.74164	0	0	0	0	0	0	0	0	0
842	H	2.684	24.136	8.452	0	0	0	0	0	0	0	0	0		842	H	10.4267	17.7044	8.62661	0	0	0	0	0	0	0	0	0
843	C	3.118	22.216	3.73	0	0	0	0	0	0	0	0	0		843	C	9.22362	19.0164	7.6309	0	0	0	0	0	0	0	0	0
844	H	2.759	23.058	3.983	0	0	0	0	0	0	0	0	0		844	C	8.2836	20.0241	7.79945	0	0	0	0	0	0	0	0	0
845	C	3.39	19.874	4.142	0	0	0	0	0	0	0	0	0		845	H	7.90143	20.4486	7.04058	0	0	0	0	0	0	0	0	0
846	H	3.218	19.105	4.673	0	0	0	0	0	0	0	0	0		846	C	10.0737	18.1793	11.2499	0	0	0	0	0	0	0	0	0
847	C	3.889	22.118	2.577	0	0	0	0	0	0	0	0	0		847	H	10.8372	17.6198	10.9583	0	0	0	0	0	0	0	0	0
848	C	1.623	22.489	7.82	0	0	0	0	0	0	0	0	0		848	H	10.4301	18.9095	11.8131	0	0	0	0	0	0	0	0	0
849	H	0.878	22.978	7.389	0	0	0	0	0	0	0	0	0		849	C	9.47726	17.1671	4.29227	0	0	0	0	0	0	0	0	0
850	H	1.248	21.677	8.244	0	0	0	0	0	0	0	0	0		850	H	10.377	16.7574	4.32023	0	0	0	0	0	0	0	0	0
851	C	4.166	19.762	2.998	0	0	0	0	0	0	0	0	0		851	H	9.53895	18.0071	3.77305	0	0	0	0	0	0	0	0	0
852	C	4.407	20.893	2.222	0	0	0	0	0	0	0	0	0		852	C	9.71462	18.6617	6.28131	0	0	0	0	0	0	0	0	0
853	H	4.937	20.818	1.437	0	0	0	0	0	0	0	0	0		853	H	9.58865	19.4379	5.6822	0	0	0	0	0	0	0	0	0
854	C	4.772	18.438	2.613	0	0	0	0	0	0	0	0	0		854	H	10.6846	18.4746	6.33323	0	0	0	0	0	0	0	0	0
855	H	4.714	18.324	1.632	0	0	0	0	0	0	0	0	0		855	C	8.52525	16.2335	3.62127	0	0	0	0	0	0	0	0	0
856	H	4.257	17.706	3.037	0	0	0	0	0	0	0	0	0		856	H	7.6058	16.5823	3.73311	0	0	0	0	0	0	0	0	0
857	C	5.074	26.796	-0.521	0	0	0	0	0	0	0	0	0		857	H	8.72576	16.2246	2.65072	0	0	0	0	0	0	0	0	0
858	C	4.158	23.326	1.775	0	0	0	0	0	0	0	0	0		858	C	3.58525	9.948	9.24889	0	0	0	0	0	0	0	0	0
859	C	4.73	25.613	0.292	0	0	0	0	0	0	0	0	0		859	C	2.55869	9.38401	8.5008	0	0	0	0	0	0	0	0	0
860	C	4.171	23.293	0.393	0	0	0	0	0	0	0	0	0		860	H	2.16109	9.87973	7.79346	0	0	0	0	0	0	0	0	0
861	H	3.974	22.48	-0.056	0	0	0	0	0	0	0	0	0		861	C	2.11225	8.10019	8.78558	0	0	0	0	0	0	0	0	0
862	C	6.83	17.067	2.601	0	0	0	0	0	0	0	0	0		862	H	1.41045	7.71579	8.27434	0	0	0	0	0	0	0	0	0
863	H	6.475	16.322	3.147	0	0	0	0	0	0	0	0	0		863	C	2.69408	7.37739	9.82004	0	0	0	0	0	0	0	0	0
864	H	6.597	16.891	1.655	0	0	0	0	0	0	0	0	0		864	H	2.38902	6.49875	10.0157	0	0	0	0	0	0	0	0	0
865	C	4.466	24.413	-0.342	0	0	0	0	0	0	0	0	0		865	C	3.72064	7.93841	10.5709	0	0	0	0	0	0	0	0	0
866	H	4.49	24.363	-1.29	0	0	0	0	0	0	0	0	0		866	H	4.11738	7.44418	11.2783	0	0	0	0	0	0	0	0	0
867	C	8.331	17.121	2.745	0	0	0	0	0	0	0	0	0		867	C	4.16622	9.22372	10.2873	0	0	0	0	0	0	0	0	0
868	H	8.659	17.957	2.328	0	0	0	0	0	0	0	0	0		868	H	4.86802	9.60812	10.7986	0	0	0	0	0	0	0	0	0
869	H	8.725	16.363	2.245	0	0	0	0	0	0	0	0	0		869	N	6.1088	14.0904	12.0607	0	0	0	0	0	0	0	0	0
870	C	4.425	24.537	2.404	0	0	0	0	0	0	0	0	0		870	H	6.09252	13.1835	12.2125	0	0	0	0	0	0	0	0	0
871	H	4.419	24.581	3.353	0	0	0	0	0	0	0	0	0		871	H	6.87744	14.2878	11.5934	0	0	0	0	0	0	0	0	0
872	C	4.697	25.676	1.671	0	0	0	0	0	0	0	0	0		872	N	6.05396	13.9152	5.70217	0	0	0	0	0	0	0	0	0
873	H	4.861	26.5	2.115	0	0	0	0	0	0	0	0	0		873	H	6.61009	14.4154	6.23738	0	0	0	0	0	0	0	0	0
874	O	14.649	20.65	13.848	0	0	0	0	0	0	0	0	0		874	H	6.37187	13.0529	5.69818	0	0	0	0	0	0	0	0	0
875	N	6.159	23.264	9.15	0	0	0	0	0	0	0	0	0		875	C	7.2519	14.3456	14.2255	0	0	0	0	0	0	0	0	0
876	H	6.543	22.914	9.896	0	0	0	0	0	0	0	0	0		876	H	7.10023	14.6558	15.1561	0	0	0	0	0	0	0	0	0
877	H	5.765	22.584	8.691	0	0	0	0	0	0	0	0	0		877	H	7.2639	13.3572	14.2335	0	0	0	0	0	0	0	0	0
878	N	9.901	19.678	5.411	0	0	0	0	0	0	0	0	0		878	C	6.11994	14.8132	13.3668	0	0	0	0	0	0	0	0	0
879	H	10.256	19.215	6.109	0	0	0	0	0	0	0	0	0		879	H	5.26391	14.6573	13.8381	0	0	0	0	0	0	0	0	0
880	H	8.994	19.63	5.475	0	0	0	0	0	0	0	0	0		880	H	6.2082	15.7853	13.203	0	0	0	0	0	0	0	0	0
881	O	12.729	20.686	14.96	0	0	0	0	0	0	0	0	0		881	C	4.07968	11.4782	9.07874	0	0	0	0	0	0	0	0	0
882	H	13.181	20.304	15.556	0	0	0	0	0	0	0	0	0		882	C	4.3376	12.2722	10.1891	0	0	0	0	0	0	0	0	0
883	C	8.423	23.011	8.161	0	0	0	0	0	0	0	0	0		883	H	4.23906	11.9145	11.0634	0	0	0	0	0	0	0	0	0
884	C	7.219	23.889	8.295	0	0	0	0	0	0	0	0	0		884	C	4.74034	13.5932	10.0205	0	0	0	0	0	0	0	0	0
885	H	7.49	24.755	8.692	0	0	0	0	0	0	0	0	0		885	C	4.88516	14.1171	8.74164	0	0	0	0	0	0	0	0	0
886	H	6.847	24.071	7.396	0	0	0	0	0	0	0	0	0		886	H	5.16108	15.0195	8.62661	0	0	0	0	0	0	0	0	0
887	C	4.052	23.637	10.427	0	0	0	0	0	0	0	0	0		887	C	4.62638	13.3216	7.6309	0	0	0	0	0	0	0	0	0
888	H	3.471	24.356	10.781	0	0	0	0	0	0	0	0	0		888	C	4.22363	12.0036	7.79945	0	0	0	0	0	0	0	0	0
889	H	4.487	23.193	11.198	0	0	0	0	0	0	0	0	0		889	H	4.04711	11.4604	7.04058	0	0	0	0	0	0	0	0	0
890	C	9.209	22.759	9.278	0	0	0	0	0	0	0	0	0		890	C	4.92629	14.4763	11.2499	0	0	0	0	0	0	0	0	0
891	H	8.955	23.118	10.12	0	0	0	0	0	0	0	0	0		891	H	5.02912	15.4172	10.9583	0	0	0	0	0	0	0	0	0
892	C	8.796	22.487	6.935	0	0	0	0	0	0	0	0	0		892	H	4.11567	14.4199	11.8131	0	0	0	0	0	0	0	0	0
893	H	8.265	22.659	6.167	0	0	0	0	0	0	0	0	0		893	C	6.10109	14.4659	4.29227	0	0	0	0	0	0	0	0	0
894	C	10.362	21.988	9.179	0	0	0	0	0	0	0	0	0		894	H	6.00598	15.4499	4.32023	0	0	0	0	0	0	0	0	0
895	C	5.118	24.254	9.551	0	0	0	0	0	0	0	0	0		895	H	5.34274	14.0993	3.77305	0	0	0	0	0	0	0	0	0
896	H	5.55	24.999	10.04	0	0	0	0	0	0	0	0	0		896	C	4.68807	13.9241	6.28131	0	0	0	0	0	0	0	0	0
897	H	4.695	24.629	8.738	0	0	0	0	0	0	0	0	0		897	H	4.07882	13.4269	5.6822	0	0	0	0	0	0	0	0	0
898	C	9.941	21.711	6.824	0	0	0	0	0	0	0	0	0		898	H	4.36502	14.8577	6.33323	0	0	0	0	0	0	0	0	0
899	C	10.716	21.47	7.954	0	0	0	0	0	0	0	0	0		899	C	7.38558	14.1082	3.62127	0	0	0	0	0	0	0	0	0
900	H	11.501	20.94	7.88	0	0	0	0	0	0	0	0	0		900	H	7.54325	13.1375	3.73311	0	0	0	0	0	0	0	0	0
901	C	10.325	21.105	5.5	0	0	0	0	0	0	0	0	0		901	H	7.29303	14.2863	2.65072	0	0	0	0	0	0	0	0	0
902	H	11.307	21.163	5.385	0	0	0	0	0	0	0	0	0		902	C	15.299	12.9728	9.24889	0	0	0	0	0	0	0	0	0
903	H	9.901	21.62	4.768	0	0	0	0	0	0	0	0	0		903	C	16.3007	12.3657	8.5008	0	0	0	0	0	0	0	0	0
904	C	13.459	20.803	13.857	0	0	0	0	0	0	0	0	0		904	H	16.0702	11.7736	7.79346	0	0	0	0	0	0	0	0	0
905	C	11.164	21.719	10.387	0	0	0	0	0	0	0	0	0		905	C	17.6358	12.621	8.78558	0	0	0	0	0	0	0	0	0
906	C	12.646	21.147	12.675	0	0	0	0	0	0	0	0	0		906	H	18.3196	12.2054	8.27434	0	0	0	0	0	0	0	0	0
907	C	12.545	21.706	10.355	0	0	0	0	0	0	0	0	0		907	C	17.9708	13.4863	9.82004	0	0	0	0	0	0	0	0	0
908	H	12.994	21.903	9.542	0	0	0	0	0	0	0	0	0		908	H	18.8843	13.6614	10.0157	0	0	0	0	0	0	0	0	0
909	C	10.338	19.047	4.128	0	0	0	0	0	0	0	0	0		909	C	16.9717	14.0948	10.5709	0	0	0	0	0	0	0	0	0
910	H	9.791	19.402	3.383	0	0	0	0	0	0	0	0	0		910	H	17.2013	14.6855	11.2783	0	0	0	0	0	0	0	0	0
911	H	11.284	19.28	3.952	0	0	0	0	0	0	0	0	0		911	C	15.6358	13.8381	10.2873	0	0	0	0	0	0	0	0	0
912	C	13.281	21.411	11.474	0	0	0	0	0	0	0	0	0		912	H	14.952	14.2536	10.7986	0	0	0	0	0	0	0	0	0
913	H	14.229	21.387	11.425	0	0	0	0	0	0	0	0	0		913	N	10.4498	13.0871	12.0607	0	0	0	0	0	0	0	0	0
914	C	10.194	17.546	4.183	0	0	0	0	0	0	0	0	0		914	H	11.2433	13.5264	12.2125	0	0	0	0	0	0	0	0	0
915	H	10.611	17.218	5.019	0	0	0	0	0	0	0	0	0		915	H	9.89457	13.654	11.5934	0	0	0	0	0	0	0	0	0
916	H	10.693	17.152	3.424	0	0	0	0	0	0	0	0	0		916	N	10.6289	13.1271	5.70217	0	0	0	0	0	0	0	0	0
917	C	10.535	21.452	11.598	0	0	0	0	0	0	0	0	0		917	H	9.9177	13.3587	6.23738	0	0	0	0	0	0	0	0	0
918	H	9.586	21.458	11.643	0	0	0	0	0	0	0	0	0		918	H	11.2168	13.8336	5.69818	0	0	0	0	0	0	0	0	0
919	C	11.267	21.18	12.738	0	0	0	0	0	0	0	0	0		919	C	9.65721	13.9494	14.2255	0	0	0	0	0	0	0	0	0
920	H	10.824	21.016	13.562	0	0	0	0	0	0	0	0	0		920	H	9.4644	13.6629	15.1561	0	0	0	0	0	0	0	0	0
921	O	12.029	27.588	18.165	0	0	0	0	0	0	0	0	0		921	H	10.5072	14.454	14.2335	0	0	0	0	0	0	0	0	0
922	N	16.159	16.159	16.159	0	0	0	0	0	0	0	0	0		922	C	9.8183	12.7353	13.3668	0	0	0	0	0	0	0	0	0
923	H	16.737	16.737	16.737	0	0	0	0	0	0	0	0	0		923	H	10.3813	12.0719	13.8381	0	0	0	0	0	0	0	0	0
924	N	16.727	19.097	15.551	0	0	0	0	0	0	0	0	0		924	H	8.93227	12.3257	13.203	0	0	0	0	0	0	0	0	0
925	H	15.981	19.482	15.902	0	0	0	0	0	0	0	0	0		925	C	13.7266	12.6359	9.07874	0	0	0	0	0	0	0	0	0
926	H	17.186	18.703	16.231	0	0	0	0	0	0	0	0	0		926	C	12.91	12.4622	10.1891	0	0	0	0	0	0	0	0	0
927	N	20.466	22.839	19.138	0	0	0	0	0	0	0	0	0		927	H	13.269	12.5557	11.0634	0	0	0	0	0	0	0	0	0
928	H	19.768	23.195	19.601	0	0	0	0	0	0	0	0	0		928	C	11.5647	12.1505	10.0205	0	0	0	0	0	0	0	0	0
929	H	20.402	21.933	19.186	0	0	0	0	0	0	0	0	0		929	C	11.0385	12.014	8.74164	0	0	0	0	0	0	0	0	0
930	O	10.917	25.668	18.129	0	0	0	0	0	0	0	0	0		930	H	10.1191	11.8018	8.62661	0	0	0	0	0	0	0	0	0
931	H	10.321	26.12	18.511	0	0	0	0	0	0	0	0	0		931	C	11.8569	12.1876	7.6309	0	0	0	0	0	0	0	0	0
932	N	21.746	21.746	21.746	0	0	0	0	0	0	0	0	0		932	C	13.1996	12.4978	7.79945	0	0	0	0	0	0	0	0	0
933	C	17.716	21.362	15.805	0	0	0	0	0	0	0	0	0		933	H	13.7583	12.6166	7.04058	0	0	0	0	0	0	0	0	0
934	C	17.582	20.157	14.926	0	0	0	0	0	0	0	0	0		934	C	10.7069	11.87	11.2499	0	0	0	0	0	0	0	0	0
935	H	17.185	20.428	14.061	0	0	0	0	0	0	0	0	0		935	H	9.84058	11.4886	10.9583	0	0	0	0	0	0	0	0	0
936	H	18.481	19.785	14.745	0	0	0	0	0	0	0	0	0		936	H	11.1611	11.1962	11.8131	0	0	0	0	0	0	0	0	0
937	C	15.45	16.991	15.179	0	0	0	0	0	0	0	0	0		937	C	10.1285	12.8926	4.29227	0	0	0	0	0	0	0	0	0
938	H	15.096	16.409	14.46	0	0	0	0	0	0	0	0	0		938	H	9.32387	12.3182	4.32023	0	0	0	0	0	0	0	0	0
939	H	14.679	17.425	15.623	0	0	0	0	0	0	0	0	0		939	H	10.8252	12.4192	3.77305	0	0	0	0	0	0	0	0	0
940	C	16.599	22.147	16.056	0	0	0	0	0	0	0	0	0		940	C	11.3042	11.9398	6.28131	0	0	0	0	0	0	0	0	0
941	H	15.757	21.894	15.698	0	0	0	0	0	0	0	0	0		941	H	12.0394	11.6608	5.6822	0	0	0	0	0	0	0	0	0
942	C	18.942	21.735	16.329	0	0	0	0	0	0	0	0	0		942	H	10.6572	11.1932	6.33323	0	0	0	0	0	0	0	0	0
943	H	19.71	21.204	16.157	0	0	0	0	0	0	0	0	0		943	C	9.79602	14.1839	3.62127	0	0	0	0	0	0	0	0	0
944	C	16.698	23.3	16.828	0	0	0	0	0	0	0	0	0		944	H	10.5578	14.8057	3.73311	0	0	0	0	0	0	0	0	0
945	C	16.326	18.057	14.561	0	0	0	0	0	0	0	0	0		945	H	9.68806	14.0147	2.65072	0	0	0	0	0	0	0	0	0
946	H	15.837	18.488	13.816	0	0	0	0	0	0	0	0	0		946	C	1.74635	-6.76294	30.6916	0	0	0	0	0	0	0	0	0
947	H	17.139	17.633	14.187	0	0	0	0	0	0	0	0	0		947	C	1.7215	-7.93396	31.4397	0	0	0	0	0	0	0	0	0
948	C	19.053	22.879	17.104	0	0	0	0	0	0	0	0	0		948	H	1.0934	-8.03043	32.147	0	0	0	0	0	0	0	0	0
949	C	17.923	23.655	17.346	0	0	0	0	0	0	0	0	0		949	C	2.6101	-8.9625	31.1549	0	0	0	0	0	0	0	0	0
950	H	17.997	24.44	17.876	0	0	0	0	0	0	0	0	0		950	H	2.59211	-9.76248	31.6662	0	0	0	0	0	0	0	0	0
951	C	20.377	23.264	17.71	0	0	0	0	0	0	0	0	0		951	C	3.52698	-8.82002	30.1205	0	0	0	0	0	0	0	0	0
952	H	20.492	24.245	17.652	0	0	0	0	0	0	0	0	0		952	H	4.13537	-9.52352	29.9248	0	0	0	0	0	0	0	0	0
953	H	21.109	22.84	17.196	0	0	0	0	0	0	0	0	0		953	C	3.5544	-7.65048	29.3696	0	0	0	0	0	0	0	0	0
954	C	12.02	26.398	18.013	0	0	0	0	0	0	0	0	0		954	H	4.18079	-7.55401	28.6622	0	0	0	0	0	0	0	0	0
955	C	15.49	24.102	17.097	0	0	0	0	0	0	0	0	0		955	C	2.66409	-6.62194	29.6532	0	0	0	0	0	0	0	0	0
956	C	13.202	25.585	17.669	0	0	0	0	0	0	0	0	0		956	H	2.68208	-5.82197	29.1419	0	0	0	0	0	0	0	0	0
957	C	15.522	25.484	17.11	0	0	0	0	0	0	0	0	0		957	N	0	0	26.1823	0	0	0	0	0	0	0	0	0
958	H	16.335	25.933	16.913	0	0	0	0	0	0	0	0	0		958	H	0	0	27.1089	0	0	0	0	0	0	0	0	0
959	C	21.749	23.276	19.769	0	0	0	0	0	0	0	0	0		959	N	0	0	35.816	0	0	0	0	0	0	0	0	0
960	H	22.494	22.73	19.413	0	0	0	0	0	0	0	0	0		960	N	-0.579261	-2.5063	27.8798	0	0	0	0	0	0	0	0	0
961	H	21.925	24.222	19.536	0	0	0	0	0	0	0	0	0		961	H	0.197943	-2.97381	27.728	0	0	0	0	0	0	0	0	0
962	C	14.403	26.219	17.405	0	0	0	0	0	0	0	0	0		962	H	-0.365894	-1.74194	28.3471	0	0	0	0	0	0	0	0	0
963	H	14.452	27.167	17.428	0	0	0	0	0	0	0	0	0		963	N	-0.455011	-2.64136	34.2383	0	0	0	0	0	0	0	0	0
964	C	21.694	23.132	21.269	0	0	0	0	0	0	0	0	0		964	H	-0.610109	-1.90965	33.7031	0	0	0	0	0	0	0	0	0
965	H	20.858	23.549	21.597	0	0	0	0	0	0	0	0	0		965	H	0.450727	-2.79719	34.2423	0	0	0	0	0	0	0	0	0
966	H	22.453	23.632	21.663	0	0	0	0	0	0	0	0	0		966	C	-0.228791	-1.3887	25.715	0	0	0	0	0	0	0	0	0
967	C	14.279	23.473	17.363	0	0	0	0	0	0	0	0	0		967	H	-0.573263	-1.36496	24.7844	0	0	0	0	0	0	0	0	0
968	H	14.234	22.524	17.358	0	0	0	0	0	0	0	0	0		968	H	0.633245	-1.87255	25.707	0	0	0	0	0	0	0	0	0
969	C	13.139	24.206	17.635	0	0	0	0	0	0	0	0	0		969	C	-1.19965	-2.13525	26.5737	0	0	0	0	0	0	0	0	0
970	H	12.315	23.762	17.8	0	0	0	0	0	0	0	0	0		970	H	-1.49271	-2.95452	26.1024	0	0	0	0	0	0	0	0	0
971	O	18.165	12.029	27.588	0	0	0	0	0	0	0	0	0		971	H	-1.99742	-1.57274	26.7375	0	0	0	0	0	0	0	0	0
972	N	15.551	16.727	19.097	0	0	0	0	0	0	0	0	0		972	C	0.668378	-5.56965	30.8618	0	0	0	0	0	0	0	0	0
973	H	15.902	15.981	19.482	0	0	0	0	0	0	0	0	0		973	C	0.109683	-4.94926	29.7514	0	0	0	0	0	0	0	0	0
974	H	16.231	17.186	18.703	0	0	0	0	0	0	0	0	0		974	H	0.370179	-5.21345	28.8771	0	0	0	0	0	0	0	0	0
975	N	19.138	20.466	22.839	0	0	0	0	0	0	0	0	0		975	C	-0.832902	-3.94002	29.92	0	0	0	0	0	0	0	0	0
976	H	19.601	19.768	23.195	0	0	0	0	0	0	0	0	0		976	C	-1.21422	-3.55265	31.1989	0	0	0	0	0	0	0	0	0
977	H	19.186	20.402	21.933	0	0	0	0	0	0	0	0	0		977	H	-1.85775	-2.8625	31.3139	0	0	0	0	0	0	0	0	0
978	O	18.129	10.917	25.668	0	0	0	0	0	0	0	0	0		978	C	-0.654668	-4.17452	32.3096	0	0	0	0	0	0	0	0	0
979	H	18.511	10.321	26.12	0	0	0	0	0	0	0	0	0		979	C	0.285346	-5.18228	32.1411	0	0	0	0	0	0	0	0	0
980	C	15.805	17.716	21.362	0	0	0	0	0	0	0	0	0		980	H	0.667521	-5.60676	32.8999	0	0	0	0	0	0	0	0	0
981	C	14.926	17.582	20.157	0	0	0	0	0	0	0	0	0		981	C	-1.50471	-3.33744	28.6906	0	0	0	0	0	0	0	0	0
982	H	14.061	17.185	20.428	0	0	0	0	0	0	0	0	0		982	H	-2.2682	-2.7779	28.9822	0	0	0	0	0	0	0	0	0
983	H	14.745	18.481	19.785	0	0	0	0	0	0	0	0	0		983	H	-1.86118	-4.06766	28.1274	0	0	0	0	0	0	0	0	0
984	C	15.179	15.45	16.991	0	0	0	0	0	0	0	0	0		984	C	-0.908309	-2.32522	35.6482	0	0	0	0	0	0	0	0	0
985	H	14.46	15.096	16.409	0	0	0	0	0	0	0	0	0		985	H	-1.80805	-1.91559	35.6203	0	0	0	0	0	0	0	0	0
986	H	15.623	14.679	17.425	0	0	0	0	0	0	0	0	0		986	H	-0.970005	-3.16527	36.1675	0	0	0	0	0	0	0	0	0
987	C	16.056	16.599	22.147	0	0	0	0	0	0	0	0	0		987	C	-1.14567	-3.8198	33.6592	0	0	0	0	0	0	0	0	0
988	H	15.698	15.757	21.894	0	0	0	0	0	0	0	0	0		988	H	-1.01971	-4.59603	34.2583	0	0	0	0	0	0	0	0	0
989	C	16.329	18.942	21.735	0	0	0	0	0	0	0	0	0		989	H	-2.11567	-3.63279	33.6073	0	0	0	0	0	0	0	0	0
990	H	16.157	19.71	21.204	0	0	0	0	0	0	0	0	0		990	C	0.043702	-1.39167	36.3192	0	0	0	0	0	0	0	0	0
991	C	16.828	16.698	23.3	0	0	0	0	0	0	0	0	0		991	H	0.96315	-1.74046	36.2074	0	0	0	0	0	0	0	0	0
992	C	14.561	16.326	18.057	0	0	0	0	0	0	0	0	0		992	H	-0.156812	-1.38277	37.2898	0	0	0	0	0	0	0	0	0
993	H	13.816	15.837	18.488	0	0	0	0	0	0	0	0	0		993	C	4.9837	4.89386	30.6916	0	0	0	0	0	0	0	0	0
994	H	14.187	17.139	17.633	0	0	0	0	0	0	0	0	0		994	C	6.01026	5.45784	31.4397	0	0	0	0	0	0	0	0	0
995	C	17.104	19.053	22.879	0	0	0	0	0	0	0	0	0		995	H	6.40786	4.96213	32.147	0	0	0	0	0	0	0	0	0
996	C	17.346	17.923	23.655	0	0	0	0	0	0	0	0	0		996	C	6.4567	6.74167	31.1549	0	0	0	0	0	0	0	0	0
997	H	17.876	17.997	24.44	0	0	0	0	0	0	0	0	0		997	H	7.1585	7.12607	31.6662	0	0	0	0	0	0	0	0	0
998	C	17.71	20.377	23.264	0	0	0	0	0	0	0	0	0		998	C	5.87487	7.46446	30.1205	0	0	0	0	0	0	0	0	0
999	H	17.652	20.492	24.245	0	0	0	0	0	0	0	0	0		999	H	6.17993	8.3431	29.9248	0	0	0	0	0	0	0	0	0
1000	H	17.196	21.109	22.84	0	0	0	0	0	0	0	0	0		1000	C	4.84831	6.90344	29.3696	0	0	0	0	0	0	0	0	0
1001	C	18.013	12.02	26.398	0	0	0	0	0	0	0	0	0		1001	H	4.45157	7.39768	28.6622	0	0	0	0	0	0	0	0	0
1002	C	17.097	15.49	24.102	0	0	0	0	0	0	0	0	0		1002	C	4.40273	5.61814	29.6532	0	0	0	0	0	0	0	0	0
1003	C	17.669	13.202	25.585	0	0	0	0	0	0	0	0	0		1003	H	3.70093	5.23373	29.1419	0	0	0	0	0	0	0	0	0
1004	C	17.11	15.522	25.484	0	0	0	0	0	0	0	0	0		1004	N	2.46015	0.751493	27.8798	0	0	0	0	0	0	0	0	0
1005	H	16.913	16.335	25.933	0	0	0	0	0	0	0	0	0		1005	H	2.47643	1.65833	27.728	0	0	0	0	0	0	0	0	0
1006	C	19.769	21.749	23.276	0	0	0	0	0	0	0	0	0		1006	H	1.69151	0.554096	28.3471	0	0	0	0	0	0	0	0	0
1007	H	19.413	22.494	22.73	0	0	0	0	0	0	0	0	0		1007	N	2.51499	0.926627	34.2383	0	0	0	0	0	0	0	0	0
1008	H	19.536	21.925	24.222	0	0	0	0	0	0	0	0	0		1008	H	1.95886	0.426456	33.7031	0	0	0	0	0	0	0	0	0
1009	C	17.405	14.403	26.219	0	0	0	0	0	0	0	0	0		1009	H	2.19708	1.78894	34.2423	0	0	0	0	0	0	0	0	0
1010	H	17.428	14.452	27.167	0	0	0	0	0	0	0	0	0		1010	C	1.31705	0.496213	25.715	0	0	0	0	0	0	0	0	0
1011	C	21.269	21.694	23.132	0	0	0	0	0	0	0	0	0		1011	H	1.46872	0.186018	24.7844	0	0	0	0	0	0	0	0	0
1012	H	21.597	20.858	23.549	0	0	0	0	0	0	0	0	0		1012	H	1.30505	1.48468	25.707	0	0	0	0	0	0	0	0	0
1013	H	21.663	22.453	23.632	0	0	0	0	0	0	0	0	0		1013	C	2.44901	0.028694	26.5737	0	0	0	0	0	0	0	0	0
1014	C	17.363	14.279	23.473	0	0	0	0	0	0	0	0	0		1014	H	3.30504	0.184534	26.1024	0	0	0	0	0	0	0	0	0
1015	H	17.358	14.234	22.524	0	0	0	0	0	0	0	0	0		1015	H	2.36075	-0.943447	26.7375	0	0	0	0	0	0	0	0	0
1016	C	17.635	13.139	24.206	0	0	0	0	0	0	0	0	0		1016	C	4.48927	3.36366	30.8618	0	0	0	0	0	0	0	0	0
1017	H	17.8	12.315	23.762	0	0	0	0	0	0	0	0	0		1017	C	4.23135	2.56962	29.7514	0	0	0	0	0	0	0	0	0
1018	O	27.588	18.165	12.029	0	0	0	0	0	0	0	0	0		1018	H	4.32989	2.92731	28.8771	0	0	0	0	0	0	0	0	0
1019	N	19.097	15.551	16.727	0	0	0	0	0	0	0	0	0		1019	C	3.82861	1.2487	29.92	0	0	0	0	0	0	0	0	0
1020	H	19.482	15.902	15.981	0	0	0	0	0	0	0	0	0		1020	C	3.68379	0.724777	31.1989	0	0	0	0	0	0	0	0	0
1021	H	18.703	16.231	17.186	0	0	0	0	0	0	0	0	0		1021	H	3.40787	-0.177608	31.3139	0	0	0	0	0	0	0	0	0
1022	N	22.839	19.138	20.466	0	0	0	0	0	0	0	0	0		1022	C	3.94257	1.5203	32.3096	0	0	0	0	0	0	0	0	0
1023	H	23.195	19.601	19.768	0	0	0	0	0	0	0	0	0		1023	C	4.34532	2.83826	32.1411	0	0	0	0	0	0	0	0	0
1024	H	21.933	19.186	20.402	0	0	0	0	0	0	0	0	0		1024	H	4.52184	3.38147	32.8999	0	0	0	0	0	0	0	0	0
1025	O	25.668	18.129	10.917	0	0	0	0	0	0	0	0	0		1025	C	3.64266	0.365604	28.6906	0	0	0	0	0	0	0	0	0
1026	H	26.12	18.511	10.321	0	0	0	0	0	0	0	0	0		1026	H	3.53983	-0.575369	28.9822	0	0	0	0	0	0	0	0	0
1027	C	21.362	15.805	17.716	0	0	0	0	0	0	0	0	0		1027	H	4.45328	0.422003	28.1274	0	0	0	0	0	0	0	0	0
1028	C	20.157	14.926	17.582	0	0	0	0	0	0	0	0	0		1028	C	2.46786	0.375994	35.6482	0	0	0	0	0	0	0	0	0
1029	H	20.428	14.061	17.185	0	0	0	0	0	0	0	0	0		1029	H	2.56297	-0.608021	35.6203	0	0	0	0	0	0	0	0	0
1030	H	19.785	14.745	18.481	0	0	0	0	0	0	0	0	0		1030	H	3.22621	0.742588	36.1675	0	0	0	0	0	0	0	0	0
1031	C	16.991	15.179	15.45	0	0	0	0	0	0	0	0	0		1031	C	3.88088	0.917721	33.6592	0	0	0	0	0	0	0	0	0
1032	H	16.409	14.46	15.096	0	0	0	0	0	0	0	0	0		1032	H	4.49013	1.41492	34.2583	0	0	0	0	0	0	0	0	0
1033	H	17.425	15.623	14.679	0	0	0	0	0	0	0	0	0		1033	H	4.20393	-0.015831	33.6073	0	0	0	0	0	0	0	0	0
1034	C	22.147	16.056	16.599	0	0	0	0	0	0	0	0	0		1034	C	1.18337	0.733682	36.3192	0	0	0	0	0	0	0	0	0
1035	H	21.894	15.698	15.757	0	0	0	0	0	0	0	0	0		1035	H	1.0257	1.70434	36.2074	0	0	0	0	0	0	0	0	0
1036	C	21.735	16.329	18.942	0	0	0	0	0	0	0	0	0		1036	H	1.27592	0.55558	37.2898	0	0	0	0	0	0	0	0	0
1037	H	21.204	16.157	19.71	0	0	0	0	0	0	0	0	0		1037	C	-6.73005	1.86908	30.6916	0	0	0	0	0	0	0	0	0
1038	C	23.3	16.828	16.698	0	0	0	0	0	0	0	0	0		1038	C	-7.73176	2.47612	31.4397	0	0	0	0	0	0	0	0	0
1039	C	18.057	14.561	16.326	0	0	0	0	0	0	0	0	0		1039	H	-7.50126	3.06831	32.147	0	0	0	0	0	0	0	0	0
1040	H	18.488	13.816	15.837	0	0	0	0	0	0	0	0	0		1040	C	-9.06681	2.22084	31.1549	0	0	0	0	0	0	0	0	0
1041	H	17.633	14.187	17.139	0	0	0	0	0	0	0	0	0		1041	H	-9.75061	2.63641	31.6662	0	0	0	0	0	0	0	0	0
1042	C	22.879	17.104	19.053	0	0	0	0	0	0	0	0	0		1042	C	-9.40185	1.35556	30.1205	0	0	0	0	0	0	0	0	0
1043	C	23.655	17.346	17.923	0	0	0	0	0	0	0	0	0		1043	H	-10.3153	1.18042	29.9248	0	0	0	0	0	0	0	0	0
1044	H	24.44	17.876	17.997	0	0	0	0	0	0	0	0	0		1044	C	-8.40271	0.74704	29.3696	0	0	0	0	0	0	0	0	0
1045	C	23.264	17.71	20.377	0	0	0	0	0	0	0	0	0		1045	H	-8.63236	0.156334	28.6622	0	0	0	0	0	0	0	0	0
1046	H	24.245	17.652	20.492	0	0	0	0	0	0	0	0	0		1046	C	-7.06681	1.0038	29.6532	0	0	0	0	0	0	0	0	0
1047	H	22.84	17.196	21.109	0	0	0	0	0	0	0	0	0		1047	H	-6.38301	0.588232	29.1419	0	0	0	0	0	0	0	0	0
1048	C	26.398	18.013	12.02	0	0	0	0	0	0	0	0	0		1048	N	-1.88088	1.7548	27.8798	0	0	0	0	0	0	0	0	0
1049	C	24.102	17.097	15.49	0	0	0	0	0	0	0	0	0		1049	H	-2.67437	1.31548	27.728	0	0	0	0	0	0	0	0	0
1050	C	25.585	17.669	13.202	0	0	0	0	0	0	0	0	0		1050	H	-1.32562	1.18784	28.3471	0	0	0	0	0	0	0	0	0
1051	C	25.484	17.11	15.522	0	0	0	0	0	0	0	0	0		1051	N	-2.05998	1.71473	34.2383	0	0	0	0	0	0	0	0	0
1052	H	25.933	16.913	16.335	0	0	0	0	0	0	0	0	0		1052	H	-1.34875	1.4832	33.7031	0	0	0	0	0	0	0	0	0
1053	C	23.276	19.769	21.749	0	0	0	0	0	0	0	0	0		1053	H	-2.64781	1.00826	34.2423	0	0	0	0	0	0	0	0	0
1054	H	22.73	19.413	22.494	0	0	0	0	0	0	0	0	0		1054	C	-1.08826	0.89249	25.715	0	0	0	0	0	0	0	0	0
1055	H	24.222	19.536	21.925	0	0	0	0	0	0	0	0	0		1055	H	-0.895455	1.17894	24.7844	0	0	0	0	0	0	0	0	0
1056	C	26.219	17.405	14.403	0	0	0	0	0	0	0	0	0		1056	H	-1.9383	0.387867	25.707	0	0	0	0	0	0	0	0	0
1057	H	27.167	17.428	14.452	0	0	0	0	0	0	0	0	0		1057	C	-1.24935	2.10655	26.5737	0	0	0	0	0	0	0	0	0
1058	C	23.132	21.269	21.694	0	0	0	0	0	0	0	0	0		1058	H	-1.81233	2.76999	26.1024	0	0	0	0	0	0	0	0	0
1059	H	23.549	21.597	20.858	0	0	0	0	0	0	0	0	0		1059	H	-0.363323	2.51619	26.7375	0	0	0	0	0	0	0	0	0
1060	H	23.632	21.663	22.453	0	0	0	0	0	0	0	0	0		1060	C	-5.15765	2.206	30.8618	0	0	0	0	0	0	0	0	0
1061	C	23.473	17.363	14.279	0	0	0	0	0	0	0	0	0		1061	C	-4.34103	2.37964	29.7514	0	0	0	0	0	0	0	0	0
1062	H	22.524	17.358	14.234	0	0	0	0	0	0	0	0	0		1062	H	-4.70007	2.28614	28.8771	0	0	0	0	0	0	0	0	0
1063	C	24.206	17.635	13.139	0	0	0	0	0	0	0	0	0		1063	C	-2.99571	2.69132	29.92	0	0	0	0	0	0	0	0	0
1064	H	23.762	17.8	12.315	0	0	0	0	0	0	0	0	0		1064	C	-2.46957	2.82787	31.1989	0	0	0	0	0	0	0	0	0
1065	O	26.787	-1.711	5.227	0	0	0	0	0	0	0	0	0		1065	H	-1.55012	3.04011	31.3139	0	0	0	0	0	0	0	0	0
1066	N	22.656	9.718	3.221	0	0	0	0	0	0	0	0	0		1066	C	-3.28791	2.65422	32.3096	0	0	0	0	0	0	0	0	0
1067	H	22.079	9.14	3.798	0	0	0	0	0	0	0	0	0		1067	C	-4.63066	2.34402	32.1411	0	0	0	0	0	0	0	0	0
1068	N	22.088	6.78	2.613	0	0	0	0	0	0	0	0	0		1068	H	-5.18936	2.22529	32.8999	0	0	0	0	0	0	0	0	0
1069	H	22.835	6.395	2.963	0	0	0	0	0	0	0	0	0		1069	C	-2.13795	2.97183	28.6906	0	0	0	0	0	0	0	0	0
1070	H	21.629	7.174	3.293	0	0	0	0	0	0	0	0	0		1070	H	-1.27163	3.35327	28.9822	0	0	0	0	0	0	0	0	0
1071	N	18.349	3.038	6.199	0	0	0	0	0	0	0	0	0		1071	H	-2.59211	3.64566	28.1274	0	0	0	0	0	0	0	0	0
1072	H	19.048	2.682	6.662	0	0	0	0	0	0	0	0	0		1072	C	-1.55955	1.94923	35.6482	0	0	0	0	0	0	0	0	0
1073	H	18.414	3.944	6.247	0	0	0	0	0	0	0	0	0		1073	H	-0.754924	2.52361	35.6203	0	0	0	0	0	0	0	0	0
1074	O	27.899	0.209	5.191	0	0	0	0	0	0	0	0	0		1074	H	-2.25621	2.42269	36.1675	0	0	0	0	0	0	0	0	0
1075	H	28.495	-0.243	5.573	0	0	0	0	0	0	0	0	0		1075	C	-2.73521	2.90208	33.6592	0	0	0	0	0	0	0	0	0
1076	N	17.069	4.131	8.808	0	0	0	0	0	0	0	0	0		1076	H	-3.47043	3.18111	34.2583	0	0	0	0	0	0	0	0	0
1077	C	21.1	4.515	2.866	0	0	0	0	0	0	0	0	0		1077	H	-2.08825	3.64862	33.6073	0	0	0	0	0	0	0	0	0
1078	C	21.233	5.72	1.988	0	0	0	0	0	0	0	0	0		1078	C	-1.22707	0.657989	36.3192	0	0	0	0	0	0	0	0	0
1079	H	21.631	5.449	1.122	0	0	0	0	0	0	0	0	0		1079	H	-1.98885	0.036115	36.2074	0	0	0	0	0	0	0	0	0
1080	H	20.334	6.092	1.806	0	0	0	0	0	0	0	0	0		1080	H	-1.11911	0.827186	37.2898	0	0	0	0	0	0	0	0	0
1081	C	23.365	8.886	2.24	0	0	0	0	0	0	0	0	0		1081	C	-6.8226	8.07892	30.6916	0	0	0	0	0	0	0	0	0
1082	H	23.719	9.468	1.521	0	0	0	0	0	0	0	0	0		1082	C	-6.84745	6.90789	31.4397	0	0	0	0	0	0	0	0	0
1083	H	24.136	8.452	2.684	0	0	0	0	0	0	0	0	0		1083	H	-7.47555	6.81142	32.147	0	0	0	0	0	0	0	0	0
1084	C	22.216	3.73	3.118	0	0	0	0	0	0	0	0	0		1084	C	-5.95885	5.87935	31.1549	0	0	0	0	0	0	0	0	0
1085	H	23.058	3.983	2.759	0	0	0	0	0	0	0	0	0		1085	H	-5.97684	5.07938	31.6662	0	0	0	0	0	0	0	0	0
1086	C	19.874	4.142	3.39	0	0	0	0	0	0	0	0	0		1086	C	-5.04197	6.02184	30.1205	0	0	0	0	0	0	0	0	0
1087	H	19.105	4.673	3.218	0	0	0	0	0	0	0	0	0		1087	H	-4.43358	5.31833	29.9248	0	0	0	0	0	0	0	0	0
1088	C	22.118	2.577	3.889	0	0	0	0	0	0	0	0	0		1088	C	-5.01455	7.19137	29.3696	0	0	0	0	0	0	0	0	0
1089	C	22.489	7.82	1.623	0	0	0	0	0	0	0	0	0		1089	H	-4.38816	7.28785	28.6622	0	0	0	0	0	0	0	0	0
1090	H	22.978	7.389	0.878	0	0	0	0	0	0	0	0	0		1090	C	-5.90486	8.21992	29.6532	0	0	0	0	0	0	0	0	0
1091	H	21.677	8.244	1.248	0	0	0	0	0	0	0	0	0		1091	H	-5.88687	9.01989	29.1419	0	0	0	0	0	0	0	0	0
1092	C	19.762	2.998	4.166	0	0	0	0	0	0	0	0	0		1092	N	-8.56895	14.8419	26.1823	0	0	0	0	0	0	0	0	0
1093	C	20.893	2.222	4.407	0	0	0	0	0	0	0	0	0		1093	H	-8.56895	14.8419	27.1089	0	0	0	0	0	0	0	0	0
1094	H	20.818	1.437	4.937	0	0	0	0	0	0	0	0	0		1094	N	-8.56895	14.8419	35.816	0	0	0	0	0	0	0	0	0
1095	C	18.438	2.613	4.772	0	0	0	0	0	0	0	0	0		1095	N	-9.14821	12.3356	27.8798	0	0	0	0	0	0	0	0	0
1096	H	18.324	1.632	4.714	0	0	0	0	0	0	0	0	0		1096	H	-8.37101	11.868	27.728	0	0	0	0	0	0	0	0	0
1097	H	17.706	3.037	4.257	0	0	0	0	0	0	0	0	0		1097	H	-8.93484	13.0999	28.3471	0	0	0	0	0	0	0	0	0
1098	C	26.796	-0.521	5.074	0	0	0	0	0	0	0	0	0		1098	N	-9.02396	12.2005	34.2383	0	0	0	0	0	0	0	0	0
1099	C	23.326	1.775	4.158	0	0	0	0	0	0	0	0	0		1099	H	-9.17906	12.9322	33.7031	0	0	0	0	0	0	0	0	0
1100	C	25.613	0.292	4.73	0	0	0	0	0	0	0	0	0		1100	H	-8.11822	12.0447	34.2423	0	0	0	0	0	0	0	0	0
1101	C	23.293	0.393	4.171	0	0	0	0	0	0	0	0	0		1101	C	-8.79774	13.4532	25.715	0	0	0	0	0	0	0	0	0
1102	H	22.48	-0.056	3.974	0	0	0	0	0	0	0	0	0		1102	H	-9.14221	13.4769	24.7844	0	0	0	0	0	0	0	0	0
1103	C	17.067	2.601	6.83	0	0	0	0	0	0	0	0	0		1103	H	-7.9357	12.9693	25.707	0	0	0	0	0	0	0	0	0
1104	H	16.322	3.147	6.475	0	0	0	0	0	0	0	0	0		1104	C	-9.7686	12.7066	26.5737	0	0	0	0	0	0	0	0	0
1105	H	16.891	1.655	6.597	0	0	0	0	0	0	0	0	0		1105	H	-10.0617	11.8873	26.1024	0	0	0	0	0	0	0	0	0
1106	C	24.413	-0.342	4.466	0	0	0	0	0	0	0	0	0		1106	H	-10.5664	13.2691	26.7375	0	0	0	0	0	0	0	0	0
1107	H	24.363	-1.29	4.49	0	0	0	0	0	0	0	0	0		1107	C	-7.90057	9.2722	30.8618	0	0	0	0	0	0	0	0	0
1108	C	17.121	2.745	8.331	0	0	0	0	0	0	0	0	0		1108	C	-8.45927	9.89259	29.7514	0	0	0	0	0	0	0	0	0
1109	H	17.957	2.328	8.659	0	0	0	0	0	0	0	0	0		1109	H	-8.19877	9.62841	28.8771	0	0	0	0	0	0	0	0	0
1110	H	16.363	2.245	8.725	0	0	0	0	0	0	0	0	0		1110	C	-9.40185	10.9018	29.92	0	0	0	0	0	0	0	0	0
1111	C	24.537	2.404	4.425	0	0	0	0	0	0	0	0	0		1111	C	-9.78317	11.2892	31.1989	0	0	0	0	0	0	0	0	0
1112	H	24.581	3.353	4.419	0	0	0	0	0	0	0	0	0		1112	H	-10.4267	11.9794	31.3139	0	0	0	0	0	0	0	0	0
1113	C	25.676	1.671	4.697	0	0	0	0	0	0	0	0	0		1113	C	-9.22362	10.6673	32.3096	0	0	0	0	0	0	0	0	0
1114	H	26.5	2.115	4.861	0	0	0	0	0	0	0	0	0		1114	C	-8.2836	9.65958	32.1411	0	0	0	0	0	0	0	0	0
1115	O	20.65	13.848	14.649	0	0	0	0	0	0	0	0	0		1115	H	-7.90143	9.2351	32.8999	0	0	0	0	0	0	0	0	0
1116	N	23.264	9.15	6.159	0	0	0	0	0	0	0	0	0		1116	C	-10.0737	11.5044	28.6906	0	0	0	0	0	0	0	0	0
1117	H	22.914	9.896	6.543	0	0	0	0	0	0	0	0	0		1117	H	-10.8372	12.064	28.9822	0	0	0	0	0	0	0	0	0
1118	H	22.584	8.691	5.765	0	0	0	0	0	0	0	0	0		1118	H	-10.4301	10.7742	28.1274	0	0	0	0	0	0	0	0	0
1119	N	19.678	5.411	9.901	0	0	0	0	0	0	0	0	0		1119	C	-9.47726	12.5166	35.6482	0	0	0	0	0	0	0	0	0
1120	H	19.215	6.109	10.256	0	0	0	0	0	0	0	0	0		1120	H	-10.377	12.9263	35.6203	0	0	0	0	0	0	0	0	0
1121	H	19.63	5.475	8.994	0	0	0	0	0	0	0	0	0		1121	H	-9.53895	11.6766	36.1675	0	0	0	0	0	0	0	0	0
1122	O	20.686	14.96	12.729	0	0	0	0	0	0	0	0	0		1122	C	-9.71462	11.0221	33.6592	0	0	0	0	0	0	0	0	0
1123	H	20.304	15.556	13.181	0	0	0	0	0	0	0	0	0		1123	H	-9.58865	10.2458	34.2583	0	0	0	0	0	0	0	0	0
1124	C	23.011	8.161	8.423	0	0	0	0	0	0	0	0	0		1124	H	-10.6846	11.2091	33.6073	0	0	0	0	0	0	0	0	0
1125	C	23.889	8.295	7.219	0	0	0	0	0	0	0	0	0		1125	C	-8.52525	13.4502	36.3192	0	0	0	0	0	0	0	0	0
1126	H	24.755	8.692	7.49	0	0	0	0	0	0	0	0	0		1126	H	-7.6058	13.1014	36.2074	0	0	0	0	0	0	0	0	0
1127	H	24.071	7.396	6.847	0	0	0	0	0	0	0	0	0		1127	H	-8.72576	13.4591	37.2898	0	0	0	0	0	0	0	0	0
1128	C	23.637	10.427	4.052	0	0	0	0	0	0	0	0	0		1128	C	-3.58525	19.7357	30.6916	0	0	0	0	0	0	0	0	0
1129	H	24.356	10.781	3.471	0	0	0	0	0	0	0	0	0		1129	C	-2.55869	20.2997	31.4397	0	0	0	0	0	0	0	0	0
1130	H	23.193	11.198	4.487	0	0	0	0	0	0	0	0	0		1130	H	-2.16109	19.804	32.147	0	0	0	0	0	0	0	0	0
1131	C	22.759	9.278	9.209	0	0	0	0	0	0	0	0	0		1131	C	-2.11225	21.5835	31.1549	0	0	0	0	0	0	0	0	0
1132	H	23.118	10.12	8.955	0	0	0	0	0	0	0	0	0		1132	H	-1.41045	21.9679	31.6662	0	0	0	0	0	0	0	0	0
1133	C	22.487	6.935	8.796	0	0	0	0	0	0	0	0	0		1133	C	-2.69408	22.3063	30.1205	0	0	0	0	0	0	0	0	0
1134	H	22.659	6.167	8.265	0	0	0	0	0	0	0	0	0		1134	H	-2.38902	23.185	29.9248	0	0	0	0	0	0	0	0	0
1135	C	21.988	9.179	10.362	0	0	0	0	0	0	0	0	0		1135	C	-3.72064	21.7453	29.3696	0	0	0	0	0	0	0	0	0
1136	C	24.254	9.551	5.118	0	0	0	0	0	0	0	0	0		1136	H	-4.11738	22.2395	28.6622	0	0	0	0	0	0	0	0	0
1137	H	24.999	10.04	5.55	0	0	0	0	0	0	0	0	0		1137	C	-4.16622	20.46	29.6532	0	0	0	0	0	0	0	0	0
1138	H	24.629	8.738	4.695	0	0	0	0	0	0	0	0	0		1138	H	-4.86802	20.0756	29.1419	0	0	0	0	0	0	0	0	0
1139	C	21.711	6.824	9.941	0	0	0	0	0	0	0	0	0		1139	N	-6.1088	15.5933	27.8798	0	0	0	0	0	0	0	0	0
1140	C	21.47	7.954	10.716	0	0	0	0	0	0	0	0	0		1140	H	-6.09252	16.5002	27.728	0	0	0	0	0	0	0	0	0
1141	H	20.94	7.88	11.501	0	0	0	0	0	0	0	0	0		1141	H	-6.87744	15.396	28.3471	0	0	0	0	0	0	0	0	0
1142	C	21.105	5.5	10.325	0	0	0	0	0	0	0	0	0		1142	N	-6.05396	15.7685	34.2383	0	0	0	0	0	0	0	0	0
1143	H	21.163	5.385	11.307	0	0	0	0	0	0	0	0	0		1143	H	-6.61009	15.2683	33.7031	0	0	0	0	0	0	0	0	0
1144	H	21.62	4.768	9.901	0	0	0	0	0	0	0	0	0		1144	H	-6.37187	16.6308	34.2423	0	0	0	0	0	0	0	0	0
1145	C	20.803	13.857	13.459	0	0	0	0	0	0	0	0	0		1145	C	-7.2519	15.3381	25.715	0	0	0	0	0	0	0	0	0
1146	C	21.719	10.387	11.164	0	0	0	0	0	0	0	0	0		1146	H	-7.10023	15.0279	24.7844	0	0	0	0	0	0	0	0	0
1147	C	21.147	12.675	12.646	0	0	0	0	0	0	0	0	0		1147	H	-7.2639	16.3265	25.707	0	0	0	0	0	0	0	0	0
1148	C	21.706	10.355	12.545	0	0	0	0	0	0	0	0	0		1148	C	-6.11994	14.8706	26.5737	0	0	0	0	0	0	0	0	0
1149	H	21.903	9.542	12.994	0	0	0	0	0	0	0	0	0		1149	H	-5.26391	15.0264	26.1024	0	0	0	0	0	0	0	0	0
1150	C	19.047	4.128	10.338	0	0	0	0	0	0	0	0	0		1150	H	-6.2082	13.8984	26.7375	0	0	0	0	0	0	0	0	0
1151	H	19.402	3.383	9.791	0	0	0	0	0	0	0	0	0		1151	C	-4.07968	18.2055	30.8618	0	0	0	0	0	0	0	0	0
1152	H	19.28	3.952	11.284	0	0	0	0	0	0	0	0	0		1152	C	-4.3376	17.4115	29.7514	0	0	0	0	0	0	0	0	0
1153	C	21.411	11.474	13.281	0	0	0	0	0	0	0	0	0		1153	H	-4.23906	17.7692	28.8771	0	0	0	0	0	0	0	0	0
1154	H	21.387	11.425	14.229	0	0	0	0	0	0	0	0	0		1154	C	-4.74034	16.0906	29.92	0	0	0	0	0	0	0	0	0
1155	C	17.546	4.183	10.194	0	0	0	0	0	0	0	0	0		1155	C	-4.88516	15.5666	31.1989	0	0	0	0	0	0	0	0	0
1156	H	17.218	5.019	10.611	0	0	0	0	0	0	0	0	0		1156	H	-5.16108	14.6642	31.3139	0	0	0	0	0	0	0	0	0
1157	H	17.152	3.424	10.693	0	0	0	0	0	0	0	0	0		1157	C	-4.62638	16.3622	32.3096	0	0	0	0	0	0	0	0	0
1158	C	21.452	11.598	10.535	0	0	0	0	0	0	0	0	0		1158	C	-4.22363	17.6801	32.1411	0	0	0	0	0	0	0	0	0
1159	H	21.458	11.643	9.586	0	0	0	0	0	0	0	0	0		1159	H	-4.04711	18.2233	32.8999	0	0	0	0	0	0	0	0	0
1160	C	21.18	12.738	11.267	0	0	0	0	0	0	0	0	0		1160	C	-4.92629	15.2075	28.6906	0	0	0	0	0	0	0	0	0
1161	H	21.016	13.562	10.824	0	0	0	0	0	0	0	0	0		1161	H	-5.02912	14.2665	28.9822	0	0	0	0	0	0	0	0	0
1162	O	11.228	7.712	-0.91	0	0	0	0	0	0	0	0	0		1162	H	-4.11567	15.2639	28.1274	0	0	0	0	0	0	0	0	0
1163	N	19.718	10.326	3.789	0	0	0	0	0	0	0	0	0		1163	C	-6.10109	15.2179	35.6482	0	0	0	0	0	0	0	0	0
1164	H	19.334	9.975	3.042	0	0	0	0	0	0	0	0	0		1164	H	-6.00598	14.2338	35.6203	0	0	0	0	0	0	0	0	0
1165	H	20.112	9.646	4.248	0	0	0	0	0	0	0	0	0		1165	H	-5.34274	15.5844	36.1675	0	0	0	0	0	0	0	0	0
1166	N	15.976	6.739	7.528	0	0	0	0	0	0	0	0	0		1166	C	-4.68807	15.7596	33.6592	0	0	0	0	0	0	0	0	0
1167	H	15.621	6.276	6.829	0	0	0	0	0	0	0	0	0		1167	H	-4.07882	16.2568	34.2583	0	0	0	0	0	0	0	0	0
1168	H	16.883	6.691	7.463	0	0	0	0	0	0	0	0	0		1168	H	-4.36502	14.826	33.6073	0	0	0	0	0	0	0	0	0
1169	O	13.148	7.748	-2.022	0	0	0	0	0	0	0	0	0		1169	C	-7.38558	15.5755	36.3192	0	0	0	0	0	0	0	0	0
1170	H	12.696	7.366	-2.618	0	0	0	0	0	0	0	0	0		1170	H	-7.54325	16.5462	36.2074	0	0	0	0	0	0	0	0	0
1171	C	17.454	10.072	4.777	0	0	0	0	0	0	0	0	0		1171	H	-7.29303	15.3974	37.2898	0	0	0	0	0	0	0	0	0
1172	C	18.658	10.951	4.644	0	0	0	0	0	0	0	0	0		1172	C	-15.299	16.7109	30.6916	0	0	0	0	0	0	0	0	0
1173	H	18.387	11.816	4.246	0	0	0	0	0	0	0	0	0		1173	C	-16.3007	17.318	31.4397	0	0	0	0	0	0	0	0	0
1174	H	19.03	11.132	5.543	0	0	0	0	0	0	0	0	0		1174	H	-16.0702	17.9102	32.147	0	0	0	0	0	0	0	0	0
1175	C	21.825	10.698	2.512	0	0	0	0	0	0	0	0	0		1175	C	-17.6358	17.0627	31.1549	0	0	0	0	0	0	0	0	0
1176	H	22.406	11.417	2.158	0	0	0	0	0	0	0	0	0		1176	H	-18.3196	17.4783	31.6662	0	0	0	0	0	0	0	0	0
1177	H	21.39	10.254	1.741	0	0	0	0	0	0	0	0	0		1177	C	-17.9708	16.1974	30.1205	0	0	0	0	0	0	0	0	0
1178	C	16.668	9.821	3.661	0	0	0	0	0	0	0	0	0		1178	H	-18.8843	16.0223	29.9248	0	0	0	0	0	0	0	0	0
1179	H	16.922	10.179	2.819	0	0	0	0	0	0	0	0	0		1179	C	-16.9717	15.5889	29.3696	0	0	0	0	0	0	0	0	0
1180	C	17.081	9.548	6.003	0	0	0	0	0	0	0	0	0		1180	H	-17.2013	14.9982	28.6622	0	0	0	0	0	0	0	0	0
1181	H	17.612	9.72	6.772	0	0	0	0	0	0	0	0	0		1181	C	-15.6358	15.8457	29.6532	0	0	0	0	0	0	0	0	0
1182	C	15.515	9.049	3.759	0	0	0	0	0	0	0	0	0		1182	H	-14.952	15.4301	29.1419	0	0	0	0	0	0	0	0	0
1183	C	20.759	11.316	3.388	0	0	0	0	0	0	0	0	0		1183	N	-10.4498	16.5967	27.8798	0	0	0	0	0	0	0	0	0
1184	H	20.327	12.061	2.899	0	0	0	0	0	0	0	0	0		1184	H	-11.2433	16.1573	27.728	0	0	0	0	0	0	0	0	0
1185	H	21.182	11.69	4.2	0	0	0	0	0	0	0	0	0		1185	H	-9.89457	16.0297	28.3471	0	0	0	0	0	0	0	0	0
1186	C	15.936	8.773	6.115	0	0	0	0	0	0	0	0	0		1186	N	-10.6289	16.5566	34.2383	0	0	0	0	0	0	0	0	0
1187	C	15.161	8.531	4.984	0	0	0	0	0	0	0	0	0		1187	H	-9.9177	16.3251	33.7031	0	0	0	0	0	0	0	0	0
1188	H	14.376	8.001	5.059	0	0	0	0	0	0	0	0	0		1188	H	-11.2168	15.8501	34.2423	0	0	0	0	0	0	0	0	0
1189	C	15.552	8.167	7.439	0	0	0	0	0	0	0	0	0		1189	C	-9.65721	15.7343	25.715	0	0	0	0	0	0	0	0	0
1190	H	14.57	8.225	7.553	0	0	0	0	0	0	0	0	0		1190	H	-9.4644	16.0208	24.7844	0	0	0	0	0	0	0	0	0
1191	H	15.976	8.681	8.171	0	0	0	0	0	0	0	0	0		1191	H	-10.5072	15.2297	25.707	0	0	0	0	0	0	0	0	0
1192	C	12.418	7.864	-0.919	0	0	0	0	0	0	0	0	0		1192	C	-9.8183	16.9484	26.5737	0	0	0	0	0	0	0	0	0
1193	C	14.713	8.78	2.551	0	0	0	0	0	0	0	0	0		1193	H	-10.3813	17.6118	26.1024	0	0	0	0	0	0	0	0	0
1194	C	13.231	8.208	0.264	0	0	0	0	0	0	0	0	0		1194	H	-8.93227	17.358	26.7375	0	0	0	0	0	0	0	0	0
1195	C	13.332	8.767	2.584	0	0	0	0	0	0	0	0	0		1195	C	-13.7266	17.0479	30.8618	0	0	0	0	0	0	0	0	0
1196	H	12.883	8.964	3.397	0	0	0	0	0	0	0	0	0		1196	C	-12.91	17.2215	29.7514	0	0	0	0	0	0	0	0	0
1197	C	15.539	6.108	8.81	0	0	0	0	0	0	0	0	0		1197	H	-13.269	17.128	28.8771	0	0	0	0	0	0	0	0	0
1198	H	16.086	6.464	9.555	0	0	0	0	0	0	0	0	0		1198	C	-11.5647	17.5332	29.92	0	0	0	0	0	0	0	0	0
1199	H	14.593	6.341	8.986	0	0	0	0	0	0	0	0	0		1199	C	-11.0385	17.6697	31.1989	0	0	0	0	0	0	0	0	0
1200	C	12.596	8.472	1.464	0	0	0	0	0	0	0	0	0		1200	H	-10.1191	17.882	31.3139	0	0	0	0	0	0	0	0	0
1201	H	11.648	8.449	1.514	0	0	0	0	0	0	0	0	0		1201	C	-11.8569	17.4961	32.3096	0	0	0	0	0	0	0	0	0
1202	C	15.683	4.608	8.756	0	0	0	0	0	0	0	0	0		1202	C	-13.1996	17.1859	32.1411	0	0	0	0	0	0	0	0	0
1203	H	15.266	4.28	7.92	0	0	0	0	0	0	0	0	0		1203	H	-13.7583	17.0671	32.8999	0	0	0	0	0	0	0	0	0
1204	H	15.184	4.214	9.514	0	0	0	0	0	0	0	0	0		1204	C	-10.7069	17.8137	28.6906	0	0	0	0	0	0	0	0	0
1205	C	15.342	8.514	1.34	0	0	0	0	0	0	0	0	0		1205	H	-9.84058	18.1951	28.9822	0	0	0	0	0	0	0	0	0
1206	H	16.291	8.519	1.296	0	0	0	0	0	0	0	0	0		1206	H	-11.1611	18.4875	28.1274	0	0	0	0	0	0	0	0	0
1207	C	14.61	8.242	0.201	0	0	0	0	0	0	0	0	0		1207	C	-10.1285	16.7911	35.6482	0	0	0	0	0	0	0	0	0
1208	H	15.053	8.077	-0.623	0	0	0	0	0	0	0	0	0		1208	H	-9.32387	17.3655	35.6203	0	0	0	0	0	0	0	0	0
															1209	H	-10.8252	17.2645	36.1675	0	0	0	0	0	0	0	0	0
															1210	C	-11.3042	17.7439	33.6592	0	0	0	0	0	0	0	0	0
															1211	H	-12.0394	18.023	34.2583	0	0	0	0	0	0	0	0	0
															1212	H	-10.6572	18.4905	33.6073	0	0	0	0	0	0	0	0	0
															1213	C	-9.79602	15.4998	36.3192	0	0	0	0	0	0	0	0	0
															1214	H	-10.5578	14.878	36.2074	0	0	0	0	0	0	0	0	0
															1215	H	-9.68806	15.669	37.2898	0	0	0	0	0	0	0	0	0
															1216	C	18.8843	-6.76294	30.6916	0	0	0	0	0	0	0	0	0
															1217	C	18.8594	-7.93396	31.4397	0	0	0	0	0	0	0	0	0
															1218	H	18.2313	-8.03043	32.147	0	0	0	0	0	0	0	0	0
															1219	C	19.748	-8.9625	31.1549	0	0	0	0	0	0	0	0	0
															1220	H	19.73	-9.76248	31.6662	0	0	0	0	0	0	0	0	0
															1221	C	20.6649	-8.82002	30.1205	0	0	0	0	0	0	0	0	0
															1222	H	21.2733	-9.52352	29.9248	0	0	0	0	0	0	0	0	0
															1223	C	20.6923	-7.65048	29.3696	0	0	0	0	0	0	0	0	0
															1224	H	21.3187	-7.55401	28.6622	0	0	0	0	0	0	0	0	0
															1225	C	19.802	-6.62194	29.6532	0	0	0	0	0	0	0	0	0
															1226	H	19.82	-5.82197	29.1419	0	0	0	0	0	0	0	0	0
															1227	N	17.1379	0	26.1823	0	0	0	0	0	0	0	0	0
															1228	H	17.1379	0	27.1089	0	0	0	0	0	0	0	0	0
															1229	N	17.1379	0	35.816	0	0	0	0	0	0	0	0	0
															1230	N	16.5586	-2.5063	27.8798	0	0	0	0	0	0	0	0	0
															1231	H	17.3358	-2.97381	27.728	0	0	0	0	0	0	0	0	0
															1232	H	16.772	-1.74194	28.3471	0	0	0	0	0	0	0	0	0
															1233	N	16.6829	-2.64136	34.2383	0	0	0	0	0	0	0	0	0
															1234	H	16.5278	-1.90965	33.7031	0	0	0	0	0	0	0	0	0
															1235	H	17.5886	-2.79719	34.2423	0	0	0	0	0	0	0	0	0
															1236	C	16.9091	-1.3887	25.715	0	0	0	0	0	0	0	0	0
															1237	H	16.5646	-1.36496	24.7844	0	0	0	0	0	0	0	0	0
															1238	H	17.7711	-1.87255	25.707	0	0	0	0	0	0	0	0	0
															1239	C	15.9382	-2.13525	26.5737	0	0	0	0	0	0	0	0	0
															1240	H	15.6452	-2.95452	26.1024	0	0	0	0	0	0	0	0	0
															1241	H	15.1405	-1.57274	26.7375	0	0	0	0	0	0	0	0	0
															1242	C	17.8063	-5.56965	30.8618	0	0	0	0	0	0	0	0	0
															1243	C	17.2476	-4.94926	29.7514	0	0	0	0	0	0	0	0	0
															1244	H	17.5081	-5.21345	28.8771	0	0	0	0	0	0	0	0	0
															1245	C	16.305	-3.94002	29.92	0	0	0	0	0	0	0	0	0
															1246	C	15.9237	-3.55265	31.1989	0	0	0	0	0	0	0	0	0
															1247	H	15.2802	-2.8625	31.3139	0	0	0	0	0	0	0	0	0
															1248	C	16.4832	-4.17452	32.3096	0	0	0	0	0	0	0	0	0
															1249	C	17.4232	-5.18228	32.1411	0	0	0	0	0	0	0	0	0
															1250	H	17.8054	-5.60676	32.8999	0	0	0	0	0	0	0	0	0
															1251	C	15.6332	-3.33744	28.6906	0	0	0	0	0	0	0	0	0
															1252	H	14.8697	-2.7779	28.9822	0	0	0	0	0	0	0	0	0
															1253	H	15.2767	-4.06766	28.1274	0	0	0	0	0	0	0	0	0
															1254	C	16.2296	-2.32522	35.6482	0	0	0	0	0	0	0	0	0
															1255	H	15.3299	-1.91559	35.6203	0	0	0	0	0	0	0	0	0
															1256	H	16.1679	-3.16527	36.1675	0	0	0	0	0	0	0	0	0
															1257	C	15.9922	-3.8198	33.6592	0	0	0	0	0	0	0	0	0
															1258	H	16.1182	-4.59603	34.2583	0	0	0	0	0	0	0	0	0
															1259	H	15.0222	-3.63279	33.6073	0	0	0	0	0	0	0	0	0
															1260	C	17.1816	-1.39167	36.3192	0	0	0	0	0	0	0	0	0
															1261	H	18.1011	-1.74046	36.2074	0	0	0	0	0	0	0	0	0
															1262	H	16.9811	-1.38277	37.2898	0	0	0	0	0	0	0	0	0
															1263	C	22.1216	4.89386	30.6916	0	0	0	0	0	0	0	0	0
															1264	C	23.1482	5.45784	31.4397	0	0	0	0	0	0	0	0	0
															1265	H	23.5458	4.96213	32.147	0	0	0	0	0	0	0	0	0
															1266	C	23.5946	6.74167	31.1549	0	0	0	0	0	0	0	0	0
															1267	H	24.2964	7.12607	31.6662	0	0	0	0	0	0	0	0	0
															1268	C	23.0128	7.46446	30.1205	0	0	0	0	0	0	0	0	0
															1269	H	23.3178	8.3431	29.9248	0	0	0	0	0	0	0	0	0
															1270	C	21.9862	6.90344	29.3696	0	0	0	0	0	0	0	0	0
															1271	H	21.5895	7.39768	28.6622	0	0	0	0	0	0	0	0	0
															1272	C	21.5406	5.61814	29.6532	0	0	0	0	0	0	0	0	0
															1273	H	20.8388	5.23373	29.1419	0	0	0	0	0	0	0	0	0
															1274	N	19.598	0.751493	27.8798	0	0	0	0	0	0	0	0	0
															1275	H	19.6143	1.65833	27.728	0	0	0	0	0	0	0	0	0
															1276	H	18.8294	0.554096	28.3471	0	0	0	0	0	0	0	0	0
															1277	N	19.6529	0.926627	34.2383	0	0	0	0	0	0	0	0	0
															1278	H	19.0968	0.426456	33.7031	0	0	0	0	0	0	0	0	0
															1279	H	19.335	1.78894	34.2423	0	0	0	0	0	0	0	0	0
															1280	C	18.4549	0.496213	25.715	0	0	0	0	0	0	0	0	0
															1281	H	18.6066	0.186018	24.7844	0	0	0	0	0	0	0	0	0
															1282	H	18.443	1.48468	25.707	0	0	0	0	0	0	0	0	0
															1283	C	19.5869	0.028694	26.5737	0	0	0	0	0	0	0	0	0
															1284	H	20.4429	0.184534	26.1024	0	0	0	0	0	0	0	0	0
															1285	H	19.4986	-0.943447	26.7375	0	0	0	0	0	0	0	0	0
															1286	C	21.6272	3.36366	30.8618	0	0	0	0	0	0	0	0	0
															1287	C	21.3692	2.56962	29.7514	0	0	0	0	0	0	0	0	0
															1288	H	21.4678	2.92731	28.8771	0	0	0	0	0	0	0	0	0
															1289	C	20.9665	1.2487	29.92	0	0	0	0	0	0	0	0	0
															1290	C	20.8217	0.724777	31.1989	0	0	0	0	0	0	0	0	0
															1291	H	20.5458	-0.177608	31.3139	0	0	0	0	0	0	0	0	0
															1292	C	21.0805	1.5203	32.3096	0	0	0	0	0	0	0	0	0
															1293	C	21.4832	2.83826	32.1411	0	0	0	0	0	0	0	0	0
															1294	H	21.6597	3.38147	32.8999	0	0	0	0	0	0	0	0	0
															1295	C	20.7806	0.365604	28.6906	0	0	0	0	0	0	0	0	0
															1296	H	20.6777	-0.575369	28.9822	0	0	0	0	0	0	0	0	0
															1297	H	21.5912	0.422003	28.1274	0	0	0	0	0	0	0	0	0
															1298	C	19.6058	0.375994	35.6482	0	0	0	0	0	0	0	0	0
															1299	H	19.7009	-0.608021	35.6203	0	0	0	0	0	0	0	0	0
															1300	H	20.3641	0.742588	36.1675	0	0	0	0	0	0	0	0	0
															1301	C	21.0188	0.917721	33.6592	0	0	0	0	0	0	0	0	0
															1302	H	21.628	1.41492	34.2583	0	0	0	0	0	0	0	0	0
															1303	H	21.3418	-0.015831	33.6073	0	0	0	0	0	0	0	0	0
															1304	C	18.3213	0.733682	36.3192	0	0	0	0	0	0	0	0	0
															1305	H	18.1636	1.70434	36.2074	0	0	0	0	0	0	0	0	0
															1306	H	18.4138	0.55558	37.2898	0	0	0	0	0	0	0	0	0
															1307	C	10.4078	1.86908	30.6916	0	0	0	0	0	0	0	0	0
															1308	C	9.40614	2.47612	31.4397	0	0	0	0	0	0	0	0	0
															1309	H	9.63664	3.06831	32.147	0	0	0	0	0	0	0	0	0
															1310	C	8.07109	2.22084	31.1549	0	0	0	0	0	0	0	0	0
															1311	H	7.38729	2.63641	31.6662	0	0	0	0	0	0	0	0	0
															1312	C	7.73605	1.35556	30.1205	0	0	0	0	0	0	0	0	0
															1313	H	6.8226	1.18042	29.9248	0	0	0	0	0	0	0	0	0
															1314	C	8.73519	0.74704	29.3696	0	0	0	0	0	0	0	0	0
															1315	H	8.50554	0.156334	28.6622	0	0	0	0	0	0	0	0	0
															1316	C	10.0711	1.0038	29.6532	0	0	0	0	0	0	0	0	0
															1317	H	10.7549	0.588232	29.1419	0	0	0	0	0	0	0	0	0
															1318	N	15.257	1.7548	27.8798	0	0	0	0	0	0	0	0	0
															1319	H	14.4635	1.31548	27.728	0	0	0	0	0	0	0	0	0
															1320	H	15.8123	1.18784	28.3471	0	0	0	0	0	0	0	0	0
															1321	N	15.0779	1.71473	34.2383	0	0	0	0	0	0	0	0	0
															1322	H	15.7891	1.4832	33.7031	0	0	0	0	0	0	0	0	0
															1323	H	14.4901	1.00826	34.2423	0	0	0	0	0	0	0	0	0
															1324	C	16.0496	0.89249	25.715	0	0	0	0	0	0	0	0	0
															1325	H	16.2424	1.17894	24.7844	0	0	0	0	0	0	0	0	0
															1326	H	15.1996	0.387867	25.707	0	0	0	0	0	0	0	0	0
															1327	C	15.8885	2.10655	26.5737	0	0	0	0	0	0	0	0	0
															1328	H	15.3256	2.76999	26.1024	0	0	0	0	0	0	0	0	0
															1329	H	16.7746	2.51619	26.7375	0	0	0	0	0	0	0	0	0
															1330	C	11.9802	2.206	30.8618	0	0	0	0	0	0	0	0	0
															1331	C	12.7969	2.37964	29.7514	0	0	0	0	0	0	0	0	0
															1332	H	12.4378	2.28614	28.8771	0	0	0	0	0	0	0	0	0
															1333	C	14.1422	2.69132	29.92	0	0	0	0	0	0	0	0	0
															1334	C	14.6683	2.82787	31.1989	0	0	0	0	0	0	0	0	0
															1335	H	15.5878	3.04011	31.3139	0	0	0	0	0	0	0	0	0
															1336	C	13.85	2.65422	32.3096	0	0	0	0	0	0	0	0	0
															1337	C	12.5072	2.34402	32.1411	0	0	0	0	0	0	0	0	0
															1338	H	11.9485	2.22529	32.8999	0	0	0	0	0	0	0	0	0
															1339	C	14.9999	2.97183	28.6906	0	0	0	0	0	0	0	0	0
															1340	H	15.8663	3.35327	28.9822	0	0	0	0	0	0	0	0	0
															1341	H	14.5458	3.64566	28.1274	0	0	0	0	0	0	0	0	0
															1342	C	15.5784	1.94923	35.6482	0	0	0	0	0	0	0	0	0
															1343	H	16.383	2.52361	35.6203	0	0	0	0	0	0	0	0	0
															1344	H	14.8817	2.42269	36.1675	0	0	0	0	0	0	0	0	0
															1345	C	14.4027	2.90208	33.6592	0	0	0	0	0	0	0	0	0
															1346	H	13.6675	3.18111	34.2583	0	0	0	0	0	0	0	0	0
															1347	H	15.0496	3.64862	33.6073	0	0	0	0	0	0	0	0	0
															1348	C	15.9108	0.657989	36.3192	0	0	0	0	0	0	0	0	0
															1349	H	15.149	0.036115	36.2074	0	0	0	0	0	0	0	0	0
															1350	H	16.0188	0.827186	37.2898	0	0	0	0	0	0	0	0	0
															1351	C	10.3153	8.07892	30.6916	0	0	0	0	0	0	0	0	0
															1352	C	10.2905	6.90789	31.4397	0	0	0	0	0	0	0	0	0
															1353	H	9.66235	6.81142	32.147	0	0	0	0	0	0	0	0	0
															1354	C	11.1791	5.87935	31.1549	0	0	0	0	0	0	0	0	0
															1355	H	11.1611	5.07938	31.6662	0	0	0	0	0	0	0	0	0
															1356	C	12.0959	6.02184	30.1205	0	0	0	0	0	0	0	0	0
															1357	H	12.7043	5.31833	29.9248	0	0	0	0	0	0	0	0	0
															1358	C	12.1234	7.19137	29.3696	0	0	0	0	0	0	0	0	0
															1359	H	12.7497	7.28785	28.6622	0	0	0	0	0	0	0	0	0
															1360	C	11.233	8.21992	29.6532	0	0	0	0	0	0	0	0	0
															1361	H	11.251	9.01989	29.1419	0	0	0	0	0	0	0	0	0
															1362	N	8.56895	14.8419	26.1823	0	0	0	0	0	0	0	0	0
															1363	H	8.56895	14.8419	27.1089	0	0	0	0	0	0	0	0	0
															1364	N	8.56895	14.8419	35.816	0	0	0	0	0	0	0	0	0
															1365	N	7.98969	12.3356	27.8798	0	0	0	0	0	0	0	0	0
															1366	H	8.76689	11.868	27.728	0	0	0	0	0	0	0	0	0
															1367	H	8.20306	13.0999	28.3471	0	0	0	0	0	0	0	0	0
															1368	N	8.11394	12.2005	34.2383	0	0	0	0	0	0	0	0	0
															1369	H	7.95884	12.9322	33.7031	0	0	0	0	0	0	0	0	0
															1370	H	9.01968	12.0447	34.2423	0	0	0	0	0	0	0	0	0
															1371	C	8.34016	13.4532	25.715	0	0	0	0	0	0	0	0	0
															1372	H	7.99569	13.4769	24.7844	0	0	0	0	0	0	0	0	0
															1373	H	9.20219	12.9693	25.707	0	0	0	0	0	0	0	0	0
															1374	C	7.3693	12.7066	26.5737	0	0	0	0	0	0	0	0	0
															1375	H	7.07624	11.8873	26.1024	0	0	0	0	0	0	0	0	0
															1376	H	6.57153	13.2691	26.7375	0	0	0	0	0	0	0	0	0
															1377	C	9.23733	9.2722	30.8618	0	0	0	0	0	0	0	0	0
															1378	C	8.67863	9.89259	29.7514	0	0	0	0	0	0	0	0	0
															1379	H	8.93913	9.62841	28.8771	0	0	0	0	0	0	0	0	0
															1380	C	7.73605	10.9018	29.92	0	0	0	0	0	0	0	0	0
															1381	C	7.35473	11.2892	31.1989	0	0	0	0	0	0	0	0	0
															1382	H	6.7112	11.9794	31.3139	0	0	0	0	0	0	0	0	0
															1383	C	7.91428	10.6673	32.3096	0	0	0	0	0	0	0	0	0
															1384	C	8.8543	9.65958	32.1411	0	0	0	0	0	0	0	0	0
															1385	H	9.23647	9.2351	32.8999	0	0	0	0	0	0	0	0	0
															1386	C	7.06424	11.5044	28.6906	0	0	0	0	0	0	0	0	0
															1387	H	6.30075	12.064	28.9822	0	0	0	0	0	0	0	0	0
															1388	H	6.70777	10.7742	28.1274	0	0	0	0	0	0	0	0	0
															1389	C	7.66064	12.5166	35.6482	0	0	0	0	0	0	0	0	0
															1390	H	6.7609	12.9263	35.6203	0	0	0	0	0	0	0	0	0
															1391	H	7.59894	11.6766	36.1675	0	0	0	0	0	0	0	0	0
															1392	C	7.42328	11.0221	33.6592	0	0	0	0	0	0	0	0	0
															1393	H	7.54924	10.2458	34.2583	0	0	0	0	0	0	0	0	0
															1394	H	6.45328	11.2091	33.6073	0	0	0	0	0	0	0	0	0
															1395	C	8.61265	13.4502	36.3192	0	0	0	0	0	0	0	0	0
															1396	H	9.5321	13.1014	36.2074	0	0	0	0	0	0	0	0	0
															1397	H	8.41214	13.4591	37.2898	0	0	0	0	0	0	0	0	0
															1398	C	13.5527	19.7357	30.6916	0	0	0	0	0	0	0	0	0
															1399	C	14.5792	20.2997	31.4397	0	0	0	0	0	0	0	0	0
															1400	H	14.9768	19.804	32.147	0	0	0	0	0	0	0	0	0
															1401	C	15.0257	21.5835	31.1549	0	0	0	0	0	0	0	0	0
															1402	H	15.7275	21.9679	31.6662	0	0	0	0	0	0	0	0	0
															1403	C	14.4438	22.3063	30.1205	0	0	0	0	0	0	0	0	0
															1404	H	14.7489	23.185	29.9248	0	0	0	0	0	0	0	0	0
															1405	C	13.4173	21.7453	29.3696	0	0	0	0	0	0	0	0	0
															1406	H	13.0205	22.2395	28.6622	0	0	0	0	0	0	0	0	0
															1407	C	12.9717	20.46	29.6532	0	0	0	0	0	0	0	0	0
															1408	H	12.2699	20.0756	29.1419	0	0	0	0	0	0	0	0	0
															1409	N	11.0291	15.5933	27.8798	0	0	0	0	0	0	0	0	0
															1410	H	11.0454	16.5002	27.728	0	0	0	0	0	0	0	0	0
															1411	H	10.2605	15.396	28.3471	0	0	0	0	0	0	0	0	0
															1412	N	11.0839	15.7685	34.2383	0	0	0	0	0	0	0	0	0
															1413	H	10.5278	15.2683	33.7031	0	0	0	0	0	0	0	0	0
															1414	H	10.766	16.6308	34.2423	0	0	0	0	0	0	0	0	0
															1415	C	9.886	15.3381	25.715	0	0	0	0	0	0	0	0	0
															1416	H	10.0377	15.0279	24.7844	0	0	0	0	0	0	0	0	0
															1417	H	9.874	16.3265	25.707	0	0	0	0	0	0	0	0	0
															1418	C	11.018	14.8706	26.5737	0	0	0	0	0	0	0	0	0
															1419	H	11.874	15.0264	26.1024	0	0	0	0	0	0	0	0	0
															1420	H	10.9297	13.8984	26.7375	0	0	0	0	0	0	0	0	0
															1421	C	13.0582	18.2055	30.8618	0	0	0	0	0	0	0	0	0
															1422	C	12.8003	17.4115	29.7514	0	0	0	0	0	0	0	0	0
															1423	H	12.8988	17.7692	28.8771	0	0	0	0	0	0	0	0	0
															1424	C	12.3976	16.0906	29.92	0	0	0	0	0	0	0	0	0
															1425	C	12.2527	15.5666	31.1989	0	0	0	0	0	0	0	0	0
[truncated: 243 more rows]
[truncated: 6 more columns]

## Sheet: Fig.5
	Fig. 5a											Fig. 5b											Fig. 5c											Fig.5d							Fig. 5e
[truncated: 50,001 more rows]

[truncated: 18 more sheets: Fig.6, Supplementary-Fig.S3, Supplementary-Fig.S4, Supplementary-Fig.S5, Supplementary-Fig.S6, Supplementary-Fig.S7, Supplementary-Fig.S8, Supplementary-Fig.S9, Supplementary-Fig.S14, Supplementary-Fig.S15, Supplementary-Fig.S16, Supplementary-Fig.S17, Supplementary-Fig.S18, Supplementary-Fig.S19, Supplementary-Fig.S25, Supplementary-Fig.S26, Supplementary-Fig.S27, Supplementary-Fig.S28]
